# Supplementary material for: Serine tRNAs compete to regulate the mRNA translation of serine-sensitive codons
Source: Sci Adv. 2025 Nov 14;11(46):eady4521. doi: 10.1126/sciadv.ady4521 (PMC12617527; doi:10.1126/sciadv.ady4521)
Supplement: Supplementary file 2 — Tables S1 to S4 [file sciadv.ady4521_tables_s1_to_s4.zip]

Archive with 4 entries (4 files):
- ady4521_table_s1.xlsx
- ady4521_table_s2.xlsx
- ady4521_table_s3.xlsx
- ady4521_table_s4.xlsx
