# Supplementary material for: Serine tRNAs compete to regulate the mRNA translation of serine-sensitive codons
Source: Sci Adv. 2025 Nov 14;11(46):eady4521. doi: 10.1126/sciadv.ady4521 (PMC12617527; doi:10.1126/sciadv.ady4521)
Supplement: Supplementary file 2 — Tables S1 to S4 [file sciadv.ady4521_tables_s1_to_s4.zip › ady4521_table_s1.xlsx]

## Sheet: Info
Table S1. CRISPR Screen.
Tab	Description
UCC beta	Beta scores for UCC-coGFPd2 reporter screen
AGU beta	Beta scores for AGU-coGFPd2 reporter screen
UCG beta	Beta scores for UCG-coGFPd2 reporter screen
UCC-AGU beta diff	beta score differences between UCC- and AGU-coGFPd2 reporter screens
UCC-UCG beta diff	beta score differences between UCC- and UCG-coGFPd2 reporter screens

## Sheet: UCC beta
sgRNAs	UCC beta score	Rank
MTHFD1	-1.675	1
DDX60	-1.5041	2
TCEB3CL	-1.3785	3
WBSCR28	-1.3505	4
TYK2	-1.336	5
MAEA	-1.3228	6
ABCD4	-1.2764	7
MTRNR2L5	-1.2559	8
ORMDL3	-1.2543	9
KLHL42	-1.2435	10
TNFAIP8L2	-1.2286	11
NEDD8	-1.2274	12
TMEM173	-1.2235	13
FSTL3	-1.2229	14
SCNM1	-1.215	15
APRT	-1.215	16
VPS51	-1.1921	17
E2F8	-1.1906	18
GTPBP8	-1.189	19
STAT2	-1.1838	20
NPIPA1	-1.176	21
EXOC5	-1.1689	22
ASH2L	-1.167	23
DNAJB14	-1.1629	24
MAN2C1	-1.1608	25
USP21	-1.1569	26
ATG3	-1.1519	27
IL12RB2	-1.1518	28
MAPK14	-1.145	29
TBC1D3C	-1.1435	30
PRMT5	-1.1425	31
RBMY1B	-1.1406	32
CDRT15	-1.1395	33
H2AFB2	-1.1369	34
LGR6	-1.1361	35
MED9	-1.1291	36
MYLK4	-1.1255	37
KEL	-1.1212	38
M1AP	-1.1197	39
ELMOD3	-1.1196	40
FOXB2	-1.116	41
UBE2A	-1.1159	42
DEFB4B	-1.1102	43
TMEM200B	-1.1075	44
WIPF3	-1.1061	45
TAF6L	-1.1027	46
CATSPERD	-1.1003	47
CDC23	-1.0996	48
NOL3	-1.0909	49
TRAF3	-1.085	50
COL18A1	-1.081	51
IGDCC4	-1.0766	52
SMG1	-1.0748	53
MAPRE1	-1.0637	54
COQ10A	-1.0632	55
DNAJC14	-1.0614	56
UROD	-1.0594	57
ZNHIT1	-1.0518	58
ZNF610	-1.0489	59
PDAP1	-1.0469	60
MAPK8	-1.0386	61
RXRG	-1.0386	62
KPNA7	-1.0378	63
SLC35E3	-1.0349	64
ZMAT5	-1.0345	65
NFYA	-1.0302	66
SET	-1.0287	67
NACC1	-1.0264	68
ZNF865	-1.0257	69
CDK13	-1.0249	70
CNOT1	-1.0238	71
ZFP36L2	-1.0237	72
MUC5B	-1.0217	73
EXOC4	-1.0188	74
OGG1	-1.0162	75
GTF2H2C	-1.0159	76
AMD1	-1.0132	77
TMIGD2	-1.0109	78
PRAMEF19	-1.008	79
PAF1	-1.0052	80
BEX1	-1.0047	81
PGLYRP3	-1.0025	82
KCNQ4	-1.0013	83
KIAA0319L	-0.99946	84
ALG11	-0.9985	85
PMPCB	-0.99338	86
SPATA32	-0.99074	87
MECP2	-0.98851	88
NPIPA5	-0.98818	89
C6orf48	-0.98772	90
ZCCHC14	-0.98747	91
LEO1	-0.98589	92
RBM25	-0.98551	93
EIF5AL1	-0.98332	94
CEP57	-0.98256	95
AHSA2	-0.9825	96
SLC22A18AS	-0.98216	97
GPHA2	-0.97828	98
CARS	-0.97594	99
NELFCD	-0.97546	100
NPIPB5	-0.97128	101
C7orf60	-0.97094	102
APEX2	-0.97004	103
IBA57	-0.96282	104
LCP2	-0.9625	105
PDE1B	-0.96218	106
TJP2	-0.96216	107
MTMR3	-0.96071	108
DNAJC15	-0.96028	109
RAB32	-0.96013	110
FAM184A	-0.95969	111
PKN1	-0.9592	112
DDX20	-0.9588	113
LINGO4	-0.95722	114
DMAP1	-0.95703	115
PIK3CG	-0.9569	116
GOLGA6C	-0.95634	117
SLC8B1	-0.95541	118
MFSD1	-0.95387	119
SLC30A1	-0.95369	120
CNOT10	-0.95285	121
DGCR14	-0.95282	122
CCDC64	-0.94928	123
C12orf5	-0.94783	124
FKBP6	-0.946	125
TMEM80	-0.94543	126
HIST1H2AG	-0.94535	127
FGR	-0.94331	128
FXYD6-FXYD2	-0.94275	129
DPP7	-0.94265	130
WDYHV1	-0.94203	131
DCP1B	-0.94168	132
PPP3R2	-0.94154	133
GRXCR1	-0.94046	134
DBF4	-0.94038	135
KRTAP4-7	-0.93976	136
CD7	-0.93963	137
SLC17A8	-0.93908	138
ATP13A1	-0.93853	139
LRRC58	-0.93635	140
DSE	-0.93481	141
PTCHD4	-0.93442	142
CELA2B	-0.93335	143
ANKRD11	-0.93286	144
GID8	-0.9326	145
TBC1D3	-0.93179	146
FLII	-0.93179	147
ATP5J2-PTCD1	-0.9315	148
NTRK3	-0.93119	149
GDF10	-0.92664	150
NRF1	-0.92547	151
DEFB132	-0.92509	152
DAP	-0.92441	153
ZNF34	-0.92386	154
JAK1	-0.92342	155
ANKRD40	-0.92335	156
C1QTNF1	-0.92221	157
MROH9	-0.92214	158
RAD51AP1	-0.92149	159
ITSN2	-0.92136	160
KATNB1	-0.92081	161
ENO2	-0.92055	162
WNT5B	-0.91973	163
HLA-DMB	-0.919	164
SIMC1	-0.91843	165
DDX56	-0.91822	166
SENP5	-0.91802	167
PRRX2	-0.91791	168
LYL1	-0.91711	169
TCERG1L	-0.91667	170
ZIC3	-0.91268	171
TPP2	-0.91263	172
IDH3A	-0.91246	173
POU3F1	-0.91098	174
IRX5	-0.91007	175
DCAF4L1	-0.90975	176
NR5A1	-0.90872	177
MYH4	-0.90871	178
PYCRL	-0.90858	179
MATN3	-0.90749	180
SUN2	-0.90627	181
PFDN5	-0.90485	182
DVL3	-0.90182	183
CHAF1B	-0.90077	184
KARS	-0.90073	185
FAM131B	-0.90035	186
SLC16A2	-0.89794	187
SLC9A8	-0.89734	188
MDN1	-0.89678	189
KLC3	-0.89613	190
IL5RA	-0.89606	191
BLOC1S3	-0.89528	192
CHAF1A	-0.895	193
LIMK1	-0.89461	194
FOXD2	-0.89451	195
AKAP5	-0.89433	196
NECAB2	-0.89226	197
AP3M2	-0.89128	198
GPHN	-0.8912	199
CORO7-PAM16	-0.89076	200
SOD1	-0.89072	201
AK2	-0.88884	202
SSR2	-0.88764	203
USP25	-0.88738	204
CBLL1	-0.88693	205
OCEL1	-0.88673	206
SRGN	-0.88666	207
CIT	-0.8864	208
PRAM1	-0.88587	209
SRRT	-0.88556	210
STX1B	-0.885	211
KRTAP10-6	-0.88458	212
PIK3R2	-0.88388	213
NBPF11	-0.88244	214
USP14	-0.88226	215
PGBD3	-0.8812	216
IGFL2	-0.88037	217
ZNF292	-0.88033	218
PTGES3	-0.88017	219
RNASEH2A	-0.88012	220
SCG3	-0.87904	221
C13orf35	-0.87806	222
FRRS1L	-0.87804	223
PRKCDBP	-0.87775	224
NDUFS7	-0.87681	225
ZCCHC9	-0.87597	226
NAV2	-0.87437	227
CLEC2D	-0.87393	228
FAM117A	-0.87267	229
EXOC7	-0.87234	230
MCM7	-0.87198	231
WRNIP1	-0.87162	232
MRAP	-0.87126	233
CHAC1	-0.87097	234
POU2F1	-0.87022	235
LYRM4	-0.86929	236
CDK5	-0.86881	237
AUH	-0.86732	238
CHRNA7	-0.86678	239
SPEM1	-0.86566	240
UPF2	-0.86527	241
NUDCD1	-0.86517	242
TNRC18	-0.86378	243
ADAMTSL3	-0.8636	244
C10orf120	-0.86341	245
STRIP1	-0.86317	246
DOT1L	-0.86313	247
TPRN	-0.86218	248
EIF5A	-0.86182	249
ARMC12	-0.86081	250
PARP9	-0.86052	251
RPAIN	-0.85995	252
HDAC4	-0.85927	253
AP3S1	-0.85828	254
SLC25A46	-0.85827	255
ARAP2	-0.85738	256
RGS20	-0.85734	257
DNAH10	-0.85677	258
CLCA4	-0.85662	259
FARSA	-0.8563	260
TBCB	-0.85549	261
SPRR2E	-0.85519	262
SLC5A3	-0.85419	263
PEA15	-0.85417	264
SENP6	-0.85403	265
C9orf96	-0.85386	266
EFNA4	-0.8528	267
SEC16A	-0.85261	268
ST8SIA1	-0.85246	269
SLC47A2	-0.8524	270
ERCC3	-0.85225	271
MFAP3L	-0.85158	272
S100A3	-0.85147	273
ZNF496	-0.85117	274
SOWAHD	-0.85054	275
GOSR1	-0.85047	276
HMGA2	-0.85035	277
GP1BB	-0.84972	278
TMEM101	-0.84817	279
APOBR	-0.84763	280
SPRN	-0.84723	281
YIPF2	-0.8464	282
SPTSSB	-0.8458	283
DEXI	-0.84493	284
ZNF670	-0.84426	285
PARP16	-0.84361	286
FAM177B	-0.8431	287
KIAA1191	-0.84298	288
SEC23B	-0.84003	289
RHOXF2B	-0.83982	290
TRIM26	-0.83951	291
HS6ST1	-0.83854	292
DEGS1	-0.83711	293
KRT12	-0.8369	294
TTLL13	-0.83669	295
CUL3	-0.83611	296
FCHO1	-0.83556	297
PEAR1	-0.83505	298
CRHR2	-0.83406	299
SCYL3	-0.83376	300
NSMCE4A	-0.83372	301
KIRREL	-0.83364	302
C1orf53	-0.83259	303
EHMT2	-0.83244	304
PRDM6	-0.83217	305
C2CD2L	-0.83176	306
DHX8	-0.8309	307
SH3BP4	-0.83069	308
CEACAM21	-0.83065	309
LGALS9	-0.83062	310
COX14	-0.83048	311
SPN	-0.83023	312
PDGFRA	-0.82981	313
IFI30	-0.82942	314
MFSD8	-0.82825	315
AMPD3	-0.82812	316
TMEM108	-0.82801	317
CORO2A	-0.82799	318
METTL1	-0.8279	319
ZNF816-ZNF321P	-0.82716	320
ITGA5	-0.82696	321
TIGD5	-0.82687	322
PRAMEF20	-0.82677	323
OCSTAMP	-0.82659	324
UBR4	-0.82571	325
SPATA31A4	-0.82516	326
TMEM30A	-0.82507	327
FEZ2	-0.82505	328
TGOLN2	-0.82481	329
CSNK1A1	-0.82471	330
STOML2	-0.82437	331
KIAA0368	-0.82436	332
CCDC12	-0.82415	333
HELB	-0.82413	334
FAM96A	-0.82316	335
GSAP	-0.82298	336
ARPC3	-0.82297	337
TXNIP	-0.82294	338
SORL1	-0.82191	339
CAMK2D	-0.82144	340
PPP4C	-0.82131	341
NIPA1	-0.82105	342
IPP	-0.81968	343
CCNJL	-0.81908	344
C3orf58	-0.8186	345
C12orf40	-0.8182	346
ACTA1	-0.81803	347
IGSF8	-0.81758	348
GLTPD1	-0.81735	349
C6orf201	-0.81674	350
SMG5	-0.81634	351
STC1	-0.81618	352
S1PR2	-0.81472	353
PHACTR4	-0.81471	354
DPH2	-0.8143	355
TMED5	-0.81429	356
STH	-0.81426	357
KPNB1	-0.81313	358
AVIL	-0.81278	359
ZNF707	-0.81269	360
UBE2H	-0.81221	361
MRPS15	-0.81206	362
DENND1C	-0.8117	363
TNK2	-0.81169	364
HSPA4	-0.81133	365
PLAC1L	-0.81095	366
PDCL2	-0.81093	367
MEAF6	-0.81021	368
TMED10	-0.80995	369
TDP1	-0.8097	370
PRLHR	-0.80936	371
RNF6	-0.8083	372
SPG7	-0.80812	373
GEMIN8	-0.80798	374
TSPAN17	-0.80785	375
ARHGAP8	-0.80759	376
NDUFA3	-0.80751	377
LDB3	-0.80747	378
DLG4	-0.80658	379
CDADC1	-0.80658	380
GGPS1	-0.80558	381
ACTL9	-0.80558	382
SNX11	-0.80527	383
CA9	-0.80493	384
SLC38A2	-0.80479	385
STT3B	-0.80427	386
ZNF781	-0.80415	387
ACTG2	-0.80393	388
LRRC10B	-0.80243	389
CCR3	-0.80233	390
LCE6A	-0.80174	391
VPS33A	-0.80132	392
ABI3	-0.80051	393
PPFIBP1	-0.80021	394
NUBP1	-0.79964	395
KIFC3	-0.79938	396
SF3B5	-0.79852	397
SPINT3	-0.79804	398
ZFP82	-0.79777	399
PALD1	-0.79749	400
TPX2	-0.79702	401
SLC6A12	-0.79626	402
CCT4	-0.79607	403
FAM214B	-0.79564	404
TOMM20	-0.79557	405
PI4K2B	-0.79496	406
NUFIP2	-0.79456	407
NCAN	-0.79427	408
CCDC130	-0.79414	409
CD19	-0.79384	410
BARX2	-0.79345	411
TBC1D14	-0.79302	412
NEK7	-0.79263	413
UBR5	-0.79105	414
ATP5G3	-0.78899	415
CDH6	-0.78859	416
PLA2G15	-0.78829	417
ADARB2	-0.7879	418
HLF	-0.78789	419
XRCC3	-0.78756	420
CRP	-0.7875	421
SUV39H2	-0.78732	422
PSPC1	-0.78727	423
SKA1	-0.78725	424
MCHR1	-0.78709	425
GATS	-0.78546	426
GRIN3B	-0.78524	427
TDRKH	-0.78447	428
MPPED2	-0.78433	429
KRTAP5-10	-0.78407	430
TSSK2	-0.78372	431
DLST	-0.7835	432
JAZF1	-0.78301	433
C12orf68	-0.78168	434
TRPC3	-0.78149	435
POLD1	-0.78065	436
TTC23	-0.77976	437
KLHL34	-0.77965	438
SLC29A1	-0.77891	439
GRM4	-0.77827	440
NDUFAF5	-0.77825	441
KIAA1324	-0.77692	442
RBM14	-0.77677	443
MRPL42	-0.77657	444
CELSR2	-0.77501	445
FRS2	-0.77498	446
CTRC	-0.7716	447
CREB5	-0.77119	448
ENKD1	-0.77097	449
FOXI1	-0.77096	450
PPCS	-0.77069	451
GTPBP1	-0.7702	452
SEC14L3	-0.77003	453
POLRMT	-0.76939	454
YPEL5	-0.76937	455
SF3A3	-0.76905	456
LAMA4	-0.76879	457
FMR1	-0.7687	458
LCN1	-0.76831	459
GPR37L1	-0.76828	460
RGL3	-0.76802	461
MRFAP1	-0.76714	462
RAD52	-0.76713	463
ORMDL2	-0.76708	464
MGAT3	-0.76696	465
PINX1	-0.76594	466
AEBP2	-0.76548	467
CD180	-0.76399	468
ADAMTS8	-0.76375	469
AHCYL1	-0.76363	470
DHODH	-0.76294	471
DDX3Y	-0.76256	472
ELF3	-0.76249	473
MFSD4	-0.762	474
SGSH	-0.76187	475
EMC7	-0.7614	476
HIST1H2BM	-0.76091	477
BET1	-0.76059	478
6-Mar	-0.76052	479
KLF1	-0.76017	480
SLC35G6	-0.76001	481
TTC40	-0.75879	482
AKT3	-0.75835	483
EGR2	-0.75817	484
C1orf204	-0.75805	485
SLC2A5	-0.75787	486
TRABD	-0.75774	487
LILRA5	-0.75748	488
HNRNPH1	-0.75727	489
LURAP1	-0.75696	490
HPS3	-0.75603	491
CLDN18	-0.75595	492
DENND5B	-0.75535	493
TSPO	-0.7553	494
ZNF444	-0.7552	495
UMPS	-0.75498	496
CHERP	-0.75488	497
ECSIT	-0.75434	498
ZNF511	-0.75413	499
PDZRN4	-0.75398	500
CBWD3	-0.75379	501
ATP5G2	-0.75375	502
MPV17L2	-0.75302	503
LRRTM3	-0.75294	504
CDH22	-0.75242	505
NUP160	-0.75222	506
GUK1	-0.75206	507
PNN	-0.75171	508
ATP5B	-0.75167	509
AQPEP	-0.75065	510
RAB27A	-0.75009	511
CXXC4	-0.74958	512
MAPKAP1	-0.74952	513
GTF2H2	-0.74932	514
CSDC2	-0.74898	515
FAM47C	-0.74894	516
HUWE1	-0.74883	517
HSPA4L	-0.74747	518
ATP5O	-0.74734	519
GID4	-0.74668	520
NUP98	-0.7466	521
IFNAR1	-0.74658	522
GRIN1	-0.74652	523
PLAA	-0.74643	524
WAC	-0.74632	525
PITPNC1	-0.74494	526
CCDC136	-0.74452	527
EZR	-0.74422	528
LAMB1	-0.74407	529
IFNGR2	-0.74397	530
MRPS35	-0.74395	531
PKN3	-0.74376	532
C11orf30	-0.74374	533
CREB3L3	-0.74356	534
ANP32A	-0.74346	535
ANKRD52	-0.74324	536
TMED2	-0.74319	537
CPNE7	-0.74295	538
CMYA5	-0.74257	539
GOLPH3	-0.74256	540
GIGYF1	-0.74188	541
RGS18	-0.74184	542
IGLL5	-0.7416	543
WNT1	-0.74149	544
ARHGAP9	-0.74121	545
SEMA4F	-0.74061	546
WDHD1	-0.74032	547
C5orf20	-0.7402	548
NEU4	-0.73945	549
STAU2	-0.73942	550
SDR9C7	-0.73915	551
ZNF844	-0.73911	552
IMPG1	-0.73899	553
MOSPD3	-0.73894	554
TAPBP	-0.73821	555
PRSS38	-0.73743	556
STK24	-0.73731	557
SPSB2	-0.73703	558
STAC3	-0.73696	559
NCAPH2	-0.73684	560
NDUFS4	-0.73636	561
PRICKLE4	-0.73609	562
CGB2	-0.73602	563
RLTPR	-0.7358	564
PDZD2	-0.73475	565
RASSF9	-0.73469	566
NPEPPS	-0.73457	567
MDC1	-0.73449	568
FAM192A	-0.73432	569
MRPL4	-0.73243	570
SDHA	-0.73236	571
ANO8	-0.73212	572
THUMPD1	-0.73191	573
ZKSCAN1	-0.73186	574
ACVR1C	-0.73168	575
RAD51B	-0.73123	576
BEND4	-0.73099	577
CCDC24	-0.73031	578
ALX3	-0.72991	579
CPAMD8	-0.72977	580
HCRT	-0.72952	581
SMARCA4	-0.72945	582
PTPN22	-0.7294	583
SVEP1	-0.72932	584
CRIP3	-0.72829	585
INTS2	-0.72778	586
GPRIN1	-0.72719	587
ZNF526	-0.7271	588
SLC25A23	-0.72663	589
NXF1	-0.72566	590
RNMTL1	-0.72541	591
ST5	-0.7254	592
GGA1	-0.72536	593
COMMD5	-0.72468	594
GJB3	-0.72439	595
ERI3	-0.72427	596
ZNF676	-0.72407	597
OTOG	-0.72306	598
NAA25	-0.72189	599
KIAA1432	-0.72178	600
TNN	-0.72168	601
TRMT44	-0.72081	602
LAS1L	-0.72079	603
DLL1	-0.72061	604
OAZ1	-0.7203	605
KCNQ3	-0.71984	606
RNF4	-0.71983	607
TMEM208	-0.71883	608
FTO	-0.71847	609
STRA6	-0.71832	610
MRPS18A	-0.71821	611
PIGZ	-0.71778	612
AP2S1	-0.71772	613
GLP2R	-0.71738	614
ANAPC10	-0.71736	615
AARS2	-0.71722	616
MVD	-0.71714	617
PADI2	-0.71657	618
CACNG2	-0.71639	619
FBRSL1	-0.71619	620
RFFL	-0.71601	621
NXNL2	-0.7153	622
PIK3AP1	-0.71499	623
UBA7	-0.71498	624
RIN1	-0.71483	625
MRPL14	-0.71475	626
GRIK5	-0.71462	627
H2BFWT	-0.71453	628
CCDC40	-0.71424	629
KATNAL1	-0.71358	630
ZNF490	-0.71302	631
PRPF19	-0.71277	632
CCL3L1	-0.71249	633
CYB561D1	-0.71213	634
C1orf173	-0.7121	635
NEK1	-0.71198	636
PLEKHG6	-0.71185	637
IGF2	-0.71183	638
SYT15	-0.7117	639
ERC1	-0.7116	640
DTNA	-0.71152	641
COG1	-0.71146	642
MSH4	-0.71104	643
CHD1	-0.71085	644
FAM21A	-0.71071	645
C21orf62	-0.71071	646
HAPLN4	-0.71054	647
NCAPG2	-0.71047	648
HYPK	-0.70966	649
MAFA	-0.70963	650
ADD3	-0.70937	651
KLHL29	-0.70905	652
SLC16A3	-0.7081	653
EID2B	-0.70775	654
ESR2	-0.70775	655
SUMO4	-0.70759	656
IRS2	-0.70758	657
LDLRAP1	-0.70715	658
MPEG1	-0.70669	659
EXO5	-0.70639	660
ROBO3	-0.70609	661
KIFC2	-0.70598	662
PEX6	-0.70591	663
ATP5C1	-0.70567	664
PROX2	-0.70523	665
CXXC1	-0.70511	666
STXBP1	-0.70482	667
SRRM1	-0.70376	668
CEP68	-0.70373	669
GAS8	-0.70343	670
STMND1	-0.7033	671
FAM221B	-0.70276	672
VPS29	-0.70245	673
KIRREL2	-0.70196	674
B3GNT6	-0.7019	675
TNIP1	-0.70127	676
DPH7	-0.70124	677
PRPH	-0.70107	678
NBEAL1	-0.70048	679
WBP2	-0.70045	680
MED17	-0.69996	681
SOAT2	-0.69963	682
ATP6V1D	-0.69957	683
KRT72	-0.69943	684
PGAM1	-0.69931	685
RNF111	-0.6993	686
NUTM1	-0.69929	687
TBRG4	-0.69928	688
TVP23B	-0.69909	689
SPATA21	-0.6989	690
1-Sep	-0.69874	691
ZC3H18	-0.69854	692
RXFP1	-0.69853	693
SIRT5	-0.69843	694
MRPS22	-0.6982	695
TUBA8	-0.698	696
AGAP9	-0.69792	697
PIK3CB	-0.69777	698
RNF103-CHMP3	-0.69745	699
CCDC105	-0.69704	700
HORMAD2	-0.69685	701
SEBOX	-0.69679	702
ZNF469	-0.69638	703
PHLDB2	-0.69608	704
PIK3C3	-0.69602	705
BMS1	-0.69601	706
SDF2L1	-0.69585	707
TOP1	-0.69502	708
ABCB4	-0.69495	709
HLA-B	-0.69474	710
TAB1	-0.6947	711
H2BFM	-0.69441	712
C21orf91	-0.694	713
SLCO2B1	-0.69387	714
SNRPA	-0.69353	715
C21orf59	-0.69345	716
CYP4F22	-0.69331	717
RHBDF1	-0.69314	718
ZNF311	-0.69305	719
TSPAN18	-0.693	720
RILPL1	-0.69226	721
MAP4K1	-0.69171	722
REEP2	-0.6908	723
AP1M2	-0.69069	724
KIF14	-0.69063	725
KIF20A	-0.69013	726
PCDHA5	-0.69	727
INSR	-0.68999	728
SLX1A	-0.68937	729
RGPD1	-0.68921	730
MAGEF1	-0.68917	731
FMO3	-0.6888	732
DUOX1	-0.68833	733
SIK2	-0.68756	734
CSNK1D	-0.68737	735
JHDM1D	-0.68698	736
KRT85	-0.68674	737
ARFRP1	-0.68625	738
PISD	-0.68606	739
VIP	-0.68598	740
ZNF85	-0.6859	741
DDX39B	-0.68583	742
SLC1A6	-0.68518	743
MEGF6	-0.68512	744
LAMA2	-0.68491	745
ABCA5	-0.68488	746
KIF12	-0.6848	747
C1orf86	-0.68417	748
HSF1	-0.68399	749
C4orf36	-0.68331	750
POLR2E	-0.683	751
PI16	-0.6826	752
OPN1SW	-0.68253	753
PIDD	-0.68249	754
DST	-0.68234	755
FCGR1A	-0.68168	756
URI1	-0.68152	757
RASEF	-0.68151	758
NAGLU	-0.6814	759
WDR45B	-0.68091	760
FKBP2	-0.6809	761
HPD	-0.68079	762
ACP5	-0.68051	763
TTBK2	-0.68049	764
TARS2	-0.68038	765
ARL13A	-0.68031	766
PRDM11	-0.67967	767
POLR1C	-0.67948	768
DPYD	-0.67941	769
PPIL6	-0.67918	770
TSPY8	-0.67915	771
ARL10	-0.67908	772
COMMD6	-0.67901	773
TRIM24	-0.67897	774
MAPK8IP1	-0.67885	775
C17orf72	-0.67882	776
ANXA2	-0.67844	777
BHLHE23	-0.67831	778
MICAL2	-0.67825	779
NDUFA4	-0.67817	780
CASC10	-0.67799	781
IGSF21	-0.67788	782
BTBD7	-0.67777	783
CACNA1S	-0.67747	784
TCTEX1D4	-0.67723	785
CEP85	-0.6772	786
GATA6	-0.6757	787
ACSM1	-0.6756	788
SHC3	-0.6754	789
ZFP64	-0.67497	790
GRIN2D	-0.6746	791
SLC25A51	-0.67325	792
PXDNL	-0.67321	793
INTS12	-0.67311	794
HSD11B1L	-0.67298	795
CPEB1	-0.67276	796
GPATCH3	-0.67269	797
ARHGEF18	-0.67265	798
SIM1	-0.67229	799
ZNF512B	-0.67227	800
PABPC5	-0.67222	801
ZNF322	-0.67218	802
C17orf70	-0.67217	803
FAIM3	-0.67212	804
ADAT2	-0.67081	805
P2RX7	-0.67079	806
PBX1	-0.67059	807
FGG	-0.67045	808
FAM193B	-0.6703	809
TRIM33	-0.67024	810
SGOL1	-0.67022	811
CSTF3	-0.67011	812
C17orf75	-0.66991	813
EFNA1	-0.66989	814
ADCY6	-0.66987	815
TLX2	-0.66985	816
BABAM1	-0.6698	817
PABPC1L	-0.66895	818
PILRB	-0.66892	819
MARCKSL1	-0.66873	820
FAM25B	-0.66843	821
CISD2	-0.66758	822
ARHGEF28	-0.66757	823
PCED1B	-0.66752	824
UBTF	-0.66735	825
ATIC	-0.66715	826
NXT1	-0.6671	827
LRP2	-0.66698	828
CCDC137	-0.66696	829
OARD1	-0.6668	830
TSTD2	-0.66652	831
DMRTA2	-0.66621	832
ANG	-0.66607	833
NDUFA9	-0.66587	834
MRPL41	-0.66574	835
NDUFB10	-0.66537	836
SFSWAP	-0.66528	837
KCNQ5	-0.66506	838
UNC13A	-0.66488	839
HK2	-0.66483	840
CSTF1	-0.66437	841
CNN1	-0.6643	842
NOMO1	-0.6641	843
ICOSLG	-0.66409	844
CACNA1I	-0.66403	845
UVSSA	-0.66398	846
FOXE3	-0.6637	847
C19orf48	-0.6633	848
DYNC1LI1	-0.66324	849
ZRSR2	-0.66323	850
GPR139	-0.66293	851
TBC1D8	-0.6627	852
BNIP3L	-0.66261	853
SLC13A5	-0.66215	854
TRPV2	-0.66197	855
AJUBA	-0.66162	856
JMJD7-PLA2G4B	-0.66149	857
SAP25	-0.66141	858
PNPT1	-0.66139	859
MYOD1	-0.66138	860
P2RY8	-0.66131	861
RPRD2	-0.66112	862
NANOS3	-0.6611	863
ZNF730	-0.66103	864
COX17	-0.66076	865
HTT	-0.66075	866
GCN1L1	-0.66044	867
FAM135B	-0.66012	868
TSPYL4	-0.66012	869
HAS2	-0.66004	870
TFIP11	-0.66	871
KBTBD7	-0.6599	872
ATP8B1	-0.65981	873
KIF1C	-0.65977	874
VPS35	-0.65975	875
CSPG4	-0.65808	876
TMEM107	-0.65769	877
TGFB1I1	-0.6573	878
RNASEL	-0.65687	879
SYT14	-0.65667	880
LARP6	-0.65664	881
COX8C	-0.65642	882
ENPP1	-0.65618	883
SENP2	-0.6559	884
ZNF479	-0.65571	885
FCHSD2	-0.65545	886
MYLK3	-0.65533	887
CENPJ	-0.6552	888
NPY4R	-0.65519	889
C1orf162	-0.65323	890
COQ9	-0.65301	891
ADAT3	-0.65298	892
H1FX	-0.65274	893
ANKFY1	-0.65259	894
LY6G6C	-0.65245	895
CASC3	-0.65225	896
NDUFV1	-0.65211	897
SPON2	-0.65197	898
WRAP53	-0.65195	899
ZNF587B	-0.65177	900
PAPD5	-0.65156	901
SEC22A	-0.65154	902
DMP1	-0.65151	903
TBC1D1	-0.65129	904
KCNA3	-0.6506	905
IQSEC2	-0.65057	906
OTUD1	-0.64995	907
GLT6D1	-0.64919	908
LRP3	-0.64919	909
TMEM213	-0.64912	910
CLPSL2	-0.64887	911
FDPS	-0.64884	912
ZNF843	-0.64877	913
VWA1	-0.64861	914
C2	-0.64849	915
PIM1	-0.64834	916
PPP6R1	-0.64818	917
RPTOR	-0.64796	918
SPDYE2	-0.64796	919
TAF8	-0.64756	920
CD300E	-0.64755	921
MKL1	-0.64753	922
ACVR2B	-0.64712	923
AVPR1B	-0.64667	924
GPR84	-0.64623	925
PPP1R13B	-0.64621	926
PARS2	-0.64616	927
FAM26F	-0.64613	928
MAF1	-0.64604	929
MARK2	-0.646	930
CYP3A7	-0.64548	931
MOCS3	-0.64527	932
SETD1A	-0.64523	933
SYCE2	-0.64504	934
ZER1	-0.64487	935
SCGN	-0.64473	936
UBQLN1	-0.64463	937
TMPRSS11E	-0.64445	938
TRIO	-0.64443	939
ACAD9	-0.64431	940
CTPS1	-0.64428	941
ARMC5	-0.64414	942
GPR88	-0.64411	943
ETFB	-0.64411	944
DIRC2	-0.64384	945
GMPPB	-0.64377	946
C11orf63	-0.64369	947
GAS6	-0.64349	948
TMIGD1	-0.64339	949
FBXL7	-0.64327	950
ABCC2	-0.64309	951
RPS6KB1	-0.64305	952
COQ4	-0.64303	953
RARS2	-0.64302	954
TNFAIP8L3	-0.64282	955
RNF220	-0.64279	956
KIAA1522	-0.64257	957
TOR1B	-0.64248	958
HIST1H2BL	-0.64225	959
PRR13	-0.64223	960
PPARGC1B	-0.64219	961
HOXD8	-0.64213	962
YLPM1	-0.64129	963
ATXN2	-0.64114	964
SLC2A14	-0.64087	965
NEFH	-0.6403	966
PPIAL4D	-0.64008	967
CCL23	-0.63998	968
TIAF1	-0.63995	969
RALGPS1	-0.63972	970
SLC38A1	-0.63965	971
RBM33	-0.63954	972
TXNDC2	-0.63942	973
FAIM2	-0.63936	974
SRP19	-0.63929	975
STAR	-0.63896	976
FGF22	-0.63895	977
DNM1	-0.63859	978
OTOP1	-0.63847	979
CYB5RL	-0.63834	980
TMEM110-MUSTN1	-0.63813	981
SLC17A1	-0.63778	982
PRM2	-0.63775	983
GOT2	-0.63743	984
MYO1C	-0.63732	985
LGALS7B	-0.63729	986
ANKRD20A4	-0.63714	987
IMMT	-0.63711	988
FAM195B	-0.63671	989
MEPE	-0.63669	990
FAM83A	-0.63645	991
CABP5	-0.63615	992
AP3B2	-0.63612	993
SPCS3	-0.63549	994
BCL2L14	-0.63542	995
PLEKHN1	-0.63539	996
GEMIN7	-0.63516	997
NAA35	-0.63515	998
RTN4RL1	-0.6351	999
SDS	-0.63499	1000
ARID3B	-0.6348	1001
HARS	-0.63463	1002
MT1A	-0.63459	1003
GRPEL1	-0.63442	1004
FOLR1	-0.63439	1005
GINS2	-0.63415	1006
DOK2	-0.63414	1007
ATG4D	-0.63406	1008
MCM2	-0.63402	1009
LRRK2	-0.63329	1010
MRPL33	-0.63305	1011
SLC38A5	-0.63287	1012
UCK1	-0.63251	1013
CSRNP2	-0.63236	1014
ZNF710	-0.63215	1015
WDR26	-0.63196	1016
FAM71F2	-0.63162	1017
DLGAP3	-0.63155	1018
MPPE1	-0.63139	1019
ARMCX4	-0.63131	1020
OTOL1	-0.63124	1021
PMM2	-0.63105	1022
DCTN5	-0.63103	1023
PMVK	-0.63092	1024
KCNE1L	-0.63078	1025
TGS1	-0.63041	1026
TP53TG3D	-0.63018	1027
COG2	-0.63008	1028
MT2A	-0.62962	1029
INSIG1	-0.62956	1030
ABCC6	-0.62954	1031
SYCP1	-0.62949	1032
MRPS6	-0.62926	1033
LCAT	-0.62916	1034
OLA1	-0.62899	1035
ZDHHC9	-0.6289	1036
MME	-0.6289	1037
PIANP	-0.62842	1038
TAP2	-0.62821	1039
MYL7	-0.62789	1040
ATP6V0A2	-0.62783	1041
FBXO24	-0.62773	1042
ZNF563	-0.62766	1043
AURKAIP1	-0.62762	1044
POU4F3	-0.62753	1045
RPL36A	-0.62741	1046
C1orf43	-0.62721	1047
ZNF534	-0.6271	1048
FAAH2	-0.6271	1049
KIAA1045	-0.62709	1050
METTL10	-0.62675	1051
SLC10A2	-0.62665	1052
IDNK	-0.62541	1053
UPK3B	-0.6253	1054
RBM10	-0.62525	1055
CDCA3	-0.62468	1056
ANKRA2	-0.62422	1057
CCDC175	-0.6239	1058
PPFIA4	-0.62377	1059
SLC16A11	-0.62337	1060
CREG2	-0.62329	1061
USB1	-0.62325	1062
TDRD10	-0.62324	1063
MMP23B	-0.62305	1064
ETV7	-0.62239	1065
ZBTB41	-0.62188	1066
TBC1D8B	-0.62184	1067
HOXD3	-0.62165	1068
BEST1	-0.6215	1069
CPSF6	-0.62125	1070
EXOC1	-0.62092	1071
KIAA0100	-0.62087	1072
CA5B	-0.62031	1073
TNNT2	-0.62002	1074
ZFP28	-0.62001	1075
NRP2	-0.61981	1076
CCR7	-0.61956	1077
FAM173A	-0.61953	1078
DDX41	-0.61947	1079
OSTF1	-0.61895	1080
FBXO42	-0.61875	1081
PRICKLE1	-0.61875	1082
BCL10	-0.61874	1083
CDH4	-0.61863	1084
PEX11G	-0.61852	1085
NKX6-1	-0.6184	1086
TGFBR3L	-0.61833	1087
QSOX1	-0.61833	1088
DAP3	-0.61825	1089
FAM46D	-0.61782	1090
CGNL1	-0.61741	1091
ERF	-0.61737	1092
NAAA	-0.61728	1093
TRIM63	-0.61683	1094
CPSF4	-0.61667	1095
FAM98A	-0.6166	1096
TCEANC2	-0.6161	1097
SF3B4	-0.61602	1098
EBI3	-0.61585	1099
RANBP3	-0.61583	1100
ZNF281	-0.61571	1101
ARMCX5	-0.61563	1102
FAM198B	-0.61554	1103
EIF2AK4	-0.61515	1104
GALNS	-0.61508	1105
ATXN7L2	-0.61505	1106
MAP2K1	-0.61422	1107
IFNAR2	-0.61393	1108
FTMT	-0.61369	1109
ELF4	-0.61368	1110
CDC26	-0.61364	1111
VAV1	-0.61357	1112
APOPT1	-0.61351	1113
ANXA3	-0.6135	1114
APOA1BP	-0.61273	1115
EGR3	-0.61264	1116
YKT6	-0.61243	1117
RAB40C	-0.6123	1118
MUCL1	-0.61224	1119
MRPL17	-0.61201	1120
SERINC4	-0.61176	1121
NCSTN	-0.61175	1122
SCGB1C1	-0.61131	1123
LSMD1	-0.61107	1124
LIG1	-0.61102	1125
GGH	-0.6108	1126
RNASEH2C	-0.61029	1127
SLCO6A1	-0.61003	1128
MLN	-0.60993	1129
EFHD2	-0.60988	1130
KDM6B	-0.60981	1131
PCDHGA6	-0.60939	1132
MALT1	-0.60938	1133
AQP10	-0.60903	1134
AREL1	-0.60901	1135
NMNAT1	-0.60885	1136
CEP128	-0.60856	1137
ZADH2	-0.60856	1138
CEMP1	-0.60832	1139
B3GALT5	-0.60823	1140
CREBL2	-0.60821	1141
SREK1	-0.60808	1142
PFKM	-0.60797	1143
FPGS	-0.60771	1144
PLEKHB1	-0.60739	1145
SPPL2A	-0.60718	1146
MYO1F	-0.60659	1147
EPB41L4B	-0.60643	1148
TMEM130	-0.60638	1149
TMPRSS11B	-0.60625	1150
PPAPDC1B	-0.60622	1151
AMY2A	-0.60611	1152
R3HDM2	-0.6061	1153
OSBP	-0.60583	1154
ESR1	-0.60569	1155
DUS4L	-0.60565	1156
UBL3	-0.60543	1157
PMM1	-0.60506	1158
DLX5	-0.60493	1159
NRBP2	-0.60487	1160
TMEM39B	-0.60479	1161
PODNL1	-0.60466	1162
PPT1	-0.60448	1163
PLA2G4D	-0.604	1164
FCRLA	-0.60396	1165
SH3BP2	-0.60388	1166
NPR2	-0.60377	1167
SOD2	-0.60367	1168
ZYX	-0.60354	1169
PDXDC1	-0.60351	1170
BAI2	-0.6034	1171
FAM60A	-0.60337	1172
OTX1	-0.60275	1173
POC1A	-0.60215	1174
PPIL3	-0.60194	1175
CCDC170	-0.60175	1176
ANK2	-0.60138	1177
ST18	-0.60136	1178
UBAP1L	-0.60133	1179
LACRT	-0.60123	1180
C9orf169	-0.60108	1181
10-Sep	-0.60072	1182
KIAA1211	-0.60047	1183
MTIF2	-0.6004	1184
ATXN2L	-0.60037	1185
MRPL32	-0.6	1186
USP49	-0.59993	1187
GOLGA6L20	-0.59992	1188
GJA8	-0.59988	1189
MAPK1	-0.59986	1190
ANP32B	-0.59974	1191
OGFOD1	-0.59949	1192
TMEM181	-0.59948	1193
SPARCL1	-0.59929	1194
RFTN1	-0.59925	1195
PRKACA	-0.59904	1196
FOXD3	-0.59851	1197
FAM171A2	-0.59847	1198
PTPN7	-0.59843	1199
SLC30A10	-0.5984	1200
SPAG7	-0.59804	1201
NEUROG1	-0.59719	1202
FAM92A1	-0.59715	1203
EPC1	-0.59703	1204
MICALL1	-0.59695	1205
ARF5	-0.59685	1206
RD3	-0.59669	1207
PDLIM3	-0.59656	1208
EPS8L2	-0.59648	1209
HDAC7	-0.59646	1210
FAM218A	-0.5963	1211
GPAA1	-0.59617	1212
ZHX2	-0.59594	1213
RPL36	-0.59592	1214
TKT	-0.59578	1215
ALOX12	-0.59559	1216
AHCTF1	-0.59552	1217
SLC25A6	-0.5954	1218
FAM86A	-0.59529	1219
RMI2	-0.59506	1220
KIAA1958	-0.59469	1221
FGFR4	-0.59457	1222
AMH	-0.59447	1223
MSANTD1	-0.59434	1224
S100A14	-0.59421	1225
MASTL	-0.59362	1226
POU2F2	-0.59358	1227
PRR18	-0.59356	1228
NARF	-0.59351	1229
ILDR2	-0.59348	1230
ENTPD4	-0.59329	1231
PIAS3	-0.59317	1232
SLAMF9	-0.59317	1233
COA6	-0.5931	1234
MTMR2	-0.593	1235
SIPA1L1	-0.59284	1236
CLPX	-0.59257	1237
KANK2	-0.59248	1238
JPH3	-0.59221	1239
B3GNT3	-0.59184	1240
LCE1D	-0.59168	1241
INSL3	-0.59158	1242
PLSCR2	-0.5915	1243
C11orf53	-0.59146	1244
ERC2	-0.59137	1245
RGS2	-0.59137	1246
FSTL5	-0.59122	1247
UBE2G1	-0.59118	1248
ABHD8	-0.59109	1249
WDR38	-0.59109	1250
TUBA3E	-0.59103	1251
PPP2CA	-0.59102	1252
METRN	-0.59078	1253
PFDN1	-0.59047	1254
CACNA2D1	-0.59041	1255
WDR24	-0.59034	1256
RASAL3	-0.59033	1257
PARK2	-0.59023	1258
ENTPD7	-0.59017	1259
KIAA2013	-0.58988	1260
FXN	-0.58986	1261
TBCCD1	-0.58954	1262
RAD18	-0.58938	1263
PLA2G4A	-0.58934	1264
ULBP3	-0.58926	1265
GNGT2	-0.58914	1266
BRD1	-0.58911	1267
UBTD2	-0.58892	1268
ZC2HC1C	-0.5889	1269
ZSCAN22	-0.58885	1270
SFTPB	-0.5887	1271
ALKBH5	-0.58867	1272
VPS18	-0.58865	1273
SLC7A1	-0.5886	1274
ARNT	-0.58843	1275
SLC38A10	-0.58832	1276
MYCBPAP	-0.58829	1277
KCNA2	-0.58826	1278
SCXA	-0.58796	1279
PTX3	-0.58791	1280
CHTF18	-0.58774	1281
EIF3D	-0.58762	1282
PLSCR3	-0.58751	1283
SERPINI1	-0.58751	1284
BST2	-0.58741	1285
PTCHD2	-0.58737	1286
KIAA2022	-0.58736	1287
KRT1	-0.58733	1288
ATP5F1	-0.58732	1289
SLC38A7	-0.5869	1290
PNP	-0.58669	1291
PRL	-0.58613	1292
PTGDR	-0.58605	1293
RNF103	-0.58598	1294
SLX4	-0.58585	1295
NDUFS2	-0.58582	1296
YWHAH	-0.5858	1297
MAG	-0.58502	1298
DCPS	-0.58502	1299
TRIM7	-0.58495	1300
KIF23	-0.5847	1301
DROSHA	-0.58455	1302
BRAP	-0.5845	1303
PTK7	-0.5844	1304
FBXL19	-0.58438	1305
GBP3	-0.58413	1306
CETP	-0.58408	1307
ACOT2	-0.58399	1308
ZNF852	-0.58377	1309
NCKAP5L	-0.58372	1310
KRT77	-0.58356	1311
RPRD1A	-0.58334	1312
CHEK1	-0.58312	1313
BRIP1	-0.58296	1314
RPP25	-0.58287	1315
TNFRSF17	-0.58285	1316
KLHL32	-0.58278	1317
PDE6A	-0.58274	1318
NUP214	-0.5827	1319
TLE6	-0.58255	1320
KDM1A	-0.58241	1321
INHBA	-0.5824	1322
SYT4	-0.58233	1323
AXIN1	-0.58222	1324
SERPINA6	-0.582	1325
CUTA	-0.58173	1326
GOLT1B	-0.58172	1327
ARHGAP12	-0.58139	1328
MVB12A	-0.58132	1329
DCST1	-0.58123	1330
PPARGC1A	-0.58116	1331
EXOC3L4	-0.58112	1332
VASN	-0.58111	1333
GLA	-0.58105	1334
ZRANB2	-0.58093	1335
DCAF12	-0.58092	1336
FBXL5	-0.58079	1337
RRP15	-0.58047	1338
BTG1	-0.58044	1339
GUCY2D	-0.58035	1340
KIAA1024	-0.58033	1341
MAP3K4	-0.58016	1342
MSS51	-0.58005	1343
CYP2E1	-0.57996	1344
TCEAL3	-0.57976	1345
CLN3	-0.5797	1346
CHST13	-0.57952	1347
C11orf70	-0.57936	1348
SEC11C	-0.57924	1349
PFDN2	-0.57908	1350
C14orf159	-0.57899	1351
SAP30L	-0.5789	1352
ZNF251	-0.57878	1353
BTN3A1	-0.57867	1354
CYP11A1	-0.57862	1355
TOE1	-0.57836	1356
LYPLA2	-0.57833	1357
SLCO5A1	-0.57808	1358
CCDC113	-0.57808	1359
ATP2B2	-0.57806	1360
MED25	-0.57805	1361
MTX1	-0.57799	1362
TMEM50A	-0.57795	1363
MAST1	-0.57792	1364
COL25A1	-0.57788	1365
MDFIC	-0.5778	1366
CASR	-0.57775	1367
CA7	-0.57769	1368
CST5	-0.57764	1369
TMED6	-0.57758	1370
DAPK2	-0.57755	1371
C11orf57	-0.57748	1372
DYNAP	-0.57731	1373
ITGB5	-0.57722	1374
TAS2R3	-0.57709	1375
ZNF792	-0.57707	1376
ACSBG2	-0.57676	1377
ARHGAP32	-0.57672	1378
PBX3	-0.57671	1379
PRPF39	-0.5767	1380
CSNK2B	-0.57665	1381
EPO	-0.5763	1382
ZBTB7A	-0.57626	1383
TSC1	-0.57621	1384
CDCA7L	-0.57612	1385
IPO13	-0.57595	1386
PBXIP1	-0.57531	1387
KCTD6	-0.57529	1388
LDHAL6B	-0.57528	1389
TRIM52	-0.57522	1390
FAM53C	-0.57515	1391
ATP5J2	-0.57497	1392
DAXX	-0.57456	1393
SLC24A1	-0.57449	1394
MYF6	-0.5742	1395
LEPREL4	-0.57414	1396
PLIN4	-0.5741	1397
CKS2	-0.57405	1398
C1orf216	-0.57395	1399
CFL1	-0.57362	1400
NR1I3	-0.57355	1401
COL5A3	-0.57318	1402
TBX3	-0.57306	1403
TP53BP2	-0.57289	1404
AKR7A2	-0.57254	1405
CRYBB2	-0.57246	1406
EPHA1	-0.57241	1407
FAM9B	-0.57241	1408
HIST1H4I	-0.57235	1409
CROCC	-0.57233	1410
RAD23A	-0.57229	1411
PRAMEF12	-0.57224	1412
TRIM65	-0.57214	1413
ZNF254	-0.57201	1414
TNFRSF21	-0.57199	1415
RSPH1	-0.57182	1416
FAT2	-0.57174	1417
KRTAP10-5	-0.57159	1418
TCEA3	-0.57141	1419
ABTB1	-0.57127	1420
COL22A1	-0.57126	1421
SLC27A1	-0.57112	1422
B4GALT3	-0.57105	1423
CXCR5	-0.57098	1424
DSCAML1	-0.57088	1425
VEZT	-0.57064	1426
CPQ	-0.57056	1427
KANSL1	-0.57044	1428
SMIM14	-0.57036	1429
INTS8	-0.57017	1430
NUP88	-0.57015	1431
KCNG2	-0.57004	1432
RAB11B	-0.56973	1433
NUTM2G	-0.56924	1434
SNX25	-0.56904	1435
RIN3	-0.56898	1436
OBSCN	-0.56867	1437
CDC73	-0.56854	1438
MYSM1	-0.56851	1439
KLRF2	-0.56841	1440
ACKR3	-0.56815	1441
TUFM	-0.56778	1442
DXO	-0.56776	1443
TRAPPC4	-0.56761	1444
GDPGP1	-0.56708	1445
SMC1A	-0.56693	1446
RPIA	-0.56693	1447
KRTCAP3	-0.56692	1448
NFATC1	-0.56692	1449
RRP36	-0.56692	1450
SLC35C1	-0.56686	1451
CD14	-0.5664	1452
WTIP	-0.56628	1453
NCALD	-0.56623	1454
SPATC1L	-0.56621	1455
NAMPT	-0.566	1456
FOXD4L6	-0.56577	1457
CTU2	-0.56571	1458
DNPH1	-0.56542	1459
TCF15	-0.56539	1460
ZNF519	-0.56525	1461
CCT3	-0.56523	1462
HGD	-0.56502	1463
SCNN1A	-0.56476	1464
RNF150	-0.56465	1465
ACHE	-0.5646	1466
GLTP	-0.56457	1467
KIAA0753	-0.56445	1468
SMCO3	-0.56444	1469
PARP8	-0.56442	1470
INIP	-0.5644	1471
RFC4	-0.56427	1472
CLEC11A	-0.56395	1473
SPATA31A5	-0.56349	1474
TMEM41B	-0.56349	1475
RALGAPA1	-0.56345	1476
PCDH7	-0.56342	1477
GNA14	-0.56322	1478
TIMM17A	-0.5631	1479
POLR2J	-0.563	1480
FGF6	-0.56292	1481
RNF14	-0.5629	1482
TMEM164	-0.56275	1483
TMEM245	-0.56267	1484
TSPAN13	-0.56266	1485
ZNF556	-0.56238	1486
EPHX1	-0.56212	1487
AIPL1	-0.56202	1488
CHML	-0.562	1489
TTLL10	-0.56192	1490
PSRC1	-0.56186	1491
BHLHE22	-0.56178	1492
ILF3	-0.56158	1493
ASPHD1	-0.56152	1494
ADSS	-0.56126	1495
MESP2	-0.56126	1496
NWD1	-0.56125	1497
RBM17	-0.5609	1498
TMEM190	-0.56082	1499
FAM153B	-0.56076	1500
ANP32E	-0.56064	1501
TMEM143	-0.5606	1502
MRPL51	-0.56029	1503
FAM47B	-0.56028	1504
ANKS3	-0.56027	1505
FAM171A1	-0.56021	1506
DOLK	-0.56013	1507
PAXIP1	-0.56006	1508
CRELD2	-0.55974	1509
NARR	-0.55971	1510
RAP1A	-0.55971	1511
F2RL3	-0.55959	1512
USF1	-0.55957	1513
TNFSF12-TNFSF13	-0.55952	1514
ASB1	-0.55937	1515
ERCC1	-0.55926	1516
CLDN1	-0.55914	1517
AP5B1	-0.55913	1518
SNX18	-0.5591	1519
HTR1D	-0.55895	1520
BCDIN3D	-0.55877	1521
LPAR5	-0.55858	1522
CCDC88C	-0.55857	1523
YBX2	-0.5585	1524
NKTR	-0.55843	1525
COQ7	-0.55838	1526
TNFSF11	-0.55828	1527
VIPAS39	-0.55773	1528
SLC22A2	-0.55746	1529
C11orf31	-0.55728	1530
CST8	-0.55724	1531
NMBR	-0.55718	1532
TMEM71	-0.55714	1533
AKR1A1	-0.55713	1534
PSTPIP1	-0.5571	1535
DNAJC17	-0.55697	1536
TBX19	-0.55693	1537
SLAMF1	-0.5569	1538
BAG2	-0.55672	1539
MTERFD2	-0.5567	1540
TOP1MT	-0.55655	1541
NDFIP1	-0.55651	1542
ORAI2	-0.55634	1543
TBC1D3B	-0.5558	1544
SALL1	-0.55576	1545
CCDC153	-0.55564	1546
CYB5R1	-0.55528	1547
TGM6	-0.55517	1548
ENSA	-0.55494	1549
SGCD	-0.55479	1550
LY6G5C	-0.5547	1551
SURF6	-0.55457	1552
DAPK1	-0.55455	1553
POLR3K	-0.55444	1554
COL15A1	-0.55441	1555
IGFBP7	-0.55438	1556
EFNB2	-0.55432	1557
CRKL	-0.55416	1558
ADAMTS17	-0.55413	1559
LOXHD1	-0.55399	1560
WDR25	-0.55397	1561
PCDHAC1	-0.55388	1562
KIF20B	-0.55385	1563
SIL1	-0.5538	1564
C1orf65	-0.55371	1565
GPR64	-0.55364	1566
TBC1D10B	-0.55344	1567
MS4A6E	-0.5533	1568
CCDC39	-0.5533	1569
SGK1	-0.5531	1570
CYP26B1	-0.55306	1571
CATSPER4	-0.55301	1572
MTFP1	-0.55289	1573
UGT2B7	-0.55254	1574
CPSF3	-0.55204	1575
C19orf52	-0.55201	1576
BAX	-0.55191	1577
LPPR5	-0.55181	1578
SLC35B4	-0.5517	1579
PIGC	-0.55162	1580
CER1	-0.5516	1581
ERCC4	-0.55157	1582
CHRNB1	-0.55146	1583
PTGER1	-0.55123	1584
E2F1	-0.55122	1585
MS4A15	-0.55111	1586
MLLT11	-0.55094	1587
MIA	-0.55076	1588
MAP3K10	-0.55061	1589
LPAR4	-0.55045	1590
ADAMTS13	-0.55032	1591
LYNX1	-0.55029	1592
AVL9	-0.54997	1593
SMG8	-0.54952	1594
CCL21	-0.54941	1595
PCDHGA2	-0.54907	1596
SNW1	-0.54903	1597
CARD9	-0.54887	1598
RNF41	-0.54885	1599
MAGEA11	-0.54872	1600
CCDC159	-0.54848	1601
GPR126	-0.54828	1602
CDC5L	-0.54814	1603
NCBP2	-0.54812	1604
LCMT1	-0.54799	1605
UTP14C	-0.54795	1606
CCDC155	-0.54773	1607
RARRES3	-0.54769	1608
PBLD	-0.54767	1609
SARS	-0.54747	1610
PLOD1	-0.54743	1611
CDHR1	-0.54704	1612
MAP4K2	-0.54689	1613
PHC1	-0.54683	1614
KIAA0430	-0.54675	1615
PRPH2	-0.54654	1616
CHCHD6	-0.54644	1617
AHDC1	-0.54643	1618
BPY2	-0.54633	1619
CCDC30	-0.5463	1620
AKAP8L	-0.54625	1621
KLHL26	-0.54624	1622
RRAD	-0.54619	1623
TMEM259	-0.54609	1624
DNAJB6	-0.54592	1625
ZMYND19	-0.54573	1626
DISC1	-0.54567	1627
ZNF45	-0.54549	1628
CHRNB4	-0.54544	1629
OSBPL9	-0.54538	1630
PQLC2	-0.54516	1631
LCE3A	-0.54506	1632
SRRM4	-0.54491	1633
TMC2	-0.54488	1634
SLC9A7	-0.54483	1635
ABCA3	-0.5447	1636
PARL	-0.54436	1637
HK1	-0.54432	1638
F7	-0.54424	1639
HIST1H1B	-0.54408	1640
BPGM	-0.54396	1641
UBAP2L	-0.54383	1642
NPFF	-0.54378	1643
SYNJ1	-0.54337	1644
UGT1A5	-0.54332	1645
SMAD3	-0.54324	1646
KRT6B	-0.54319	1647
ISL2	-0.5431	1648
AGPAT2	-0.54301	1649
CARD11	-0.54291	1650
JUNB	-0.54288	1651
MMAA	-0.54279	1652
MFSD6L	-0.5418	1653
GMCL1	-0.54179	1654
CISD1	-0.54173	1655
UGDH	-0.54162	1656
FCRL6	-0.54155	1657
TIMM9	-0.5413	1658
GHRL	-0.54124	1659
LCTL	-0.54106	1660
NDUFA13	-0.54078	1661
RPP30	-0.54018	1662
HAUS2	-0.54006	1663
PGD	-0.53967	1664
ISYNA1	-0.5396	1665
ARRDC4	-0.53948	1666
MBD3	-0.53946	1667
KCNT2	-0.53907	1668
PLA2G6	-0.53885	1669
HHEX	-0.53865	1670
SHISA2	-0.53843	1671
MEPCE	-0.53824	1672
IFI16	-0.53791	1673
KRTAP13-1	-0.53783	1674
MATN1	-0.5375	1675
PREP	-0.53732	1676
C2orf40	-0.53729	1677
SLC9A1	-0.53726	1678
ZNF599	-0.53719	1679
HS3ST2	-0.53713	1680
RGS4	-0.5371	1681
SLC5A10	-0.53655	1682
PDE6B	-0.53645	1683
CCDC34	-0.53644	1684
BTBD9	-0.53618	1685
FCRLB	-0.53616	1686
ZNF726	-0.53575	1687
RGS22	-0.53574	1688
ANKRD33	-0.53541	1689
GALNT15	-0.53535	1690
PRPF4	-0.53534	1691
TBL1XR1	-0.53533	1692
FABP12	-0.53511	1693
MYO15A	-0.535	1694
SPATA2L	-0.53496	1695
SLC16A8	-0.5349	1696
RBM5	-0.53464	1697
SLC5A1	-0.53456	1698
KRT10	-0.53453	1699
TIPRL	-0.5342	1700
LRRC4	-0.53418	1701
RNF113A	-0.53412	1702
CHPF2	-0.53385	1703
FDX1	-0.53376	1704
PROSER1	-0.53364	1705
CALR3	-0.53363	1706
ALDH1A3	-0.53359	1707
TARBP2	-0.53332	1708
KRT31	-0.53329	1709
PTPN5	-0.53326	1710
MRPL28	-0.53322	1711
CENPQ	-0.53315	1712
BMF	-0.53297	1713
SMIM1	-0.53263	1714
SNRNP25	-0.53256	1715
LSM12	-0.5325	1716
ABCC3	-0.5324	1717
GTF3C5	-0.53223	1718
RNF169	-0.5318	1719
SNAPC5	-0.53155	1720
ZBTB43	-0.53154	1721
MKKS	-0.53143	1722
SH2B3	-0.5314	1723
WNT2B	-0.53139	1724
CASC1	-0.53138	1725
U2AF2	-0.53128	1726
ITFG1	-0.53126	1727
FAM162B	-0.53125	1728
CRIPT	-0.53117	1729
RNF212	-0.53115	1730
CHRM4	-0.5311	1731
FXYD2	-0.53109	1732
ZIK1	-0.53105	1733
GJC2	-0.53086	1734
RASD2	-0.53082	1735
RASSF7	-0.53054	1736
GAL3ST2	-0.5304	1737
SMAD7	-0.53038	1738
SLC35G3	-0.53038	1739
APOA1	-0.53031	1740
RLF	-0.52941	1741
KHK	-0.5293	1742
MED31	-0.52927	1743
DSG1	-0.52918	1744
ZNF266	-0.52916	1745
MRPL46	-0.5291	1746
CNPY4	-0.52907	1747
MDGA2	-0.52904	1748
ZBTB25	-0.52895	1749
C5orf51	-0.52884	1750
NOTCH2NL	-0.52878	1751
ESPL1	-0.52872	1752
ATP2B3	-0.52867	1753
SLIT3	-0.52866	1754
GRID2	-0.52855	1755
VPS33B	-0.52761	1756
IRX6	-0.5276	1757
ZFPM1	-0.52755	1758
MT1E	-0.52739	1759
CIITA	-0.52702	1760
GLRA1	-0.52667	1761
TRAPPC12	-0.52655	1762
MKI67IP	-0.52647	1763
DCD	-0.52637	1764
FBXO21	-0.52631	1765
RASGRP2	-0.52617	1766
NUP43	-0.5261	1767
FAM32A	-0.52605	1768
BDH1	-0.52602	1769
ARL5B	-0.52554	1770
WISP2	-0.52549	1771
PLCB2	-0.52542	1772
LCE2C	-0.52531	1773
HNRNPC	-0.52516	1774
NFU1	-0.52509	1775
HMGA1	-0.52489	1776
HLA-DQB1	-0.52488	1777
MC1R	-0.52484	1778
AUP1	-0.52479	1779
ZDHHC15	-0.5245	1780
RRM1	-0.52443	1781
TPM2	-0.52423	1782
C19orf82	-0.52412	1783
PFN2	-0.52411	1784
EDC3	-0.52403	1785
DDX21	-0.52403	1786
APBA2	-0.52377	1787
C2orf82	-0.52367	1788
GBP1	-0.52349	1789
UGT1A9	-0.52341	1790
SNUPN	-0.52339	1791
TAS2R39	-0.52338	1792
FSD1	-0.52338	1793
CD68	-0.52313	1794
SPIDR	-0.52304	1795
IL12RB1	-0.52298	1796
TBX21	-0.52295	1797
PDZD7	-0.52294	1798
URM1	-0.52292	1799
KIAA1804	-0.52282	1800
MCF2L	-0.5227	1801
CBLN2	-0.52262	1802
SH3GL3	-0.5225	1803
KLHL5	-0.52246	1804
BOLA3	-0.52241	1805
USP34	-0.52239	1806
HPR	-0.52188	1807
NHLRC2	-0.52187	1808
HIST1H2BN	-0.52167	1809
ITPKA	-0.52148	1810
GABRG2	-0.52129	1811
GSR	-0.52125	1812
CCRN4L	-0.52123	1813
COPS6	-0.52106	1814
ZNF20	-0.52103	1815
LIPH	-0.521	1816
ITPK1	-0.52099	1817
ACTG1	-0.52097	1818
RGPD2	-0.52089	1819
TOX4	-0.52075	1820
SDCBP	-0.52065	1821
ATP6V1A	-0.52057	1822
DNPEP	-0.52055	1823
SERPINB2	-0.52036	1824
COG3	-0.52033	1825
PLA2G4F	-0.5198	1826
LRRC71	-0.51974	1827
EML2	-0.5195	1828
CTC1	-0.51898	1829
RNF19B	-0.51884	1830
SRA1	-0.51866	1831
BAP1	-0.51864	1832
RAD9A	-0.51846	1833
AMPH	-0.51818	1834
ARHGAP42	-0.51802	1835
SYCE3	-0.51799	1836
SCAF11	-0.51799	1837
SPSB1	-0.5179	1838
KRTCAP2	-0.51775	1839
PTCH2	-0.5177	1840
SPRR2F	-0.51753	1841
TRIM74	-0.51748	1842
BID	-0.51747	1843
BUD31	-0.51712	1844
KCNA1	-0.51708	1845
MARCKS	-0.51693	1846
S100A1	-0.51677	1847
GPATCH1	-0.51676	1848
NCBP1	-0.51664	1849
MYO9B	-0.51655	1850
FBXW5	-0.51645	1851
C9orf129	-0.5164	1852
TRUB2	-0.51639	1853
UAP1	-0.51626	1854
DARS2	-0.51602	1855
BZW1	-0.51591	1856
R3HCC1	-0.5159	1857
YIPF6	-0.51557	1858
AIFM3	-0.51552	1859
CSRNP3	-0.51548	1860
FBXO33	-0.51545	1861
SERTAD1	-0.51539	1862
CCDC117	-0.51524	1863
LCE3B	-0.51522	1864
RPL15	-0.51509	1865
ZFAT	-0.51505	1866
CYFIP1	-0.51494	1867
SH3TC1	-0.5149	1868
GART	-0.51473	1869
C1QL3	-0.51472	1870
SPDEF	-0.51469	1871
DLX6	-0.51456	1872
CTBP1	-0.51454	1873
RABGAP1	-0.51449	1874
PGPEP1	-0.51447	1875
CIB2	-0.51431	1876
EPN1	-0.51427	1877
C9orf62	-0.5142	1878
FAM86B2	-0.51386	1879
TIMM22	-0.51379	1880
RPRD1B	-0.51377	1881
SERPINA12	-0.5137	1882
DUSP23	-0.51368	1883
CYB5R2	-0.51362	1884
CCBE1	-0.5136	1885
LRRC17	-0.51354	1886
C16orf58	-0.51352	1887
MAZ	-0.51338	1888
ZKSCAN8	-0.51328	1889
LOXL3	-0.51317	1890
RGS11	-0.51293	1891
GATA4	-0.51263	1892
ERLEC1	-0.51261	1893
DGKI	-0.51254	1894
CEACAM8	-0.51254	1895
MAFF	-0.51244	1896
MCUR1	-0.51226	1897
DIAPH2	-0.51217	1898
C8orf34	-0.51214	1899
KIF16B	-0.51214	1900
KLHL22	-0.51201	1901
C11orf84	-0.51186	1902
METTL18	-0.51177	1903
MANSC1	-0.51168	1904
NANOS1	-0.51163	1905
ZNF565	-0.51159	1906
KIAA0556	-0.51155	1907
PRDX1	-0.51155	1908
BCAR1	-0.51154	1909
CAPN10	-0.51153	1910
F5	-0.51109	1911
BEND2	-0.51097	1912
GEMIN4	-0.51068	1913
COPA	-0.51056	1914
TM4SF5	-0.51051	1915
ZNF414	-0.51027	1916
SLC29A3	-0.51026	1917
RHEBL1	-0.51024	1918
CCDC19	-0.5102	1919
MOGAT2	-0.51012	1920
SERPINB6	-0.51002	1921
ST6GALNAC1	-0.51	1922
QARS	-0.5099	1923
KIAA1456	-0.50972	1924
IP6K1	-0.50953	1925
TRIM16	-0.50923	1926
SIRPD	-0.509	1927
KDM8	-0.5089	1928
NDUFAF1	-0.50884	1929
TWSG1	-0.50863	1930
C6orf222	-0.5081	1931
METTL13	-0.50798	1932
SERPINA11	-0.5077	1933
CTAG1A	-0.50765	1934
C6orf57	-0.50762	1935
C10orf68	-0.50757	1936
RNMT	-0.50747	1937
SMARCB1	-0.5073	1938
TPPP3	-0.50701	1939
AMY2B	-0.507	1940
YEATS4	-0.50689	1941
SESN2	-0.50683	1942
PRKCZ	-0.50676	1943
PROSC	-0.50652	1944
GGT1	-0.5064	1945
RND1	-0.50637	1946
PLCG1	-0.50625	1947
SLC6A17	-0.5061	1948
LETM1	-0.50608	1949
ZNF383	-0.50603	1950
MTHFD2	-0.50594	1951
TM9SF3	-0.50571	1952
SATB2	-0.50552	1953
CYP2S1	-0.50551	1954
NPIPA2	-0.50544	1955
C16orf46	-0.5054	1956
KCNE2	-0.50535	1957
SPATA24	-0.50528	1958
HSF2BP	-0.50471	1959
URB1	-0.50464	1960
KLHL12	-0.50463	1961
ZBTB26	-0.50462	1962
CMIP	-0.50459	1963
CREB3L4	-0.50456	1964
C19orf60	-0.50427	1965
SPTBN4	-0.50425	1966
ADCK4	-0.50406	1967
ALDH3A1	-0.50404	1968
SCHIP1	-0.50397	1969
HNRNPU	-0.50357	1970
GADD45A	-0.50349	1971
C19orf66	-0.50346	1972
RRAGB	-0.50342	1973
GSC	-0.50339	1974
LGALS9B	-0.50336	1975
FGD2	-0.50331	1976
RAB11A	-0.50323	1977
CAMSAP2	-0.50303	1978
BAZ1B	-0.50302	1979
MLF2	-0.50281	1980
FBXO5	-0.50265	1981
CDC16	-0.50247	1982
TEX29	-0.50241	1983
TNFRSF1A	-0.50234	1984
TMEM66	-0.50232	1985
MMP14	-0.50194	1986
TEX101	-0.50191	1987
TNFRSF12A	-0.50178	1988
KMT2A	-0.50171	1989
C3orf83	-0.50154	1990
POLR3C	-0.50151	1991
N4BP1	-0.50147	1992
P2RY12	-0.50137	1993
IFNA2	-0.5013	1994
CATSPER2	-0.50126	1995
VTA1	-0.50095	1996
CDAN1	-0.50076	1997
C5orf47	-0.5002	1998
ZMYND15	-0.50015	1999
[truncated: 16,541 more rows]

## Sheet: AGU beta
sgRNAs	AGU beta score	Rank
MTHFD1	-1.5896	1
DMAP1	-1.5392	2
DHODH	-1.5069	3
RBM25	-1.4517	4
NRF1	-1.4368	5
ELMOD3	-1.4025	6
LEO1	-1.38	7
DCAF15	-1.3792	8
FGD3	-1.3701	9
CORO7-PAM16	-1.3649	10
NPEPPS	-1.3607	11
CDK10	-1.3535	12
CFL1	-1.3529	13
ARMC12	-1.3496	14
DST	-1.3273	15
GTF3C5	-1.3187	16
MRPS6	-1.303	17
PMPCB	-1.2991	18
MRPS35	-1.2956	19
PDE7B	-1.2947	20
CAND1	-1.2883	21
JDP2	-1.2821	22
CACNG2	-1.2776	23
PNPT1	-1.2765	24
C1QTNF1	-1.2608	25
TKT	-1.2511	26
FPGS	-1.247	27
RNASEH1	-1.2411	28
NHLRC2	-1.2355	29
AURKAIP1	-1.2338	30
SLC35E3	-1.2329	31
COX17	-1.231	32
TYK2	-1.2309	33
FDXR	-1.2277	34
FAM53C	-1.2228	35
INTS8	-1.2171	36
TRMT1	-1.2126	37
GMPPB	-1.2085	38
MT2A	-1.2064	39
NPIPA5	-1.205	40
APH1A	-1.2047	41
TRMT10C	-1.1958	42
TVP23B	-1.1905	43
SOD1	-1.1903	44
MRPS16	-1.1884	45
SPTSSB	-1.1857	46
MOCS3	-1.185	47
C1orf65	-1.1848	48
AMD1	-1.1835	49
STAT2	-1.1826	50
FRRS1L	-1.1822	51
NEDD8	-1.1768	52
NELFCD	-1.1764	53
OGG1	-1.1744	54
TEAD4	-1.1739	55
NDUFB8	-1.1693	56
FOXC2	-1.1686	57
SVEP1	-1.1662	58
AKT3	-1.1629	59
MAPK13	-1.1626	60
DEFB4B	-1.1621	61
ABCC6	-1.1619	62
C12orf49	-1.1587	63
CSNK1A1	-1.1584	64
SETD1A	-1.1578	65
RGPD1	-1.1578	66
SKA1	-1.1566	67
TSPO	-1.1552	68
POLR2L	-1.1541	69
TATDN2	-1.1524	70
IER2	-1.1518	71
C12orf40	-1.1515	72
TP53RK	-1.1498	73
DCP1B	-1.1496	74
SLC2A13	-1.1461	75
AHCYL1	-1.1457	76
COQ10A	-1.1449	77
GPR137	-1.1434	78
HIGD1A	-1.1374	79
PSMD10	-1.1373	80
TMEM123	-1.1365	81
MVD	-1.1322	82
GLUD1	-1.132	83
KLHL40	-1.1318	84
TCF7L2	-1.1282	85
ELP5	-1.1258	86
WDR7	-1.1238	87
COMMD6	-1.1211	88
CDRT15	-1.1168	89
MRE11A	-1.1165	90
LGALS9B	-1.1142	91
CAPN12	-1.1116	92
C17orf72	-1.1097	93
PTCH2	-1.1083	94
C16orf58	-1.1077	95
MAFF	-1.1058	96
KCNMB2	-1.105	97
METTL17	-1.1049	98
TBC1D1	-1.103	99
UBE2A	-1.1029	100
ZNF469	-1.0979	101
NOL3	-1.0973	102
LCMT1	-1.0972	103
KRTAP10-6	-1.0969	104
UPK3B	-1.0962	105
MRPL4	-1.0959	106
KARS	-1.0953	107
KIAA1958	-1.0948	108
TMED5	-1.0925	109
ZBTB11	-1.0914	110
AP2S1	-1.0909	111
TNFAIP8L2	-1.0906	112
TAF6L	-1.0875	113
ELOF1	-1.0872	114
RAD51AP1	-1.0864	115
VN1R2	-1.0786	116
ELAC2	-1.0765	117
SEC14L3	-1.0764	118
MAST4	-1.0759	119
STON1	-1.0757	120
POU3F3	-1.0748	121
KCNQ3	-1.0707	122
TRAPPC8	-1.0699	123
DSE	-1.0693	124
NDUFA9	-1.0684	125
PTPRB	-1.0667	126
STAB2	-1.0663	127
TMEM183A	-1.0645	128
TBC1D10B	-1.0636	129
GRIN2B	-1.0607	130
PRPSAP2	-1.0605	131
RNF145	-1.0577	132
AARS2	-1.0576	133
RNF103-CHMP3	-1.0575	134
ACAD9	-1.0553	135
RBM38	-1.0504	136
TLX2	-1.0464	137
NDUFB10	-1.0444	138
NDUFAF5	-1.0443	139
CYP2E1	-1.0434	140
ARNT	-1.0431	141
TMED4	-1.0414	142
SYCE2	-1.0405	143
ORMDL2	-1.0405	144
MYSM1	-1.0387	145
VPS33A	-1.038	146
ANKRA2	-1.0377	147
DENND5B	-1.0356	148
XRCC3	-1.0342	149
TUFM	-1.0332	150
DDX60	-1.0308	151
ZNF34	-1.0308	152
RAB27A	-1.0304	153
UGT1A9	-1.0283	154
TBX3	-1.0277	155
TDP2	-1.0262	156
IRX5	-1.0257	157
SLC5A3	-1.0238	158
INTS12	-1.0225	159
CHI3L2	-1.0225	160
EIF4A1	-1.0218	161
MRPS14	-1.0211	162
NUP153	-1.0206	163
GRXCR1	-1.0191	164
MS4A15	-1.0183	165
SSU72	-1.016	166
PARS2	-1.0157	167
CDC7	-1.0157	168
CYP1A1	-1.0153	169
NDUFA3	-1.0152	170
MAPK8	-1.0151	171
GFM1	-1.0149	172
FDX1	-1.0138	173
TBATA	-1.0137	174
PRMT7	-1.0121	175
PTGES3	-1.0119	176
HTR1D	-1.0118	177
HPS3	-1.0118	178
RQCD1	-1.0116	179
ABTB1	-1.0114	180
MDC1	-1.0114	181
ISYNA1	-1.0114	182
TRMT44	-1.0109	183
TBC1D21	-1.009	184
FBRSL1	-1.0079	185
COL27A1	-1.0078	186
FGF6	-1.0077	187
TMED2	-1.0076	188
BAI2	-1.0073	189
ABHD8	-1.0071	190
DDX50	-1.0055	191
ARMC5	-1.0052	192
NCKAP5L	-1.0052	193
KLHL18	-1.0051	194
TFAM	-1.0048	195
DVL3	-1.0047	196
XPO6	-1.0045	197
NSMCE4A	-1.0042	198
UBFD1	-1.0039	199
KPNA6	-1.0028	200
RTEL1	-1.002	201
PGD	-1.0017	202
AHCY	-1.0016	203
ACTR1A	-1.0014	204
CAAP1	-0.9995	205
SLC38A7	-0.99947	206
RFFL	-0.99928	207
PFKM	-0.99785	208
C1orf53	-0.99684	209
AQPEP	-0.9962	210
ATP5B	-0.99591	211
PPIH	-0.99528	212
LAMC2	-0.99378	213
PLCZ1	-0.99376	214
CATSPER2	-0.9932	215
DPP7	-0.99302	216
GID4	-0.99261	217
FGR	-0.99161	218
RPRD1A	-0.99128	219
N6AMT1	-0.99081	220
GSC	-0.98981	221
ACTL6A	-0.98969	222
GPR139	-0.98939	223
CMAS	-0.98838	224
CHCHD1	-0.98771	225
ADAMTS8	-0.98765	226
GSPT1	-0.98691	227
ZHX2	-0.9833	228
SPAG7	-0.98251	229
PISD	-0.98221	230
EVC	-0.97869	231
GEM	-0.97641	232
TRUB2	-0.97625	233
ZRSR2	-0.97607	234
LIMK1	-0.97558	235
WDR86	-0.97464	236
ANKRD40	-0.97292	237
C10orf35	-0.97277	238
ANK1	-0.97248	239
KIAA1211	-0.97236	240
EGFR	-0.97192	241
SGCD	-0.97126	242
AKIRIN2	-0.97084	243
VPS51	-0.97001	244
TMEM200B	-0.9696	245
TMPRSS11E	-0.96942	246
HDAC4	-0.96893	247
SLC47A2	-0.96886	248
THUMPD1	-0.96856	249
LGR6	-0.96794	250
TPM2	-0.96732	251
KCNQ4	-0.96717	252
SLC25A46	-0.96679	253
ENPP1	-0.96651	254
POU2F1	-0.9653	255
GFER	-0.96451	256
SLC8B1	-0.9642	257
YIPF2	-0.96323	258
NOS1AP	-0.96315	259
KIF12	-0.963	260
USP25	-0.96234	261
PMPCA	-0.96184	262
PPA2	-0.96169	263
MRPS15	-0.96112	264
CPEB1	-0.96046	265
SS18L1	-0.95909	266
GGN	-0.95869	267
PIGC	-0.95841	268
RRAD	-0.95798	269
SLC16A2	-0.95781	270
TMEM72	-0.95654	271
TARBP2	-0.95579	272
FOSB	-0.95507	273
ADSS	-0.95494	274
FOXE3	-0.95472	275
ZNF479	-0.95468	276
FAM19A3	-0.95442	277
C12orf5	-0.95421	278
ATP5O	-0.9539	279
BCL2L2-PABPN1	-0.95267	280
ACTG2	-0.95213	281
TCEB3CL	-0.95149	282
MYO6	-0.95138	283
UGT1A8	-0.95096	284
MRPS21	-0.95035	285
COQ9	-0.94974	286
ARMS2	-0.94808	287
FBXO21	-0.94745	288
PDAP1	-0.946	289
ZNF85	-0.94558	290
CLSTN3	-0.94537	291
PMEPA1	-0.94517	292
ATIC	-0.94505	293
P2RX5	-0.94494	294
DCTN5	-0.94487	295
UBE2R2	-0.94467	296
UBA2	-0.94368	297
FPR1	-0.94265	298
DLG5	-0.94248	299
NXNL2	-0.94241	300
TOR2A	-0.9421	301
CYHR1	-0.94185	302
GOSR2	-0.94057	303
CBLL1	-0.94049	304
FAM96B	-0.94011	305
ERCC4	-0.93991	306
UBA7	-0.93936	307
ZFR2	-0.93901	308
FBXO42	-0.93753	309
MRPL15	-0.93649	310
ANKRD11	-0.93625	311
FAM212B	-0.93603	312
NDUFS7	-0.93503	313
SMG1	-0.93408	314
NPIPA1	-0.93332	315
NDUFB9	-0.93278	316
PGS1	-0.93261	317
NODAL	-0.93229	318
EXOC5	-0.93188	319
PROSC	-0.93146	320
NEK1	-0.93138	321
COQ4	-0.9298	322
FARSA	-0.92906	323
CACNA1S	-0.92833	324
TBCB	-0.92829	325
TAF1C	-0.92781	326
RGS18	-0.92769	327
TAS2R39	-0.92641	328
ILF3	-0.92547	329
SPCS3	-0.92528	330
KRTCAP3	-0.92493	331
TNFRSF25	-0.92448	332
INTS2	-0.92385	333
PPP1R14C	-0.92351	334
CCBE1	-0.92217	335
RRS1	-0.92202	336
MBD6	-0.92175	337
DNAJB14	-0.92154	338
MRPL17	-0.92046	339
IL1RL1	-0.91969	340
C7orf60	-0.91947	341
FAM131B	-0.91946	342
HOXC9	-0.91926	343
KDM6B	-0.91858	344
P2RY14	-0.91797	345
RAD51B	-0.91747	346
ADRBK2	-0.91746	347
SLC25A5	-0.91711	348
USH1G	-0.91666	349
CRHR2	-0.91635	350
APEX2	-0.91504	351
PLAC1L	-0.91433	352
XKR7	-0.91424	353
SETD9	-0.91379	354
CD7	-0.91345	355
IDH3A	-0.91314	356
FLCN	-0.91272	357
CSNK2B	-0.91261	358
WDR27	-0.91209	359
TSPAN6	-0.91134	360
FAM200B	-0.91063	361
SIDT1	-0.91057	362
TMEM138	-0.90979	363
C1orf172	-0.90939	364
DOK2	-0.90849	365
SLC38A2	-0.90707	366
HYPK	-0.90684	367
MRPL42	-0.9063	368
DNAJC11	-0.90629	369
KPNA7	-0.90587	370
MSH4	-0.90499	371
KCNT1	-0.90405	372
SYNPO2L	-0.90349	373
SYNJ1	-0.90344	374
DNAJC14	-0.90342	375
SPRR2E	-0.90335	376
RNASEH2A	-0.90204	377
ICAM4	-0.90198	378
TBC1D3B	-0.90142	379
XPOT	-0.90098	380
TMEM115	-0.90084	381
OCM	-0.8998	382
LAMTOR4	-0.89718	383
SDS	-0.8965	384
KIAA0100	-0.8964	385
SEC11A	-0.89627	386
GART	-0.89546	387
SENP2	-0.89545	388
MAEA	-0.89507	389
TSPAN17	-0.895	390
FCGRT	-0.89373	391
FAM192A	-0.89359	392
MVB12A	-0.89335	393
CYP3A7	-0.8933	394
ILK	-0.89299	395
CSTF3	-0.89196	396
SERPINA11	-0.89157	397
DDOST	-0.89085	398
FIBP	-0.89075	399
PRRC1	-0.89051	400
SLC17A8	-0.8902	401
PCDHGA8	-0.89009	402
URM1	-0.8894	403
PTGR1	-0.88846	404
SIMC1	-0.8881	405
DACT2	-0.88709	406
TNFAIP8L3	-0.88709	407
TDRKH	-0.88535	408
RPRD1B	-0.88525	409
BORA	-0.88417	410
ZBED4	-0.88401	411
CYC1	-0.88349	412
HSPA4	-0.88303	413
ZNF705B	-0.88275	414
ZBTB7A	-0.88256	415
TUBA8	-0.88204	416
CTU2	-0.88159	417
SEC16A	-0.88144	418
C5orf47	-0.88131	419
PPCS	-0.87999	420
TBC1D10C	-0.87943	421
TRAPPC1	-0.87868	422
EXOC4	-0.87817	423
HCRT	-0.87795	424
PPP4C	-0.8764	425
TACR1	-0.87562	426
PGAM1	-0.87555	427
HTR6	-0.8754	428
RCCD1	-0.87476	429
GEMIN7	-0.87399	430
PRRX2	-0.87365	431
DIMT1	-0.87342	432
ZER1	-0.8729	433
RBMX	-0.87246	434
PILRA	-0.87226	435
AQP10	-0.87168	436
KIRREL	-0.87163	437
MFSD4	-0.87116	438
CUL7	-0.87113	439
CDCA7L	-0.87067	440
ERN2	-0.87063	441
DEFB132	-0.87044	442
HMGA2	-0.87022	443
CTSF	-0.8702	444
HIST1H4I	-0.87003	445
MRPL22	-0.86905	446
YEATS2	-0.86865	447
TUBGCP5	-0.86689	448
NAT10	-0.86655	449
PRDM11	-0.8665	450
DNAJC25	-0.86628	451
ZFHX3	-0.86587	452
AQP7	-0.8653	453
NECAB2	-0.86478	454
C17orf70	-0.86456	455
HAGHL	-0.8641	456
MRFAP1	-0.86326	457
RTCB	-0.86312	458
MAPKAP1	-0.86295	459
PBX1	-0.86269	460
ZC2HC1C	-0.8606	461
NAGLU	-0.86033	462
HLA-DMB	-0.86007	463
SLC35B1	-0.85974	464
SEH1L	-0.85881	465
LGI1	-0.85871	466
MCM7	-0.85863	467
SERF2	-0.85834	468
B4GALT3	-0.85784	469
VPS4A	-0.85774	470
ELP4	-0.85731	471
CXCL6	-0.85716	472
CHERP	-0.85705	473
SPATA31A4	-0.85629	474
CEMP1	-0.85621	475
LCE2B	-0.85582	476
TNFRSF12A	-0.85543	477
PRR13	-0.85527	478
NEUROG1	-0.8543	479
GRK7	-0.8541	480
CMIP	-0.85404	481
FBN1	-0.85319	482
DET1	-0.85296	483
CHGA	-0.85293	484
CCND2	-0.85276	485
CETP	-0.85236	486
GRB10	-0.85213	487
YIPF5	-0.85211	488
NDUFA1	-0.85207	489
MTHFD2L	-0.85191	490
ELF3	-0.85111	491
UROS	-0.85096	492
NFU1	-0.85033	493
GCLM	-0.85019	494
ZBED6	-0.84969	495
TSG101	-0.84931	496
ASH2L	-0.84885	497
ATP5J2	-0.84851	498
EMX1	-0.84838	499
RNMTL1	-0.84824	500
RBM42	-0.84786	501
EFHD2	-0.84783	502
FAM86B2	-0.84741	503
KIAA1804	-0.84702	504
JHDM1D	-0.84649	505
CLCC1	-0.8456	506
SLC35E1	-0.84555	507
RHOXF2B	-0.84515	508
DGKG	-0.84514	509
RBM22	-0.8451	510
EFNA4	-0.8443	511
FKBPL	-0.84417	512
DEPDC5	-0.84279	513
GUK1	-0.84259	514
NUTM2G	-0.84254	515
BDH2	-0.84201	516
MTRR	-0.84191	517
PARP16	-0.84038	518
POLD3	-0.83969	519
DRAM2	-0.83853	520
KLF16	-0.8383	521
INTS5	-0.83797	522
SLCO6A1	-0.83797	523
XRN2	-0.83707	524
PYDC1	-0.83686	525
SOWAHD	-0.83684	526
ATP13A3	-0.83645	527
EIF2B4	-0.83639	528
WBP2	-0.83619	529
PPP1R14B	-0.83566	530
TRAF7	-0.83527	531
SPATA24	-0.83417	532
MEAF6	-0.83382	533
C19orf52	-0.8338	534
CYB561D1	-0.8337	535
MYO1C	-0.83356	536
FAM46B	-0.83326	537
NARF	-0.83322	538
AFM	-0.83309	539
MYOZ1	-0.83306	540
NFYB	-0.83282	541
SAP30L	-0.83276	542
RELL2	-0.83236	543
SH3BP2	-0.83192	544
NBEAL1	-0.83164	545
TIMM13	-0.83147	546
FBXL12	-0.83096	547
CHMP3	-0.83082	548
OSGIN1	-0.8298	549
PIK3CB	-0.82915	550
TMEM208	-0.82886	551
RTTN	-0.82879	552
KIAA0391	-0.82858	553
WDHD1	-0.8285	554
SEC23B	-0.82844	555
DYNC1LI1	-0.82841	556
MICAL1	-0.82762	557
PHAX	-0.8276	558
SPATA31A3	-0.82719	559
DNAH10	-0.82688	560
LSMD1	-0.82685	561
WLS	-0.82679	562
MDFIC	-0.82663	563
PARP9	-0.82636	564
CILP2	-0.82588	565
GOLGA6L20	-0.8256	566
GOLPH3	-0.8254	567
DCAF4L1	-0.82477	568
SNX11	-0.82449	569
PILRB	-0.8243	570
RNASEL	-0.82426	571
SUPV3L1	-0.82363	572
NUP98	-0.82353	573
FNTB	-0.82331	574
ARL8B	-0.82292	575
MPI	-0.82255	576
NMNAT1	-0.82216	577
NACC1	-0.82201	578
DNAJA2	-0.82082	579
ECI1	-0.82018	580
PCDHA9	-0.82015	581
CCT2	-0.81978	582
TRIM28	-0.81978	583
POLG2	-0.81943	584
LPCAT3	-0.81923	585
KAT8	-0.81914	586
CHRNA7	-0.81914	587
CCDC155	-0.818	588
GID8	-0.81777	589
FAM83A	-0.81692	590
14-Sep	-0.81681	591
ANKRD52	-0.81665	592
HAUS2	-0.81654	593
RNF220	-0.81608	594
SCGN	-0.81599	595
HR	-0.8159	596
CCDC169	-0.81563	597
ISLR	-0.81519	598
ITSN2	-0.81507	599
TNFSF8	-0.81501	600
FAM171A2	-0.81456	601
EHBP1	-0.81444	602
ZBTB41	-0.81398	603
C11orf49	-0.81354	604
ATP5D	-0.81331	605
GRIK5	-0.8131	606
AFF4	-0.8131	607
DEF6	-0.81261	608
PPP1R1B	-0.8125	609
CELSR2	-0.81233	610
RNF8	-0.81223	611
SLAMF8	-0.81135	612
BDH1	-0.81093	613
ABL2	-0.8104	614
HTT	-0.81005	615
ASRGL1	-0.80964	616
CMYA5	-0.80853	617
DAXX	-0.80802	618
HUWE1	-0.80798	619
WDR47	-0.80786	620
CEP164	-0.80778	621
DSG1	-0.80775	622
GYPE	-0.80717	623
POU4F3	-0.80706	624
TOMM7	-0.80693	625
MED28	-0.80685	626
CENPL	-0.80672	627
HNRNPH1	-0.8064	628
KRT2	-0.80557	629
BCR	-0.80516	630
SLC29A1	-0.80491	631
TIMM8B	-0.80445	632
KLHL21	-0.80395	633
SLC6A16	-0.80352	634
C11orf84	-0.80287	635
PPP1R13B	-0.80239	636
CSRNP3	-0.80222	637
WDR26	-0.80196	638
NDUFV1	-0.80188	639
MAP6D1	-0.80174	640
DOHH	-0.8017	641
AAAS	-0.80158	642
TSPYL4	-0.80157	643
SREK1	-0.80156	644
GNL3L	-0.80132	645
TTBK2	-0.80079	646
SRSF11	-0.79994	647
NDUFAF1	-0.79954	648
MED25	-0.79925	649
GSDMC	-0.79924	650
MMS19	-0.79924	651
WDR77	-0.79872	652
TRPM5	-0.79863	653
U2AF2	-0.79784	654
DIAPH1	-0.79683	655
LYPLA2	-0.79671	656
ANXA2	-0.79649	657
UQCC1	-0.79637	658
LY6G6C	-0.79605	659
C1orf127	-0.79583	660
NCCRP1	-0.79579	661
TOR1A	-0.79552	662
GRID2	-0.79524	663
LAT	-0.79522	664
ACSL3	-0.7951	665
CSTF1	-0.79504	666
ZNF580	-0.79495	667
PRKRA	-0.79483	668
LCP2	-0.79475	669
UTP3	-0.79472	670
SET	-0.79471	671
KBTBD7	-0.79444	672
EFCAB4B	-0.79433	673
SNRPA	-0.79415	674
ZSWIM4	-0.79384	675
GUCY2D	-0.79365	676
DNHD1	-0.79361	677
ADAD1	-0.79357	678
STRA6	-0.79303	679
NRBP2	-0.79297	680
AP3B1	-0.79273	681
CYSTM1	-0.79273	682
LAMB1	-0.79239	683
BCS1L	-0.79237	684
OTX1	-0.79208	685
KCNE1L	-0.79188	686
RPS6KB1	-0.79175	687
NPAS4	-0.79138	688
RGL1	-0.79032	689
GXYLT1	-0.79032	690
SPRR2F	-0.78983	691
MRPL32	-0.78977	692
EMC7	-0.78897	693
PGM3	-0.78834	694
ADA	-0.78827	695
MYH1	-0.78767	696
TMEM101	-0.78713	697
CYFIP1	-0.78713	698
LILRA5	-0.78676	699
RALGAPA1	-0.78604	700
SLC25A23	-0.78582	701
PNLIPRP3	-0.7858	702
CNTNAP4	-0.78574	703
SPC25	-0.78555	704
NAV2	-0.78513	705
ZFAT	-0.78496	706
ALAS1	-0.78442	707
TOR4A	-0.7843	708
NPHS2	-0.78405	709
ASB1	-0.78396	710
SHC3	-0.78383	711
KBTBD2	-0.78376	712
SLC6A17	-0.78369	713
OXNAD1	-0.78364	714
DLX5	-0.78304	715
ST20-MTHFS	-0.78301	716
PAK6	-0.78281	717
HEATR5B	-0.78263	718
C1orf226	-0.78235	719
PLD1	-0.78231	720
FAM153B	-0.78225	721
COPS2	-0.78222	722
LARS2	-0.78191	723
LONP1	-0.7819	724
DAO	-0.7813	725
ATXN1	-0.78078	726
SPATA32	-0.78024	727
CEBPD	-0.78021	728
LEAP2	-0.78011	729
CASKIN1	-0.77978	730
HIST1H2AI	-0.77954	731
COQ7	-0.77868	732
C1QTNF5	-0.77849	733
CHPF2	-0.77811	734
ADCY6	-0.77803	735
TBRG1	-0.77733	736
GPHA2	-0.77725	737
PAQR5	-0.77722	738
MRP63	-0.77697	739
PKP3	-0.77638	740
GNLY	-0.77637	741
SLC5A10	-0.77614	742
TRPV2	-0.77613	743
TRIM52	-0.77575	744
PRPF19	-0.77545	745
ATP6V0D1	-0.77528	746
STAU2	-0.77484	747
HAP1	-0.77483	748
CCDC77	-0.77474	749
HOXA9	-0.77473	750
USP14	-0.77427	751
PROX2	-0.77427	752
GTF2H2C	-0.77421	753
HSF1	-0.77391	754
FAM194B	-0.7737	755
STXBP1	-0.77367	756
TOE1	-0.77366	757
PCDHAC1	-0.77347	758
MST1	-0.77327	759
MRPS25	-0.77318	760
LURAP1	-0.77266	761
MYBL1	-0.7724	762
SIVA1	-0.77199	763
MFAP3L	-0.77194	764
DUPD1	-0.77185	765
CFTR	-0.77176	766
TTLL4	-0.77117	767
TARS2	-0.77068	768
LIMCH1	-0.7706	769
CALR3	-0.76966	770
IGDCC4	-0.76939	771
ATP5C1	-0.76924	772
RFT1	-0.76907	773
CRY2	-0.76874	774
MRPS23	-0.76873	775
COQ10B	-0.76832	776
PKMYT1	-0.76822	777
GPR153	-0.76809	778
TAPBP	-0.76795	779
TAF8	-0.76782	780
ZNF823	-0.76764	781
C10orf82	-0.76738	782
CRIPT	-0.76719	783
SNRNP200	-0.76713	784
SLC7A13	-0.76653	785
MAP1S	-0.76611	786
KRT6A	-0.76588	787
MTO1	-0.76508	788
CHRNA10	-0.76486	789
FFAR4	-0.76468	790
NR0B2	-0.76458	791
USP21	-0.76377	792
N4BP2L2	-0.76364	793
ABCD4	-0.76284	794
YBX2	-0.76273	795
MYLK2	-0.76153	796
PDCL2	-0.76151	797
THADA	-0.7613	798
FAXDC2	-0.76082	799
PCED1B	-0.7608	800
ADCY9	-0.76059	801
HDAC7	-0.76041	802
KRTAP12-4	-0.76024	803
GJC3	-0.75991	804
TRIM32	-0.75906	805
S100A3	-0.75846	806
RTL1	-0.75831	807
YIPF6	-0.75806	808
SRRM2	-0.75789	809
MIB1	-0.75774	810
CTDNEP1	-0.75761	811
MTIF2	-0.75744	812
BOLA3	-0.75734	813
THRSP	-0.75718	814
TMEM25	-0.75716	815
SEZ6	-0.75708	816
IQSEC1	-0.75679	817
SLX4	-0.75649	818
ZUFSP	-0.7563	819
DNASE1L1	-0.7562	820
BRINP2	-0.75572	821
NUPR1	-0.75425	822
SPATA21	-0.75395	823
CD19	-0.75384	824
BPNT1	-0.75319	825
KRTAP2-1	-0.75303	826
RGMA	-0.7528	827
RBM47	-0.75264	828
CLEC4A	-0.75257	829
LGALS9	-0.75256	830
TBX19	-0.75185	831
ACCS	-0.7518	832
DPCR1	-0.75179	833
APBA1	-0.75175	834
CSDE1	-0.75174	835
ATG12	-0.75142	836
ZFP30	-0.75119	837
TBC1D3C	-0.75108	838
SYT3	-0.75094	839
NOTCH2NL	-0.75085	840
GREB1L	-0.7504	841
TMEM240	-0.75005	842
JAK1	-0.74996	843
SPDYE2	-0.74993	844
PSD	-0.74992	845
NIPA1	-0.74963	846
AP3B2	-0.74963	847
MRPL28	-0.74952	848
SELV	-0.74902	849
PMM2	-0.74861	850
NUP54	-0.7486	851
GSTT2B	-0.74808	852
ABI3	-0.74805	853
ZP3	-0.74791	854
PODN	-0.74777	855
ENTPD4	-0.7477	856
ACSM1	-0.74756	857
SLC31A2	-0.74753	858
MIA	-0.74751	859
FAM193B	-0.74748	860
ACHE	-0.74732	861
PPFIBP1	-0.74729	862
PCYT1A	-0.74717	863
FOXN1	-0.74687	864
HLA-DRA	-0.74685	865
GNA11	-0.74667	866
PAPOLG	-0.74662	867
TRIM16L	-0.74584	868
MLLT4	-0.74481	869
ZNF121	-0.74458	870
PAPD5	-0.74446	871
ARL10	-0.74418	872
INIP	-0.74386	873
TOP1	-0.74364	874
CHD6	-0.74362	875
TAF3	-0.74361	876
FAM195B	-0.74347	877
AVIL	-0.7434	878
FNIP2	-0.74331	879
CYP4F22	-0.74303	880
KANSL3	-0.74294	881
GOSR1	-0.74203	882
GTF3C3	-0.7419	883
SF3B5	-0.74189	884
TMEM79	-0.74183	885
ADAMTS17	-0.74165	886
HMGA1	-0.74156	887
LRRC42	-0.74155	888
FCHO2	-0.74149	889
CDH6	-0.74119	890
SALL1	-0.74116	891
TMEM30A	-0.74099	892
C11orf83	-0.74076	893
VAMP1	-0.74073	894
EXO5	-0.7405	895
PPT1	-0.74034	896
NDNL2	-0.74031	897
LRWD1	-0.74031	898
TMEM52B	-0.7402	899
SERPING1	-0.73987	900
GPR114	-0.73983	901
BLCAP	-0.73971	902
KCTD6	-0.7397	903
MRPL12	-0.73951	904
NFIX	-0.73946	905
MGRN1	-0.7394	906
SARNP	-0.7393	907
GLCE	-0.73929	908
P2RX7	-0.73903	909
ZNF681	-0.739	910
PIK3AP1	-0.73888	911
PROSER2	-0.73849	912
CEP128	-0.73827	913
MPPED2	-0.73762	914
FAAH	-0.73754	915
SEC11C	-0.73675	916
NTRK3	-0.73613	917
TCEB3	-0.736	918
BCL7B	-0.7359	919
METTL13	-0.73574	920
LPPR5	-0.73545	921
ABCA3	-0.73541	922
GLRX5	-0.73541	923
TBL1XR1	-0.73524	924
PLIN4	-0.73517	925
CLEC18A	-0.73508	926
MMGT1	-0.73496	927
ESPNL	-0.73446	928
PLVAP	-0.7343	929
PTX3	-0.73421	930
SLC25A42	-0.73421	931
KRTAP4-2	-0.73415	932
SRP68	-0.73386	933
RNASEH2B	-0.73383	934
CNTN2	-0.73355	935
NDUFA8	-0.73303	936
ZFP36L2	-0.73271	937
NXF3	-0.73246	938
BPGM	-0.7324	939
CRH	-0.73231	940
SMG5	-0.7321	941
C5orf24	-0.73207	942
SLC2A9	-0.73201	943
AK7	-0.73151	944
ASB9	-0.73147	945
C1orf43	-0.73124	946
ZNF622	-0.73086	947
ARPC3	-0.73049	948
LAMA3	-0.73027	949
POU6F1	-0.73013	950
APRT	-0.72985	951
RIN1	-0.72948	952
C17orf66	-0.72928	953
PRADC1	-0.7289	954
LYRM4	-0.7287	955
RAD21L1	-0.72865	956
GHRHR	-0.7281	957
SPRTN	-0.72806	958
ZIC3	-0.7279	959
TMEM173	-0.72781	960
C15orf62	-0.72762	961
PAX4	-0.72738	962
SIGLEC7	-0.72719	963
LARP6	-0.72704	964
GAL3ST2	-0.72698	965
ILF2	-0.72679	966
MAFA	-0.72656	967
ISCA2	-0.72599	968
C2orf54	-0.7259	969
NTMT1	-0.72585	970
TRIML1	-0.72582	971
CABIN1	-0.72538	972
SOAT2	-0.72529	973
LAMA2	-0.72483	974
ORMDL3	-0.72471	975
CHRNB4	-0.72451	976
MRPS7	-0.72441	977
GLCCI1	-0.72406	978
AS3MT	-0.7239	979
SIRPD	-0.72381	980
RS1	-0.7237	981
PGP	-0.7236	982
PLEK	-0.72343	983
STOML3	-0.72313	984
TRIML2	-0.72309	985
PITPNC1	-0.72294	986
ING1	-0.72275	987
INTS6	-0.72268	988
RBKS	-0.7224	989
TLR10	-0.72217	990
TGOLN2	-0.72214	991
SERINC2	-0.72183	992
AKT1	-0.72109	993
MAU2	-0.72104	994
MRPL16	-0.72093	995
HRASLS	-0.72092	996
WDR83	-0.72077	997
PRMT8	-0.72041	998
LIMA1	-0.7202	999
YARS2	-0.72018	1000
TJP2	-0.72001	1001
TSKU	-0.71953	1002
NDUFB2	-0.71897	1003
OTOL1	-0.71891	1004
PDCD6IP	-0.71882	1005
ITGB1BP2	-0.71877	1006
PRAMEF12	-0.71802	1007
MTX1	-0.71788	1008
PACSIN3	-0.71781	1009
MCHR1	-0.71765	1010
NPLOC4	-0.71763	1011
RTN4RL1	-0.71755	1012
TESC	-0.71718	1013
API5	-0.71699	1014
ACTL9	-0.71662	1015
KLF2	-0.71635	1016
CPSF1	-0.7163	1017
PPP3R2	-0.71617	1018
TIMM44	-0.71593	1019
PLEKHG6	-0.71568	1020
IGSF21	-0.71558	1021
DAAM1	-0.71555	1022
INO80C	-0.71516	1023
MT3	-0.71512	1024
ATP5J2-PTCD1	-0.71499	1025
ZNF843	-0.71443	1026
MRPS22	-0.71424	1027
KRTAP13-4	-0.71397	1028
TBRG4	-0.71396	1029
SLC6A12	-0.71379	1030
NECAP1	-0.71358	1031
SATB2	-0.71324	1032
BOP1	-0.71278	1033
TMEM161A	-0.71271	1034
MRPL51	-0.71244	1035
PSMF1	-0.71228	1036
ZADH2	-0.71211	1037
ENTPD2	-0.71209	1038
GLA	-0.71197	1039
JAGN1	-0.71161	1040
GINS2	-0.71147	1041
CAMK1G	-0.71134	1042
RAB25	-0.71117	1043
IMMT	-0.71077	1044
PPP5C	-0.71054	1045
HLF	-0.71014	1046
ZDHHC12	-0.70955	1047
VPS36	-0.70955	1048
BNIP1	-0.70948	1049
BRAP	-0.70947	1050
KRT80	-0.70947	1051
FAM47C	-0.70946	1052
TPP2	-0.70923	1053
MAPK1	-0.70879	1054
PPIL4	-0.70865	1055
ACLY	-0.70857	1056
PNKP	-0.70838	1057
MOSPD3	-0.70826	1058
ARMC10	-0.7081	1059
LRRC4	-0.70775	1060
KATNB1	-0.70758	1061
C19orf48	-0.7074	1062
SOX12	-0.70713	1063
BABAM1	-0.70713	1064
ANO1	-0.70692	1065
CLDN15	-0.70663	1066
SELP	-0.70659	1067
ADCY7	-0.70622	1068
SPDEF	-0.7061	1069
TTLL10	-0.70607	1070
KLHL29	-0.70604	1071
STH	-0.70592	1072
PSMD13	-0.70573	1073
KIAA1432	-0.70524	1074
PCDHA5	-0.70516	1075
MRPS10	-0.70489	1076
CDH22	-0.70471	1077
MSI1	-0.70462	1078
CCDC37	-0.70457	1079
NDUFS8	-0.70448	1080
CD2BP2	-0.7044	1081
EMR2	-0.70433	1082
ZDHHC6	-0.7043	1083
LHX5	-0.70398	1084
C2orf40	-0.70396	1085
SEC23IP	-0.70375	1086
EPN1	-0.70364	1087
AFG3L2	-0.70363	1088
PGLYRP3	-0.70311	1089
PRKAG1	-0.70309	1090
GGH	-0.70301	1091
PMVK	-0.70293	1092
TNK2	-0.70241	1093
ATP13A1	-0.7024	1094
PIM2	-0.70218	1095
PPP1CC	-0.70199	1096
CYP4F11	-0.70174	1097
PDRG1	-0.70159	1098
KCNT2	-0.70137	1099
DNAJC17	-0.7012	1100
DGCR14	-0.7008	1101
RBM14	-0.70076	1102
RABL6	-0.70041	1103
TMC1	-0.70039	1104
PDE1B	-0.70022	1105
IFIT1B	-0.69987	1106
PRPF39	-0.69981	1107
ANKDD1A	-0.69981	1108
MAN2C1	-0.69971	1109
C22orf42	-0.69947	1110
ILDR2	-0.69945	1111
MOSPD1	-0.69914	1112
SLC39A9	-0.69902	1113
C19orf69	-0.69852	1114
GPR61	-0.69809	1115
KRT6B	-0.69798	1116
DSTN	-0.69787	1117
CCDC9	-0.69778	1118
PRSS21	-0.69749	1119
GRPEL1	-0.69743	1120
PEAR1	-0.69724	1121
KL	-0.69718	1122
CCND1	-0.69717	1123
MCFD2	-0.69708	1124
ZNF408	-0.69663	1125
FBXO41	-0.69477	1126
UFC1	-0.69463	1127
PRSS38	-0.6944	1128
ZBTB37	-0.69428	1129
SSB	-0.69411	1130
NUAK2	-0.69391	1131
PNP	-0.69387	1132
KRT10	-0.69379	1133
CDK19	-0.69363	1134
GRB7	-0.6936	1135
RASA4B	-0.69345	1136
ZNF37A	-0.69337	1137
MESDC2	-0.69264	1138
DLST	-0.69239	1139
TOPBP1	-0.69221	1140
VPS35	-0.6921	1141
PSMB8	-0.69179	1142
FAM92A1	-0.69151	1143
PPY	-0.69146	1144
NPY2R	-0.69133	1145
ZNHIT1	-0.69129	1146
MRPL43	-0.69083	1147
SEMA5B	-0.69082	1148
CCDC66	-0.69063	1149
EFTUD1	-0.69056	1150
SNUPN	-0.69047	1151
NAP1L4	-0.69032	1152
GCKR	-0.69027	1153
FANCE	-0.69024	1154
SLFNL1	-0.69011	1155
SPN	-0.6901	1156
DLGAP3	-0.68978	1157
SF3B4	-0.68976	1158
C9orf78	-0.68975	1159
EXOC1	-0.68963	1160
E2F4	-0.68963	1161
KCNA10	-0.68922	1162
SPATA25	-0.68886	1163
CCDC88C	-0.6888	1164
AHSA2	-0.68876	1165
LAGE3	-0.68876	1166
TMEM238	-0.68872	1167
QARS	-0.68849	1168
COL4A2	-0.68842	1169
SRP19	-0.68837	1170
DDX27	-0.68821	1171
ELOVL7	-0.68819	1172
CYP11A1	-0.68799	1173
RANBP3	-0.68787	1174
PDE6B	-0.68772	1175
GIT2	-0.68769	1176
ADAMTS7	-0.68706	1177
SSTR5	-0.68684	1178
MARS	-0.68681	1179
ABCA1	-0.68677	1180
BTN2A2	-0.68672	1181
CHML	-0.68672	1182
SRP14	-0.68636	1183
EMX2	-0.68571	1184
TCIRG1	-0.68557	1185
PET112	-0.68541	1186
CHCHD2	-0.68534	1187
HMX2	-0.68521	1188
CRKL	-0.68503	1189
GPR146	-0.68498	1190
PIGY	-0.68493	1191
NME3	-0.68472	1192
TMIGD2	-0.68472	1193
RASSF8	-0.68461	1194
MTG1	-0.68461	1195
TRO	-0.68444	1196
TIAF1	-0.68438	1197
SPAG11B	-0.68437	1198
POLD2	-0.68365	1199
RNF4	-0.68363	1200
SLC29A3	-0.68332	1201
CYB5RL	-0.6833	1202
BRE	-0.68328	1203
CCDC159	-0.68324	1204
SLC16A11	-0.68321	1205
RNF41	-0.68318	1206
MGAT3	-0.68308	1207
ASCL2	-0.68294	1208
M1AP	-0.68277	1209
C9orf66	-0.68243	1210
ATP2A1	-0.68238	1211
CSDC2	-0.68229	1212
ACTR8	-0.68223	1213
ECSIT	-0.68206	1214
ARL2BP	-0.68193	1215
GATA6	-0.68184	1216
OGFOD3	-0.68151	1217
RNF103	-0.68127	1218
PRSS48	-0.68121	1219
FCHO1	-0.68114	1220
TMEM44	-0.68103	1221
RGL3	-0.68062	1222
NUFIP2	-0.68053	1223
NTHL1	-0.68028	1224
MROH7	-0.68014	1225
NAA25	-0.68004	1226
SRRM1	-0.67994	1227
KRTAP5-10	-0.67992	1228
FAM173A	-0.6799	1229
TIGD5	-0.67978	1230
TRIO	-0.67969	1231
MT1E	-0.67962	1232
NT5E	-0.67958	1233
ZNF865	-0.67949	1234
FUT3	-0.67949	1235
PDE6A	-0.67943	1236
SUV39H2	-0.67938	1237
WDR59	-0.67929	1238
KEL	-0.67917	1239
TDRD10	-0.67913	1240
EXTL1	-0.67913	1241
PPAPDC1B	-0.67869	1242
CDADC1	-0.67862	1243
TDP1	-0.67853	1244
SLC25A51	-0.67808	1245
SSX2	-0.67779	1246
DCT	-0.67764	1247
SYT15	-0.67752	1248
TMEM245	-0.67748	1249
TCF3	-0.67735	1250
ZBTB26	-0.67674	1251
TEX22	-0.6767	1252
FLYWCH1	-0.67654	1253
GTF2B	-0.67649	1254
ZNF322	-0.67635	1255
SFMBT1	-0.67626	1256
TAB1	-0.67568	1257
MAZ	-0.67557	1258
UBE2H	-0.67551	1259
SH3GL3	-0.67544	1260
CNTNAP5	-0.67515	1261
VIL1	-0.67497	1262
C9orf169	-0.67491	1263
KIF23	-0.67482	1264
CEP85	-0.67482	1265
ASTN2	-0.67475	1266
CGNL1	-0.67452	1267
NDUFS2	-0.67452	1268
CHRNA2	-0.67406	1269
LOC100507003	-0.67397	1270
LCN1	-0.67388	1271
LCE6A	-0.67351	1272
NDUFA13	-0.67333	1273
CAPN1	-0.67325	1274
TGFBR3L	-0.67284	1275
ADCY3	-0.67283	1276
CLDN11	-0.67254	1277
WHSC1	-0.67252	1278
SUN2	-0.67209	1279
NSMF	-0.67202	1280
PRKCH	-0.672	1281
ANKRD35	-0.67198	1282
KRTAP13-1	-0.67193	1283
POLE3	-0.67177	1284
BTN3A1	-0.67174	1285
RET	-0.67167	1286
MARCKSL1	-0.67098	1287
ZBTB48	-0.67092	1288
CBWD3	-0.67087	1289
MS4A6E	-0.67072	1290
CCDC170	-0.67067	1291
CEP68	-0.67066	1292
HBM	-0.67054	1293
CST5	-0.67051	1294
SMARCD3	-0.67028	1295
VAT1L	-0.6698	1296
DDX39B	-0.66956	1297
CPQ	-0.66945	1298
GP1BB	-0.66923	1299
BCAS4	-0.66922	1300
DYNAP	-0.6692	1301
PYGB	-0.66901	1302
MAP3K9	-0.66891	1303
FAM53A	-0.66825	1304
PPFIA4	-0.66796	1305
MTMR2	-0.66793	1306
WDR18	-0.66791	1307
RAB4A	-0.66766	1308
HEMK1	-0.66758	1309
MRPL34	-0.66756	1310
ACSL1	-0.6673	1311
UPF3A	-0.66691	1312
ADPRHL1	-0.66682	1313
APOBEC4	-0.66647	1314
LRCH3	-0.66641	1315
PPP2CA	-0.66629	1316
ZSCAN18	-0.66611	1317
ITPRIPL2	-0.66605	1318
EXOC7	-0.66593	1319
IL1B	-0.66584	1320
SRF	-0.66568	1321
STAP2	-0.66546	1322
TRAPPC6A	-0.66529	1323
HIPK4	-0.66473	1324
TUBA3E	-0.66471	1325
PRMT1	-0.66463	1326
DAP	-0.66453	1327
NEU4	-0.66384	1328
PPP1R15A	-0.6638	1329
ALG5	-0.66378	1330
MME	-0.66368	1331
DAP3	-0.66337	1332
LRRC7	-0.66323	1333
UNK	-0.66289	1334
GPRIN1	-0.66288	1335
ZCCHC14	-0.66286	1336
MTPAP	-0.66275	1337
MRPS26	-0.66273	1338
FXN	-0.66252	1339
UBE2G1	-0.66235	1340
VPS33B	-0.66234	1341
ITGA3	-0.66201	1342
SPSB1	-0.66193	1343
TMEM181	-0.66174	1344
ZNF587B	-0.66151	1345
MSANTD1	-0.66148	1346
NDUFB6	-0.66145	1347
CATSPERD	-0.66108	1348
MSR1	-0.66102	1349
GTF3C1	-0.66097	1350
C20orf173	-0.66085	1351
CHD1	-0.66082	1352
CBLB	-0.66065	1353
PIK3R2	-0.66063	1354
ATP2C2	-0.66059	1355
RPP30	-0.66054	1356
CUL4B	-0.66053	1357
MRPL44	-0.66044	1358
C17orf78	-0.66005	1359
MORN4	-0.65999	1360
SNAI3	-0.65979	1361
LAMA4	-0.65972	1362
AMY2A	-0.65964	1363
POLH	-0.65954	1364
RREB1	-0.65929	1365
PAPD7	-0.65919	1366
PTPRN2	-0.65908	1367
TNN	-0.65897	1368
TRIM26	-0.65874	1369
IP6K1	-0.65867	1370
PFAS	-0.65838	1371
LCE1F	-0.65802	1372
CLUH	-0.65788	1373
SPPL2A	-0.65776	1374
MAG	-0.65758	1375
UNC5A	-0.65729	1376
CPA5	-0.65723	1377
CEACAM5	-0.65709	1378
C9orf62	-0.657	1379
KCNMB1	-0.65697	1380
TMEM213	-0.65686	1381
SCAND3	-0.65682	1382
PHLDB1	-0.65674	1383
BAMBI	-0.65665	1384
UAP1	-0.65657	1385
DPF3	-0.65627	1386
FBXW9	-0.65606	1387
CTTNBP2	-0.65601	1388
TACR2	-0.65592	1389
PEX6	-0.65591	1390
TAF11	-0.65567	1391
MCCC2	-0.6556	1392
APOBR	-0.65547	1393
WARS	-0.65543	1394
COL6A1	-0.65458	1395
RAB3IL1	-0.65457	1396
SAG	-0.65457	1397
FAM117A	-0.65443	1398
QRSL1	-0.65431	1399
OSBPL9	-0.65416	1400
RPIA	-0.6539	1401
XPO5	-0.65381	1402
TTF1	-0.65368	1403
FBXO16	-0.65368	1404
TIAM1	-0.65353	1405
POLRMT	-0.65303	1406
CHTOP	-0.65294	1407
INHBA	-0.65293	1408
ZNF684	-0.65292	1409
CCAR1	-0.65284	1410
ATG3	-0.65276	1411
DNMT3B	-0.65268	1412
LHPP	-0.65259	1413
CCDC38	-0.65232	1414
IARS	-0.65223	1415
ERI3	-0.65194	1416
UNC45A	-0.65183	1417
IPP	-0.65174	1418
AK2	-0.65154	1419
NCKIPSD	-0.65123	1420
STOML2	-0.65073	1421
CCNL1	-0.65061	1422
PRAM1	-0.6505	1423
CAMK2D	-0.65044	1424
PPM1J	-0.6503	1425
C5orf20	-0.65016	1426
OCEL1	-0.65011	1427
PIWIL2	-0.64958	1428
FADS1	-0.64928	1429
CPNE7	-0.64902	1430
ATP6V0B	-0.64893	1431
PNN	-0.64883	1432
RPP25	-0.64881	1433
CLMP	-0.64851	1434
HIST1H2BM	-0.64847	1435
CRLS1	-0.64821	1436
NOMO3	-0.64804	1437
DCAF13	-0.64774	1438
BAP1	-0.64764	1439
GAS6	-0.64749	1440
VPS29	-0.64748	1441
MAST2	-0.64743	1442
EDF1	-0.64742	1443
FOSL1	-0.64736	1444
WBSCR17	-0.64728	1445
DHPS	-0.64716	1446
LCAT	-0.64715	1447
KLF1	-0.64707	1448
OXCT2	-0.64687	1449
NOD2	-0.64661	1450
ZRANB1	-0.64637	1451
HMCES	-0.6463	1452
TMED10	-0.64614	1453
MRPL37	-0.64601	1454
NPFF	-0.64598	1455
DGCR6L	-0.64595	1456
GRPEL2	-0.64581	1457
TRIM49	-0.64565	1458
SLC27A3	-0.64559	1459
FAM47E	-0.6453	1460
AADACL4	-0.64529	1461
FBXO24	-0.64521	1462
OVOL1	-0.64515	1463
SMIM1	-0.64505	1464
CDS2	-0.64503	1465
KBTBD12	-0.64472	1466
SAMD9L	-0.64468	1467
PLEKHD1	-0.64453	1468
CREB1	-0.64439	1469
TNFRSF14	-0.64438	1470
ACOT2	-0.64432	1471
MARS2	-0.6443	1472
ADD3	-0.64415	1473
CCDC96	-0.64404	1474
BTBD9	-0.64403	1475
SPSB2	-0.64396	1476
KLC3	-0.64369	1477
TLE6	-0.6435	1478
ARL1	-0.64342	1479
ACP5	-0.64335	1480
HK3	-0.64324	1481
NUBP1	-0.64321	1482
GPR37L1	-0.64265	1483
ZFP2	-0.64256	1484
CHAC1	-0.64256	1485
COX5A	-0.6425	1486
RNF14	-0.64246	1487
DDI1	-0.6423	1488
ROBO3	-0.64226	1489
LRP11	-0.64194	1490
COPS6	-0.6418	1491
QSOX1	-0.64142	1492
RPN2	-0.64128	1493
EHMT2	-0.64118	1494
MPPE1	-0.64113	1495
DOLK	-0.64074	1496
PTOV1	-0.64049	1497
PDPN	-0.64036	1498
FAM149B1	-0.64027	1499
SAAL1	-0.64023	1500
RUNDC3A	-0.64012	1501
CSN1S1	-0.6401	1502
FBXO31	-0.63954	1503
GSAP	-0.63952	1504
6-Mar	-0.63947	1505
RRP1	-0.63882	1506
RASGRP2	-0.63848	1507
AKAP8L	-0.63828	1508
RASSF9	-0.6378	1509
TRMT13	-0.63759	1510
TUBGCP3	-0.63737	1511
CCDC113	-0.63734	1512
SLC9A8	-0.63717	1513
ATXN7L2	-0.63696	1514
HID1	-0.63679	1515
RPL7L1	-0.63655	1516
PGBD3	-0.63653	1517
MFN2	-0.63649	1518
LENEP	-0.6361	1519
MMP21	-0.63602	1520
GLTPD1	-0.63599	1521
USP3	-0.63598	1522
SPSB3	-0.63589	1523
USF1	-0.63588	1524
ERP27	-0.63476	1525
ZNF710	-0.63456	1526
SLC35G6	-0.63441	1527
HIF3A	-0.63431	1528
DAZ3	-0.63408	1529
FBXO40	-0.63342	1530
TIMM22	-0.63332	1531
NCAPG2	-0.63327	1532
CBS	-0.63318	1533
ELP6	-0.63316	1534
B4GALT2	-0.63313	1535
UMPS	-0.63313	1536
CRLF3	-0.63307	1537
FAHD1	-0.63305	1538
ICMT	-0.63305	1539
GGA1	-0.633	1540
TRIM73	-0.63257	1541
CPN2	-0.63226	1542
SNAP91	-0.63214	1543
KIAA1191	-0.63198	1544
C15orf38	-0.63188	1545
COA6	-0.63179	1546
ARL13A	-0.63178	1547
INMT	-0.63171	1548
SMIM6	-0.63169	1549
RNF111	-0.63162	1550
TTC18	-0.63142	1551
C6orf48	-0.6313	1552
BTG4	-0.63098	1553
POLG	-0.63084	1554
COPS5	-0.63078	1555
COG8	-0.63076	1556
UROD	-0.63072	1557
CNOT1	-0.63056	1558
NR2C2	-0.63052	1559
WRAP53	-0.63039	1560
CCDC137	-0.63025	1561
ITPKA	-0.63021	1562
SLAMF1	-0.63014	1563
URI1	-0.63007	1564
MYL12B	-0.62991	1565
DAZAP1	-0.62981	1566
SLC44A2	-0.62969	1567
KRTAP5-3	-0.62946	1568
SPPL3	-0.62945	1569
MRPL14	-0.62944	1570
MORN1	-0.62926	1571
PDZRN4	-0.62917	1572
CLK3	-0.62906	1573
RRAGB	-0.62897	1574
NUP160	-0.62888	1575
SLC9A5	-0.62882	1576
TMEM107	-0.6288	1577
NTN3	-0.62866	1578
RSL24D1	-0.62866	1579
GYLTL1B	-0.62855	1580
HMGXB3	-0.62847	1581
ENOX1	-0.62843	1582
ANP32A	-0.62833	1583
ADM2	-0.62827	1584
TRIP13	-0.62817	1585
CORO1B	-0.62791	1586
DOCK9	-0.62734	1587
KDM8	-0.62728	1588
GFOD2	-0.62714	1589
PKN1	-0.62694	1590
MICA	-0.62686	1591
MYH7B	-0.62677	1592
ALG11	-0.62665	1593
DLL1	-0.62605	1594
HIF1AN	-0.62582	1595
ENKD1	-0.62577	1596
SIK3	-0.62574	1597
ORM1	-0.62548	1598
POLR3K	-0.62543	1599
GINM1	-0.62539	1600
FAM198B	-0.62534	1601
CDH12	-0.62522	1602
SDHA	-0.62512	1603
TOM1L2	-0.62497	1604
VLDLR	-0.62489	1605
CNPY4	-0.62459	1606
AP1AR	-0.62455	1607
PIK3CG	-0.62449	1608
CDH11	-0.6243	1609
BMF	-0.62428	1610
TSSK2	-0.62426	1611
HOXB3	-0.62416	1612
RNASEH2C	-0.62416	1613
FAM32A	-0.62414	1614
GPR84	-0.62409	1615
SNAP23	-0.62404	1616
R3HCC1	-0.62387	1617
RNF122	-0.62382	1618
CACFD1	-0.62378	1619
C9orf152	-0.62371	1620
ZNF395	-0.62367	1621
CCDC135	-0.62364	1622
KLRK1	-0.62334	1623
CMBL	-0.62299	1624
TAMM41	-0.62294	1625
ANKRD20A1	-0.62286	1626
MSN	-0.62283	1627
USB1	-0.62262	1628
RPS6KA5	-0.62255	1629
TCF7	-0.6224	1630
DUS4L	-0.62237	1631
CAMLG	-0.62236	1632
CARM1	-0.62225	1633
VCP	-0.62182	1634
PPP1R8	-0.62178	1635
GTF3C6	-0.62175	1636
ARHGEF39	-0.62174	1637
KRTAP21-1	-0.62171	1638
HK1	-0.62166	1639
GSR	-0.6216	1640
KIF20B	-0.62137	1641
FAM83H	-0.62123	1642
CCDC176	-0.62102	1643
ZSCAN2	-0.62095	1644
NMD3	-0.62094	1645
EIF4E1B	-0.62081	1646
C8orf59	-0.62079	1647
NAIF1	-0.62046	1648
LRRC52	-0.62046	1649
SCARF2	-0.62025	1650
CTAGE9	-0.62009	1651
WFDC8	-0.61997	1652
RNF157	-0.61986	1653
SMAD7	-0.61985	1654
GSG1	-0.61935	1655
POU3F1	-0.6193	1656
FLNC	-0.61919	1657
COIL	-0.61915	1658
KITLG	-0.61879	1659
BEND4	-0.61878	1660
R3HDM2	-0.61867	1661
STYX	-0.61862	1662
SOD3	-0.6184	1663
C3orf84	-0.61836	1664
CARD9	-0.61823	1665
EFNA1	-0.61795	1666
FEM1B	-0.61789	1667
TPX2	-0.61784	1668
PRMT5	-0.61744	1669
LRRC72	-0.6174	1670
PIDD	-0.61723	1671
C5orf42	-0.61722	1672
EDC3	-0.61721	1673
PTCD3	-0.61714	1674
ATOH7	-0.61698	1675
FAM184A	-0.61696	1676
C17orf97	-0.61693	1677
PTK7	-0.61685	1678
STK4	-0.61668	1679
LDB3	-0.61664	1680
KTI12	-0.61663	1681
SENP6	-0.61647	1682
ZFP28	-0.61629	1683
CCPG1	-0.61628	1684
ACVR1	-0.61624	1685
PCYOX1	-0.61623	1686
CCDC19	-0.61616	1687
TSC2	-0.61613	1688
ST14	-0.61577	1689
NXPH3	-0.61546	1690
MPEG1	-0.61546	1691
MRGPRF	-0.6153	1692
TMIGD1	-0.61506	1693
EPOR	-0.61501	1694
YWHAZ	-0.61496	1695
ARHGEF28	-0.61491	1696
SPEM1	-0.61484	1697
PRPH	-0.61474	1698
DRP2	-0.61463	1699
SF3A3	-0.61444	1700
WDR96	-0.61442	1701
MTAP	-0.61435	1702
GSC2	-0.61433	1703
SUCO	-0.6143	1704
HOXB5	-0.61418	1705
DCUN1D5	-0.61417	1706
TTC4	-0.61382	1707
GOLT1B	-0.6138	1708
RSG1	-0.61374	1709
GLTP	-0.61363	1710
KIF20A	-0.61334	1711
PRR23D1	-0.61329	1712
ADCY4	-0.61305	1713
FZD7	-0.61305	1714
ZKSCAN1	-0.61294	1715
SLC25A39	-0.6129	1716
NOSIP	-0.61264	1717
UPF2	-0.61223	1718
GRIN1	-0.61214	1719
C1QTNF2	-0.61187	1720
MROH9	-0.61178	1721
CCNJL	-0.61159	1722
SEC24A	-0.6114	1723
SLC22A13	-0.61133	1724
IFNGR2	-0.61121	1725
RXFP2	-0.61098	1726
HIST1H1E	-0.6108	1727
FXYD2	-0.61065	1728
A1CF	-0.61032	1729
CA9	-0.61026	1730
STAC3	-0.60992	1731
SEC22C	-0.60991	1732
TRIM72	-0.60974	1733
WDFY4	-0.60918	1734
DDR2	-0.60892	1735
SLC30A10	-0.60874	1736
TRMT11	-0.60858	1737
RAB11A	-0.60852	1738
HIVEP3	-0.60831	1739
EPB41L4B	-0.60808	1740
ZFP36	-0.60798	1741
FAM60A	-0.60766	1742
CNKSR3	-0.60756	1743
MTR	-0.60751	1744
MRPL48	-0.60738	1745
ZNF511	-0.60713	1746
PPA1	-0.60707	1747
EIF5AL1	-0.60695	1748
C10orf76	-0.60691	1749
LY6G6F	-0.60667	1750
C2orf83	-0.60662	1751
WIPF2	-0.60661	1752
FRMPD2	-0.60653	1753
PRR25	-0.60637	1754
ZNF627	-0.60636	1755
GRAMD4	-0.60614	1756
ATP2B3	-0.6059	1757
PDGFRB	-0.60567	1758
1-Sep	-0.60556	1759
C11orf30	-0.60552	1760
NCK2	-0.60508	1761
FIG4	-0.60483	1762
PA2G4	-0.60483	1763
NCSTN	-0.60482	1764
SGOL1	-0.60476	1765
LYRM7	-0.60461	1766
ELL3	-0.60436	1767
ARMCX5	-0.60422	1768
MID1IP1	-0.60418	1769
PKIA	-0.60418	1770
MYH13	-0.60411	1771
EVX1	-0.60387	1772
KRTAP16-1	-0.60368	1773
HNRNPH3	-0.60354	1774
SMNDC1	-0.60339	1775
PGPEP1	-0.60331	1776
SPATA16	-0.60322	1777
ZMAT5	-0.60307	1778
CCDC69	-0.60287	1779
SLC39A1	-0.60287	1780
SRA1	-0.60277	1781
AHDC1	-0.60265	1782
CAMKMT	-0.60227	1783
C11orf82	-0.6022	1784
TET3	-0.60214	1785
P4HB	-0.60213	1786
CDH24	-0.6021	1787
BPIFB1	-0.60202	1788
ZFHX2	-0.60186	1789
PDE4DIP	-0.60185	1790
CLN3	-0.60154	1791
ATP5G3	-0.60154	1792
RFX2	-0.60137	1793
AKT1S1	-0.60135	1794
PPARGC1B	-0.6011	1795
DSCAML1	-0.60109	1796
KIAA1024	-0.60066	1797
EFTUD2	-0.60056	1798
SUPT16H	-0.60054	1799
IGF1	-0.60051	1800
HIST2H4A	-0.60047	1801
TNKS1BP1	-0.60046	1802
AGBL4	-0.60046	1803
ITGAV	-0.60046	1804
SOD2	-0.60034	1805
LPAR1	-0.6003	1806
ABCC3	-0.60022	1807
AKR1A1	-0.60008	1808
MT1F	-0.59998	1809
MMD	-0.59997	1810
SNAPC5	-0.59994	1811
PKM	-0.59986	1812
MRPS12	-0.59962	1813
HOXB2	-0.59959	1814
C1orf233	-0.59955	1815
EPO	-0.59946	1816
FCHSD2	-0.59945	1817
NOX1	-0.59932	1818
DICER1	-0.59931	1819
MYOD1	-0.59929	1820
COX14	-0.59929	1821
DRD4	-0.59908	1822
CAMK2A	-0.59897	1823
XRCC4	-0.59892	1824
SLC35F5	-0.59882	1825
STAT5A	-0.59881	1826
LSM7	-0.59866	1827
PABPN1L	-0.59849	1828
LMTK2	-0.59849	1829
TTLL6	-0.59846	1830
GPR126	-0.59844	1831
CYP17A1	-0.59795	1832
MTERFD2	-0.59787	1833
TEF	-0.59781	1834
DNAJA4	-0.59777	1835
CLEC2D	-0.59772	1836
CRELD2	-0.59751	1837
NSUN4	-0.59742	1838
SLC12A4	-0.59735	1839
RGS14	-0.5971	1840
DDX1	-0.59705	1841
SEC22A	-0.59702	1842
OLIG1	-0.59698	1843
NR6A1	-0.59677	1844
SPON2	-0.59663	1845
NTRK1	-0.59657	1846
ENO2	-0.59655	1847
MAPK14	-0.59644	1848
VPS18	-0.59632	1849
THOC6	-0.5962	1850
MAP4K2	-0.59603	1851
TOMM20	-0.59603	1852
ADD1	-0.59593	1853
DSC3	-0.59566	1854
PTPRH	-0.59557	1855
AMY2B	-0.59539	1856
FAM25B	-0.59517	1857
METTL9	-0.59499	1858
C3orf62	-0.59498	1859
HARS2	-0.59489	1860
FGF23	-0.59482	1861
SPRR2A	-0.59436	1862
SCD5	-0.59431	1863
RGS16	-0.59427	1864
PRSS53	-0.59417	1865
ZNF259	-0.59366	1866
SERTAD4	-0.59339	1867
ATXN2	-0.59328	1868
SYNDIG1L	-0.59322	1869
SPTBN1	-0.59316	1870
NANOS3	-0.59297	1871
OPTC	-0.59292	1872
RNF216	-0.59281	1873
KIAA1755	-0.59277	1874
AADACL3	-0.59263	1875
MBD3	-0.5926	1876
IL5RA	-0.59252	1877
SKP1	-0.59247	1878
ABCA5	-0.59246	1879
ZNF554	-0.59236	1880
C8orf34	-0.59232	1881
SLC4A9	-0.59218	1882
URB1	-0.59217	1883
PRKCDBP	-0.59212	1884
SERPINI2	-0.59212	1885
MVB12B	-0.59207	1886
COL6A2	-0.59194	1887
STK40	-0.59157	1888
CCT4	-0.59151	1889
SNRNP70	-0.59139	1890
KRTAP3-2	-0.59129	1891
ERCC8	-0.59121	1892
11-Sep	-0.5912	1893
C10orf2	-0.5911	1894
SLC4A11	-0.59106	1895
FNTA	-0.59092	1896
RBM5	-0.59083	1897
TRIM16	-0.59064	1898
WDR3	-0.59053	1899
DUSP9	-0.59043	1900
ZNF610	-0.59041	1901
ZFP82	-0.5904	1902
RNF38	-0.59036	1903
MAPK8IP1	-0.59032	1904
ARFRP1	-0.59032	1905
C11orf57	-0.59014	1906
WAC	-0.58998	1907
PGM2	-0.5898	1908
METTL14	-0.5898	1909
RGMB	-0.58941	1910
KRT8	-0.58941	1911
MYADML2	-0.58918	1912
WBSCR27	-0.58914	1913
PIK3CA	-0.58909	1914
TIGD3	-0.58909	1915
AGO1	-0.58907	1916
ZNF333	-0.58891	1917
G3BP1	-0.5889	1918
FTO	-0.58868	1919
ZNF691	-0.58851	1920
ITGB8	-0.5882	1921
CIB2	-0.58819	1922
DNASE2	-0.58816	1923
C20orf202	-0.58815	1924
RASAL3	-0.58807	1925
MGST3	-0.58796	1926
HIST2H2AB	-0.58786	1927
DHX35	-0.58781	1928
HLA-C	-0.58775	1929
CCDC105	-0.58768	1930
DLX6	-0.58767	1931
NAA35	-0.58757	1932
PHKG1	-0.58744	1933
C7orf72	-0.5874	1934
TPSD1	-0.58722	1935
FOXR1	-0.58706	1936
AP1S1	-0.58699	1937
SHOX2	-0.58697	1938
EARS2	-0.58696	1939
IL23A	-0.5868	1940
FAM129A	-0.58674	1941
ST3GAL2	-0.58664	1942
FARSB	-0.58656	1943
CENPT	-0.58647	1944
FOXD4L3	-0.58646	1945
AVEN	-0.58633	1946
RNF40	-0.58628	1947
TSEN34	-0.58614	1948
PABPC4	-0.58607	1949
VWA5A	-0.586	1950
RAP1A	-0.58593	1951
CERK	-0.5859	1952
DLX2	-0.58583	1953
MMP14	-0.58583	1954
SERP1	-0.5858	1955
ZNF726	-0.58557	1956
MRI1	-0.58546	1957
SNW1	-0.58513	1958
ST6GALNAC1	-0.58441	1959
SMCO3	-0.58434	1960
FAM78A	-0.58434	1961
OGT	-0.58425	1962
SYT11	-0.5842	1963
BICD2	-0.58418	1964
LCE2D	-0.584	1965
C10orf25	-0.58396	1966
GJC2	-0.58382	1967
USP39	-0.5838	1968
LPCAT1	-0.58373	1969
TPT1	-0.58364	1970
POLR2J	-0.58353	1971
GJA3	-0.58339	1972
SGMS1	-0.58329	1973
GLTSCR2	-0.58325	1974
UFM1	-0.58312	1975
AQP2	-0.58285	1976
TMEM117	-0.58276	1977
TGS1	-0.58268	1978
HS3ST2	-0.58258	1979
NDUFA4	-0.58252	1980
REEP3	-0.58246	1981
TESPA1	-0.58238	1982
SLC35C1	-0.5823	1983
BCAP29	-0.58206	1984
C14orf166B	-0.5818	1985
CLIP1	-0.5818	1986
MFSD8	-0.58179	1987
C6orf222	-0.58164	1988
CHRNA4	-0.58152	1989
GADD45GIP1	-0.58145	1990
FKBP6	-0.58127	1991
ARHGDIA	-0.58122	1992
C2	-0.58091	1993
TBX6	-0.58082	1994
TMEM87A	-0.58081	1995
CD5	-0.58078	1996
MANSC4	-0.58066	1997
SLC2A5	-0.58065	1998
ATXN7L1	-0.58061	1999
[truncated: 16,541 more rows]

## Sheet: UCG beta
sgRNAs	UCG beta score	Rank
FOXD4L6	-1.6132	1
TSPY8	-1.613	2
NDUFAF5	-1.5159	3
ABCD4	-1.5047	4
TJP2	-1.4856	5
UROD	-1.4625	6
PPP1CC	-1.4596	7
ACTR1A	-1.4582	8
H2AFB2	-1.4571	9
TAPBP	-1.4517	10
DMAP1	-1.4326	11
SPTSSB	-1.4102	12
DAXX	-1.3981	13
MTRNR2L5	-1.3958	14
GPR88	-1.3899	15
FAM83A	-1.3898	16
TKT	-1.378	17
CGB2	-1.3694	18
MRPS14	-1.3661	19
P2RX7	-1.3527	20
RASEF	-1.3522	21
RBM25	-1.3425	22
THUMPD1	-1.3423	23
PRAMEF12	-1.3403	24
PAX4	-1.3355	25
RRAD	-1.3338	26
SPSB1	-1.3288	27
ATP2C1	-1.3229	28
ABCC3	-1.3216	29
SYNPO2L	-1.3215	30
ANKRD11	-1.3186	31
ANKRD52	-1.3175	32
SYCE3	-1.3173	33
KLRB1	-1.3118	34
PET112	-1.3111	35
SLC35E2	-1.3102	36
TBRG4	-1.3003	37
C5orf20	-1.296	38
MRPS6	-1.2957	39
TNFRSF12A	-1.2945	40
PGLYRP3	-1.2924	41
RNF6	-1.2912	42
GAS6	-1.2859	43
VPREB3	-1.2838	44
ZKSCAN1	-1.2835	45
LAMTOR1	-1.2828	46
RPS6KB1	-1.2816	47
TSSK2	-1.2812	48
UGT1A9	-1.2811	49
TBC1D3	-1.2791	50
ODF4	-1.2748	51
USH1G	-1.2745	52
RCCD1	-1.27	53
GYPE	-1.2698	54
ARHGEF18	-1.2645	55
EXOC4	-1.2589	56
SYT15	-1.2583	57
KPNA6	-1.2552	58
EGFR	-1.2522	59
PPIL4	-1.2518	60
TYK2	-1.2502	61
AGAP8	-1.248	62
PLAC1L	-1.2475	63
GART	-1.2456	64
XRCC3	-1.2452	65
TLX2	-1.2443	66
NUTM2G	-1.2437	67
COX17	-1.243	68
WWOX	-1.2418	69
CCDC136	-1.2406	70
FDX1	-1.2382	71
TMED5	-1.2378	72
JAK1	-1.2321	73
APOBR	-1.2307	74
NRF1	-1.2268	75
EFNA1	-1.2244	76
FASTK	-1.2243	77
LMO7	-1.2242	78
FOSB	-1.2229	79
POLR2J2	-1.2228	80
GEMIN7	-1.2223	81
COQ10A	-1.2222	82
NPEPPS	-1.2218	83
FAM53C	-1.2217	84
LGALS9	-1.2216	85
COA6	-1.2196	86
POLRMT	-1.2177	87
LRRC4	-1.216	88
FTO	-1.2146	89
GJB3	-1.214	90
UBE2A	-1.2135	91
KARS	-1.2129	92
YEATS2	-1.212	93
SKP2	-1.2118	94
ZNF492	-1.2104	95
MAFA	-1.2093	96
KIF20A	-1.2082	97
CBWD3	-1.2061	98
NDUFA3	-1.2059	99
GRIN1	-1.2059	100
NIPA1	-1.2052	101
SLC27A1	-1.202	102
SNX11	-1.2011	103
GTF3C5	-1.1986	104
MOCS2	-1.197	105
GPR64	-1.1968	106
TIPIN	-1.1945	107
MOB1B	-1.1891	108
TVP23B	-1.188	109
VWA5B2	-1.1847	110
C9orf131	-1.1838	111
HK2	-1.1834	112
NECAB2	-1.181	113
TCF7L2	-1.1805	114
HLA-DRA	-1.1796	115
DCP1B	-1.1787	116
PCDHAC1	-1.1749	117
AKAP8L	-1.1748	118
PGM2	-1.1732	119
CRIPT	-1.1717	120
POU2F1	-1.1712	121
MYBL1	-1.169	122
UXS1	-1.1676	123
PDS5A	-1.1673	124
ACLY	-1.1669	125
EPHX1	-1.1668	126
EPOR	-1.1663	127
IARS2	-1.1655	128
MTHFD1	-1.1639	129
HSPA4	-1.1621	130
MRPS25	-1.1568	131
ABCA3	-1.1555	132
RNF220	-1.1538	133
RNF128	-1.1532	134
RNF19B	-1.1527	135
KIAA0391	-1.1488	136
FSTL5	-1.1479	137
PLEKHG6	-1.1468	138
SIVA1	-1.146	139
POU3F3	-1.1455	140
L1TD1	-1.1453	141
STARD3	-1.1447	142
STRIP1	-1.1418	143
ANP32A	-1.1417	144
AMY2B	-1.1405	145
EXOC5	-1.1361	146
SPG7	-1.1352	147
RAD51AP1	-1.1351	148
SCO2	-1.135	149
SEC23B	-1.1318	150
CCR5	-1.1317	151
MED9	-1.131	152
NEDD8	-1.1298	153
HTR1D	-1.1292	154
METTL17	-1.1268	155
CCDC170	-1.1231	156
NDUFB6	-1.1228	157
NR4A2	-1.1226	158
RNF4	-1.122	159
ARL2BP	-1.1219	160
FGR	-1.1213	161
TBC1D21	-1.1211	162
SCGN	-1.1196	163
MTX1	-1.1196	164
SF3B4	-1.1191	165
TCERG1L	-1.1186	166
DNMT3B	-1.1185	167
EXOC1	-1.115	168
MALT1	-1.1137	169
TBC1D1	-1.1136	170
BARX2	-1.1128	171
MTIF2	-1.1118	172
SAAL1	-1.1111	173
SKA1	-1.1102	174
PCDHGA6	-1.1086	175
SLC6A12	-1.1072	176
VCX3A	-1.1062	177
LCMT1	-1.106	178
STAT2	-1.1051	179
TMEM108	-1.1038	180
CFP	-1.1037	181
APBA1	-1.1032	182
DRAM2	-1.1011	183
EIF5AL1	-1.0998	184
MPV17L2	-1.0984	185
ENTHD2	-1.0969	186
NDUFS7	-1.0941	187
PRDM11	-1.0941	188
SNW1	-1.0941	189
IBA57	-1.0938	190
UBL3	-1.0938	191
CMYA5	-1.0932	192
LPPR5	-1.0932	193
PAPD5	-1.0909	194
NHLRC2	-1.0908	195
MMRN2	-1.0905	196
FPGS	-1.0898	197
FAAH	-1.0892	198
C16orf46	-1.0892	199
WDR20	-1.0883	200
ASPM	-1.0879	201
NTRK3	-1.0872	202
N6AMT1	-1.0865	203
GGTLC1	-1.085	204
TCEB3C	-1.0845	205
LCNL1	-1.0836	206
UBL5	-1.0829	207
IL1RL1	-1.0798	208
TEX261	-1.0792	209
TP53RK	-1.0783	210
SLC25A6	-1.0782	211
MRPS12	-1.0778	212
RAB27A	-1.0775	213
MRP63	-1.077	214
BET1	-1.0768	215
BDH2	-1.0748	216
C1orf162	-1.0738	217
PCBP1	-1.0732	218
AKT3	-1.0729	219
LCP2	-1.0715	220
MRFAP1	-1.0682	221
CRHR2	-1.0673	222
TM9SF3	-1.0642	223
NKAP	-1.0642	224
WISP2	-1.0638	225
ORAI2	-1.0615	226
TPX2	-1.0605	227
OXGR1	-1.0593	228
MAD2L2	-1.0569	229
TMEM245	-1.0564	230
LGALS9B	-1.0562	231
GNA14	-1.0561	232
LRRC10B	-1.056	233
MAP2K1	-1.0559	234
AURKAIP1	-1.0533	235
KLHL26	-1.053	236
PNPT1	-1.052	237
CRIP3	-1.0504	238
NXPH3	-1.0503	239
MYOD1	-1.0503	240
NT5C1B-RDH14	-1.05	241
CLDN18	-1.0498	242
PAFAH1B3	-1.0478	243
TEC	-1.0467	244
PCDH20	-1.0463	245
HAUS2	-1.046	246
TRIM49C	-1.0449	247
TIMM17A	-1.0447	248
DDOST	-1.0446	249
ASH2L	-1.0446	250
MRPL53	-1.0446	251
LAMC1	-1.0437	252
FOSL2	-1.0437	253
CSNK1A1	-1.0436	254
COQ7	-1.0431	255
HMGA1	-1.0428	256
CHEK1	-1.0427	257
C8orf59	-1.0423	258
CHTOP	-1.0421	259
KIF20B	-1.0417	260
PLEKHA8	-1.0413	261
LYRM4	-1.0397	262
BMP15	-1.0397	263
SSU72	-1.0393	264
TRIM16	-1.039	265
DNASE1L1	-1.0385	266
EXO5	-1.0382	267
DNAJB14	-1.0379	268
USB1	-1.0365	269
PPCS	-1.036	270
ZNF792	-1.0348	271
EIF5A	-1.0346	272
PPRC1	-1.0337	273
PIK3CB	-1.0323	274
KATNB1	-1.032	275
MSH4	-1.031	276
CSRNP3	-1.0293	277
TP53TG3D	-1.0289	278
NEK1	-1.0281	279
FAN1	-1.0279	280
GGPS1	-1.0269	281
CD5L	-1.0256	282
KRTCAP3	-1.0255	283
VLDLR	-1.0255	284
C3orf17	-1.0252	285
SAP25	-1.0252	286
SPERT	-1.0234	287
C8orf22	-1.0189	288
PARP16	-1.0186	289
SMC4	-1.0185	290
MYO1F	-1.0184	291
SEH1L	-1.0173	292
TERF2	-1.0168	293
URM1	-1.0166	294
TTLL10	-1.0163	295
TBX19	-1.015	296
WIPF3	-1.0147	297
S100Z	-1.0136	298
FAM49B	-1.0128	299
STC1	-1.0125	300
UBR2	-1.0123	301
PRKCZ	-1.0114	302
IMMT	-1.0105	303
MRPL32	-1.0102	304
NUDCD1	-1.0102	305
CEP57	-1.0095	306
IPO13	-1.0083	307
MAP1LC3B	-1.0081	308
H2BFM	-1.0077	309
LILRA5	-1.0075	310
TCIRG1	-1.0071	311
SVEP1	-1.0068	312
HTR3D	-1.0062	313
RFK	-1.0059	314
KLHL42	-1.0051	315
MEF2B	-1.0039	316
STMND1	-1.0026	317
DCAF15	-1.0022	318
VPS33A	-1.0019	319
RASGRP2	-1.0019	320
ACTRT3	-1.001	321
CSNK1D	-1.001	322
MRPL4	-1.0001	323
AQR	-0.99984	324
RIMS3	-0.99975	325
LONP1	-0.9994	326
SCFD1	-0.99894	327
FH	-0.99802	328
IER2	-0.99785	329
C11orf82	-0.99773	330
ERCC6L	-0.997	331
CPSF3	-0.99559	332
ZNF85	-0.99538	333
MOSPD1	-0.99528	334
ELMOD3	-0.99442	335
SYNPO	-0.99439	336
ZNF496	-0.99356	337
ARF1	-0.99336	338
CHCHD1	-0.99303	339
SSTR5	-0.9921	340
SPAG7	-0.99172	341
LYSMD4	-0.99153	342
TRAK2	-0.9905	343
CEACAM5	-0.99012	344
TBC1D24	-0.98935	345
BEND2	-0.98873	346
FAM186A	-0.98854	347
TBX21	-0.98838	348
BCL7B	-0.98834	349
MAST4	-0.98812	350
CYP11A1	-0.98806	351
RGMA	-0.98794	352
PKIB	-0.98764	353
ATXN2L	-0.98755	354
SLC16A11	-0.98682	355
PYGO2	-0.98657	356
CELSR2	-0.98566	357
KIAA1324	-0.98514	358
PRIM1	-0.98487	359
LAMTOR3	-0.98437	360
SPON2	-0.984	361
STAMBPL1	-0.98276	362
RTCB	-0.98088	363
TBC1D8B	-0.98042	364
HCK	-0.98028	365
FNTB	-0.98012	366
SDHA	-0.97975	367
KLRF2	-0.97904	368
METAP2	-0.97887	369
GRIN3B	-0.97886	370
FLVCR2	-0.97786	371
SLAIN1	-0.97779	372
TMEM183A	-0.97772	373
UQCRC2	-0.97716	374
WDR13	-0.97626	375
UBA2	-0.97611	376
RNF14	-0.97602	377
CCDC60	-0.97591	378
RMI2	-0.97424	379
PPP3CB	-0.97377	380
AMPD3	-0.97336	381
TRMT44	-0.97256	382
DACT3	-0.97178	383
ZNF322	-0.97176	384
C16orf72	-0.97125	385
BLCAP	-0.97116	386
SLC35G6	-0.97046	387
SETD1A	-0.97036	388
NR0B1	-0.97028	389
MPEG1	-0.97026	390
TMEM164	-0.97015	391
MS4A15	-0.97013	392
USP14	-0.97013	393
COL27A1	-0.96996	394
SREK1	-0.96941	395
ARMC5	-0.96904	396
FOXC2	-0.96843	397
CCDC105	-0.96756	398
TRMT10C	-0.96753	399
DEFB124	-0.96746	400
RPRD1B	-0.9671	401
GFM1	-0.96502	402
PPM1L	-0.96476	403
DIAPH1	-0.96472	404
CCDC176	-0.964	405
MOCS3	-0.96376	406
METTL1	-0.96353	407
PROSER2	-0.96339	408
KDM8	-0.96262	409
EFR3A	-0.96247	410
HLA-B	-0.96204	411
USP25	-0.9612	412
ACCS	-0.96105	413
NCKAP5L	-0.96098	414
LRP2	-0.96014	415
RIMBP3B	-0.95996	416
PIANP	-0.95993	417
MECR	-0.95911	418
RGMB	-0.95896	419
GIMAP8	-0.95843	420
PRRX2	-0.95768	421
ADAMTS20	-0.95725	422
DLK2	-0.95708	423
RAD18	-0.95698	424
IL1B	-0.95619	425
ADCY7	-0.9559	426
CNTD2	-0.9555	427
ADAMTS17	-0.95465	428
EXOSC1	-0.95438	429
NDUFV3	-0.95431	430
C9orf129	-0.9536	431
PEX1	-0.95285	432
CRKL	-0.95262	433
AAED1	-0.9526	434
XRCC6BP1	-0.95189	435
NOM1	-0.95158	436
DLG4	-0.95148	437
CCNL1	-0.95101	438
C1orf86	-0.95043	439
MKI67IP	-0.9484	440
TNFAIP8L2	-0.94802	441
IGSF8	-0.94788	442
PARP9	-0.94737	443
ZNF691	-0.94683	444
ABCA2	-0.94678	445
PDAP1	-0.94661	446
NBEAL1	-0.94655	447
SLC35C1	-0.9464	448
GNB1L	-0.94569	449
MYO9B	-0.94548	450
NFYB	-0.94498	451
PBX1	-0.94493	452
GPC3	-0.94393	453
UPF2	-0.9439	454
MRPL22	-0.94289	455
SRP72	-0.94281	456
ASUN	-0.94274	457
CASC3	-0.94233	458
ELP6	-0.94232	459
GPR158	-0.94205	460
ADD3	-0.94179	461
GGA1	-0.94178	462
CCBE1	-0.94053	463
DLX6	-0.94049	464
ZFP90	-0.94047	465
PDZD2	-0.93996	466
ATP5J2-PTCD1	-0.9377	467
KCNB1	-0.93756	468
STARD5	-0.93739	469
SEC22C	-0.93703	470
PFDN1	-0.93703	471
SYCE2	-0.93689	472
MARCKS	-0.93681	473
SPSB3	-0.93656	474
INTS12	-0.9362	475
NDUFS8	-0.93617	476
ELK3	-0.93605	477
RBM33	-0.93594	478
NPC1L1	-0.93571	479
NDUFB2	-0.93559	480
DDX60	-0.93522	481
CLDN11	-0.93497	482
TSPO	-0.93486	483
BROX	-0.93477	484
IRAK1	-0.93441	485
MVB12A	-0.93413	486
COG1	-0.93409	487
DSEL	-0.93377	488
SMYD4	-0.93368	489
NPIPA1	-0.93322	490
CDH20	-0.93284	491
C9orf169	-0.93278	492
SGPP1	-0.93222	493
LIMK1	-0.93176	494
ELP4	-0.93167	495
MYSM1	-0.93136	496
SUV39H2	-0.93109	497
NSMCE4A	-0.9309	498
PIK3C2G	-0.92936	499
NT5E	-0.92933	500
DYNC1LI1	-0.92852	501
PADI1	-0.9285	502
MT1H	-0.92827	503
NARF	-0.92763	504
SLC35E1	-0.92725	505
MEX3A	-0.92679	506
RAB32	-0.92677	507
PPP1R15A	-0.92588	508
RNMTL1	-0.92522	509
PTK7	-0.92509	510
ZP1	-0.92499	511
E2F4	-0.92488	512
KCTD13	-0.92377	513
TBX15	-0.92377	514
MAPKAP1	-0.92301	515
SMG1	-0.92262	516
KCNQ4	-0.92234	517
KATNAL1	-0.9223	518
ABCA9	-0.9222	519
STAP2	-0.92207	520
TTC5	-0.92204	521
PRR13	-0.92195	522
XRCC1	-0.92192	523
PARS2	-0.92121	524
SF3A3	-0.92067	525
WISP1	-0.91963	526
GRIK5	-0.91923	527
KIF23	-0.91823	528
ANKRD24	-0.9181	529
PLEKHN1	-0.91739	530
MIB2	-0.91701	531
ARHGEF10L	-0.91683	532
LEFTY1	-0.91587	533
C5orf47	-0.91566	534
TUBA8	-0.91558	535
NDUFA9	-0.91513	536
NUDT16L1	-0.91453	537
COA4	-0.91399	538
SCRN2	-0.91371	539
MYO6	-0.91357	540
FOXI1	-0.91331	541
AVIL	-0.91314	542
AARS2	-0.913	543
CYP2C9	-0.91288	544
OVGP1	-0.91244	545
PRPSAP2	-0.91173	546
ZFP36L2	-0.91122	547
MRPL28	-0.91083	548
KCNT2	-0.91078	549
SLC38A5	-0.91067	550
DST	-0.91017	551
PARK7	-0.91014	552
PITPNC1	-0.91006	553
AIG1	-0.90989	554
MRPS22	-0.90986	555
MRPL33	-0.90963	556
ARMC12	-0.90948	557
C20orf173	-0.90887	558
DNAJC9	-0.90881	559
MAFF	-0.90855	560
DUPD1	-0.90772	561
GSTT1	-0.9074	562
GNPNAT1	-0.90685	563
HNRNPL	-0.90678	564
MRPS26	-0.90673	565
TIMM9	-0.90643	566
C2orf54	-0.90601	567
ATP8A2	-0.90558	568
C2orf72	-0.90542	569
CLMP	-0.90523	570
RNF111	-0.90519	571
BHLHE41	-0.90476	572
ENOX1	-0.9044	573
CNKSR1	-0.90439	574
DOK3	-0.90422	575
MDGA2	-0.90368	576
GALR2	-0.90235	577
CCDC12	-0.90189	578
CCDC166	-0.90097	579
RSBN1L	-0.90064	580
NOX1	-0.90062	581
DLGAP4	-0.90061	582
FAM86A	-0.90005	583
TMEM52B	-0.89931	584
GRIN2C	-0.89889	585
ZNF259	-0.89871	586
KIF12	-0.8984	587
MAP3K5	-0.89822	588
SLC17A8	-0.89812	589
PSTPIP1	-0.89741	590
WDHD1	-0.89735	591
GOLGA6A	-0.89719	592
ITPKA	-0.89682	593
GPR37L1	-0.89668	594
SLC12A9	-0.89651	595
COL21A1	-0.89623	596
IFNA16	-0.8953	597
SLFNL1	-0.89529	598
FAM192A	-0.89523	599
CEP170B	-0.89486	600
CPT1C	-0.89481	601
KCNMB1	-0.89475	602
IGDCC4	-0.89386	603
TOPBP1	-0.89383	604
PABPN1L	-0.89371	605
MAP3K6	-0.89367	606
ORMDL2	-0.89283	607
NAA35	-0.89264	608
CYP3A7	-0.8922	609
ATIC	-0.8913	610
HIST1H4C	-0.89129	611
LRP2BP	-0.89086	612
SMC6	-0.88893	613
BRAP	-0.88877	614
CTRC	-0.88838	615
EGLN3	-0.88838	616
INSL5	-0.88757	617
NCL	-0.88667	618
SLC13A5	-0.88567	619
MEAF6	-0.88553	620
NRROS	-0.88546	621
MRAP2	-0.88546	622
LHX4	-0.88543	623
PRG3	-0.8853	624
PPP1R37	-0.88495	625
PADI2	-0.88457	626
GSE1	-0.8842	627
NOMO1	-0.88389	628
WNT2	-0.88335	629
MRPS15	-0.88272	630
S1PR2	-0.8824	631
SLC38A7	-0.88159	632
GUK1	-0.8813	633
RHBDF1	-0.88123	634
GSPT1	-0.88098	635
ANGPTL3	-0.88063	636
ZNF488	-0.88036	637
BEX4	-0.88029	638
SDCCAG3	-0.8797	639
PPFIBP1	-0.87962	640
SPATA31A5	-0.87927	641
MZF1	-0.87894	642
ARL8A	-0.87734	643
RTF1	-0.87719	644
RNF43	-0.87718	645
GLCE	-0.87715	646
HOXA10	-0.877	647
C14orf159	-0.87691	648
CNN1	-0.87678	649
PROX2	-0.8766	650
OGG1	-0.87623	651
RBM7	-0.87594	652
SMC1A	-0.87566	653
SMIM3	-0.87561	654
NOS1	-0.87557	655
CLUH	-0.87502	656
GJA4	-0.87492	657
TTF2	-0.87486	658
HYPK	-0.87449	659
SCAP	-0.8744	660
TSKU	-0.87404	661
SEC61A1	-0.874	662
EID2B	-0.87356	663
MICAL2	-0.8733	664
SLC25A51	-0.87327	665
TBRG1	-0.87321	666
FAM174B	-0.87304	667
ITGA3	-0.87286	668
PILRB	-0.87279	669
SLC39A9	-0.87247	670
SH3GLB1	-0.87183	671
SLIT3	-0.87167	672
FAM104A	-0.8716	673
SULT6B1	-0.87146	674
NUP98	-0.8706	675
NLRP10	-0.87046	676
EHMT2	-0.8702	677
GDPD3	-0.86984	678
EML2	-0.86977	679
WWC2	-0.86961	680
ZNF746	-0.86955	681
GPR116	-0.86933	682
CDRT15	-0.8693	683
SLC29A1	-0.86907	684
TRIM33	-0.86901	685
XPO6	-0.8688	686
RASD1	-0.86879	687
RD3	-0.86803	688
FCRLA	-0.86749	689
PTPRN2	-0.86745	690
MORN4	-0.86623	691
KCNQ5	-0.86621	692
TRPV3	-0.86593	693
ZNF628	-0.86592	694
RFT1	-0.86555	695
KRTAP13-4	-0.86517	696
TGDS	-0.86506	697
AP1AR	-0.8644	698
MTRR	-0.86425	699
TARBP2	-0.86387	700
PTBP3	-0.86385	701
TGFBR1	-0.86378	702
DLX2	-0.86332	703
RAB25	-0.86327	704
EFHB	-0.86279	705
CENPL	-0.86259	706
RREB1	-0.86205	707
ALDOB	-0.86139	708
TMEM258	-0.86126	709
TAF6L	-0.86092	710
SMN1	-0.86073	711
TRABD2A	-0.8607	712
ECSIT	-0.86036	713
CREB5	-0.85998	714
TCEB3CL	-0.85992	715
COX19	-0.85987	716
NLRP8	-0.85979	717
TMEM106B	-0.85969	718
TMEM61	-0.85916	719
RNF103-CHMP3	-0.85794	720
IQGAP2	-0.85669	721
JOSD2	-0.85645	722
KRTAP10-6	-0.85614	723
PSKH1	-0.85595	724
UCN2	-0.85595	725
DEFB123	-0.85587	726
C9orf66	-0.85584	727
COX8C	-0.85552	728
COPS7A	-0.85507	729
ZRANB2	-0.85493	730
TRIM40	-0.85465	731
MTR	-0.85381	732
RNASEH2A	-0.85362	733
AQP10	-0.85333	734
CFTR	-0.8533	735
CLRN3	-0.85319	736
BOD1	-0.85233	737
ZBTB48	-0.8522	738
ATP2A1	-0.85202	739
FBXO41	-0.85193	740
RGS12	-0.85188	741
CLDN19	-0.85188	742
UTRN	-0.85188	743
SKOR1	-0.85172	744
CAND1	-0.85132	745
MRPL42	-0.85129	746
MRPL10	-0.85035	747
CACUL1	-0.85034	748
DAPK2	-0.8503	749
TDRD10	-0.84981	750
APH1A	-0.84963	751
TTBK2	-0.84949	752
U2AF2	-0.84921	753
RNASEL	-0.84889	754
TAF8	-0.84871	755
COQ4	-0.84816	756
CRABP2	-0.84755	757
RALGAPA1	-0.84722	758
LDLRAP1	-0.8466	759
GOSR2	-0.84646	760
PRSS55	-0.84589	761
LETM1	-0.8454	762
TEDDM1	-0.84504	763
UBFD1	-0.84387	764
CYP4F2	-0.84362	765
IRF1	-0.84262	766
SEBOX	-0.84258	767
BAI2	-0.84218	768
KLHL29	-0.84196	769
ACTR3C	-0.84142	770
PENK	-0.8411	771
UGDH	-0.84095	772
GP1BB	-0.8407	773
SAMD8	-0.84056	774
NAP1L4	-0.84011	775
C9orf69	-0.83979	776
SRSF7	-0.8395	777
STK32C	-0.83922	778
TOPORS	-0.8389	779
C1orf229	-0.83845	780
ZSCAN22	-0.83827	781
FAM83H	-0.83817	782
GSAP	-0.83806	783
NOTCH1	-0.83776	784
YIPF6	-0.83752	785
MYO1C	-0.83741	786
POU4F3	-0.83727	787
USP21	-0.83663	788
NEB	-0.83657	789
KBTBD2	-0.83627	790
ZKSCAN2	-0.83626	791
RRN3	-0.83595	792
NSUN5	-0.83592	793
FAM43A	-0.8357	794
PTX3	-0.8356	795
FKBPL	-0.83533	796
EDC4	-0.83475	797
SRSF11	-0.83421	798
ACP2	-0.83404	799
CHAT	-0.83399	800
TCEA3	-0.83351	801
SPATA2	-0.83345	802
FKBP2	-0.83323	803
RANGRF	-0.8331	804
MTO1	-0.83276	805
PCYT1A	-0.8321	806
NWD1	-0.83143	807
PLEKHA6	-0.83064	808
MSRB2	-0.83053	809
DDX20	-0.83027	810
FOXN1	-0.82963	811
GPR126	-0.82956	812
C16orf86	-0.82947	813
SSX3	-0.82939	814
COX4I2	-0.8293	815
INSIG1	-0.82928	816
TIRAP	-0.82922	817
CRYM	-0.82918	818
GGCX	-0.82892	819
C1orf127	-0.82875	820
ULK4	-0.82832	821
TRAPPC6A	-0.82787	822
CFL1	-0.82745	823
ANKRD33B	-0.82731	824
CLCA4	-0.82668	825
FABP12	-0.82647	826
NADK	-0.82624	827
SYCP1	-0.82608	828
LCE2B	-0.82607	829
INTS8	-0.82588	830
APBB1	-0.82575	831
CCL23	-0.82542	832
C12orf5	-0.8254	833
STOML3	-0.82523	834
C6orf15	-0.82506	835
RENBP	-0.82503	836
CUL2	-0.82486	837
MRAP	-0.82474	838
ELF3	-0.82444	839
PAQR9	-0.82439	840
VAV3	-0.82417	841
PSME3	-0.82401	842
KPNA7	-0.82389	843
TOP1MT	-0.82371	844
HR	-0.82356	845
STT3B	-0.82334	846
SELP	-0.82235	847
ZC3H12B	-0.82227	848
IGSF21	-0.82221	849
ABT1	-0.82201	850
OSBP	-0.82169	851
MAP6D1	-0.82158	852
TTC26	-0.82104	853
EIF4A1	-0.82102	854
TM4SF5	-0.82098	855
GLTPD1	-0.82086	856
ZNF565	-0.82084	857
SETBP1	-0.82065	858
PLIN4	-0.82052	859
ARF3	-0.82043	860
NDUFS4	-0.82037	861
TOP1	-0.81949	862
JAZF1	-0.81895	863
RINT1	-0.81888	864
KANK2	-0.81887	865
CILP2	-0.81879	866
SLC30A1	-0.81851	867
CGNL1	-0.81818	868
SLC35F5	-0.81793	869
COMMD6	-0.81785	870
NOC3L	-0.81761	871
SPDEF	-0.81753	872
MANBAL	-0.81734	873
ERCC4	-0.81714	874
COL6A3	-0.81697	875
RBM47	-0.81661	876
MAEA	-0.81637	877
NDUFAF1	-0.81633	878
MRPS27	-0.81565	879
INSL6	-0.81531	880
KRTAP4-7	-0.81493	881
CHST7	-0.81484	882
NUP62	-0.81397	883
F7	-0.81352	884
DPP7	-0.81331	885
PPA2	-0.81323	886
ZRSR2	-0.81296	887
FBXW5	-0.81295	888
TBCB	-0.81294	889
FTSJ3	-0.81242	890
FIGLA	-0.81238	891
PDXDC1	-0.81194	892
C12orf52	-0.81182	893
ZNF383	-0.81128	894
JPH3	-0.81127	895
DHODH	-0.81086	896
TTLL13	-0.81055	897
SLITRK1	-0.81042	898
MFSD8	-0.81035	899
POU5F1B	-0.81034	900
CLIC6	-0.80991	901
ADAMTSL3	-0.80986	902
AP2S1	-0.80949	903
ARHGAP12	-0.80929	904
RPAIN	-0.80928	905
SNAP23	-0.80876	906
ABHD6	-0.80872	907
FAM189B	-0.80858	908
WLS	-0.80835	909
MS4A12	-0.80829	910
POU3F1	-0.80819	911
GID8	-0.80787	912
ACVR1C	-0.80782	913
POLA2	-0.80772	914
UGT2B7	-0.8071	915
LINGO4	-0.80702	916
ZNF311	-0.80674	917
GLTP	-0.80666	918
SDF2L1	-0.80616	919
EIF4E1B	-0.80597	920
FPR1	-0.80586	921
KLF1	-0.80585	922
CYP1A1	-0.80562	923
NDUFB9	-0.80517	924
MAPK8	-0.80494	925
NDUFB10	-0.8049	926
ZC3H18	-0.80469	927
AACS	-0.80462	928
C19orf48	-0.80454	929
PRSS48	-0.80438	930
COX14	-0.80425	931
TMC6	-0.80421	932
DNAJA3	-0.80412	933
HAUS3	-0.80405	934
MSR1	-0.80387	935
PARP14	-0.80384	936
SLC25A23	-0.80376	937
TMEM255A	-0.80343	938
RPS3	-0.80329	939
CHRNA10	-0.80295	940
SPN	-0.80251	941
SLFN14	-0.80239	942
TRNAU1AP	-0.80117	943
TACR3	-0.80115	944
ZNF282	-0.80041	945
ILKAP	-0.80019	946
ATG3	-0.80015	947
LYPD2	-0.80007	948
RHOQ	-0.7998	949
ARHGAP18	-0.7993	950
PDCD7	-0.79924	951
PTPN5	-0.799	952
PKM	-0.79784	953
ZNF610	-0.79753	954
PRPF19	-0.79719	955
HUWE1	-0.79702	956
CEP128	-0.79699	957
TMC1	-0.79644	958
CCDC41	-0.79623	959
RBM10	-0.79595	960
PJA2	-0.79589	961
UAP1	-0.79554	962
MRPL15	-0.79548	963
LPAR5	-0.79545	964
C22orf15	-0.79543	965
TCTEX1D4	-0.79542	966
MTFP1	-0.79533	967
KCNC4	-0.79511	968
ATP5B	-0.79497	969
INTS6	-0.79482	970
KIAA1737	-0.79454	971
TEX33	-0.79449	972
SPRN	-0.79421	973
ZSCAN18	-0.79395	974
MCHR1	-0.79373	975
LRRC24	-0.79341	976
ANXA1	-0.79339	977
PRAM1	-0.79302	978
SGOL1	-0.79226	979
ZNF662	-0.79225	980
ZBTB11	-0.79182	981
PER2	-0.79174	982
FAM86B2	-0.79169	983
LEPREL4	-0.79115	984
PRKD1	-0.7911	985
PFDN2	-0.7911	986
FAM72A	-0.79109	987
ACTL6A	-0.791	988
SLC5A1	-0.7909	989
KIAA1755	-0.79065	990
EPN1	-0.79028	991
SLC12A4	-0.79014	992
LDB3	-0.78981	993
GTF3A	-0.78977	994
GCK	-0.78975	995
CEACAM7	-0.78944	996
HSD17B10	-0.7891	997
CRCT1	-0.78828	998
KIRREL2	-0.78807	999
IL17D	-0.7879	1000
KIRREL	-0.78787	1001
POLG2	-0.78783	1002
STOM	-0.78743	1003
GOLGA6L10	-0.7871	1004
ZFP57	-0.78693	1005
AMD1	-0.7866	1006
IRAK4	-0.78653	1007
THAP1	-0.78651	1008
RBMX	-0.78624	1009
HERC2	-0.78562	1010
MCM6	-0.7856	1011
INTS5	-0.78523	1012
TAF5	-0.78487	1013
DLG5	-0.78421	1014
KRTAP12-4	-0.78406	1015
ATOH8	-0.78389	1016
ZNF57	-0.7837	1017
TEPP	-0.78333	1018
IRX5	-0.78322	1019
AP3B1	-0.78312	1020
C20orf202	-0.78311	1021
ATP6V1B2	-0.783	1022
MCOLN3	-0.78296	1023
PER3	-0.78248	1024
PDGFRL	-0.78198	1025
LOC100653515	-0.78162	1026
PYCRL	-0.78118	1027
COL4A2	-0.78116	1028
MED29	-0.78107	1029
GMIP	-0.78057	1030
SPIDR	-0.78019	1031
SPATA20	-0.77999	1032
FGF22	-0.77973	1033
LPHN3	-0.77948	1034
FADS6	-0.77947	1035
PMM2	-0.77926	1036
IL12RB2	-0.77922	1037
KLHL24	-0.77914	1038
HIVEP3	-0.77911	1039
PMPCB	-0.77899	1040
TTC27	-0.77886	1041
KRTAP16-1	-0.77879	1042
RMDN1	-0.77873	1043
MATN3	-0.77865	1044
DNM1L	-0.77856	1045
MRPS16	-0.77832	1046
CALR3	-0.77823	1047
KIAA1432	-0.77732	1048
NAA15	-0.7769	1049
CYB561D1	-0.77669	1050
PGLYRP2	-0.77653	1051
BMP8A	-0.77644	1052
PTPN13	-0.77643	1053
LMX1B	-0.77633	1054
AUH	-0.77612	1055
SET	-0.77598	1056
STK3	-0.77596	1057
TACR1	-0.77587	1058
STK24	-0.77512	1059
ZNF479	-0.77496	1060
SYT3	-0.77474	1061
C8orf46	-0.77421	1062
BCDIN3D	-0.77418	1063
GHRL	-0.77412	1064
PI4KB	-0.77393	1065
DOCK7	-0.77391	1066
ANKRD35	-0.77389	1067
ZW10	-0.77388	1068
EDC3	-0.77361	1069
TATDN2	-0.77322	1070
ZNHIT1	-0.77292	1071
SYT11	-0.77292	1072
TUFM	-0.77279	1073
RAB42	-0.77253	1074
MED27	-0.77241	1075
CERS5	-0.77239	1076
DNHD1	-0.77198	1077
CACNA1D	-0.77198	1078
LRRC42	-0.77127	1079
OSBPL2	-0.77118	1080
TVP23A	-0.77093	1081
POT1	-0.77085	1082
PRDM6	-0.77083	1083
STAB2	-0.77075	1084
SFTPB	-0.77063	1085
INHBA	-0.77047	1086
SLC35B4	-0.7703	1087
ZBTB41	-0.77002	1088
SPSB2	-0.76995	1089
E2F8	-0.76984	1090
FAM20B	-0.76947	1091
C2	-0.76944	1092
SLC10A2	-0.76931	1093
CASKIN1	-0.7692	1094
SOWAHD	-0.76884	1095
ZNF823	-0.76884	1096
C7orf62	-0.76839	1097
INTS9	-0.76805	1098
TSEN34	-0.76791	1099
RAD9A	-0.76791	1100
MFGE8	-0.76789	1101
FAM217A	-0.76728	1102
NPIPA2	-0.76716	1103
IARS	-0.7667	1104
RASSF8	-0.76661	1105
VIP	-0.76653	1106
CDH22	-0.76621	1107
NFIX	-0.76609	1108
CHPF2	-0.766	1109
MAFB	-0.7653	1110
FCGRT	-0.76506	1111
DSE	-0.76503	1112
INMT	-0.765	1113
TBX2	-0.76436	1114
RPF1	-0.76436	1115
PPP1R14B	-0.76423	1116
IPO9	-0.76417	1117
ADCY5	-0.76367	1118
EDF1	-0.76355	1119
DSC1	-0.7631	1120
PXN	-0.7629	1121
TMEM126B	-0.76289	1122
ADRA1A	-0.76282	1123
AS3MT	-0.76257	1124
CHRNB3	-0.76254	1125
GABRA5	-0.76247	1126
SHISA2	-0.76243	1127
SGCG	-0.76227	1128
RBMY1B	-0.76217	1129
GRIK2	-0.76214	1130
LENG9	-0.76211	1131
PINX1	-0.76166	1132
KIAA1958	-0.76124	1133
DAAM1	-0.76122	1134
SBSPON	-0.7608	1135
HMP19	-0.76022	1136
OTX1	-0.76013	1137
COA3	-0.76009	1138
KAT8	-0.75995	1139
PM20D1	-0.75951	1140
UQCRFS1	-0.75894	1141
IFNAR2	-0.75834	1142
AP4M1	-0.75827	1143
LAT	-0.75772	1144
CYP4F11	-0.75763	1145
INSM1	-0.75749	1146
NDUFA4	-0.7572	1147
GRPEL1	-0.75674	1148
CCND2	-0.75649	1149
SYNE4	-0.75644	1150
PRL	-0.75638	1151
KCTD6	-0.75623	1152
OTOL1	-0.75582	1153
TSPAN6	-0.75577	1154
C17orf78	-0.75563	1155
CLN3	-0.75553	1156
GCKR	-0.75485	1157
JPH2	-0.75453	1158
OCRL	-0.75451	1159
GFI1	-0.75449	1160
ADRBK2	-0.75446	1161
EHD3	-0.75442	1162
CABP7	-0.75432	1163
PTPRE	-0.75422	1164
HIST1H2AI	-0.75382	1165
STC2	-0.75329	1166
POLD1	-0.75329	1167
FSCN1	-0.75321	1168
NAIF1	-0.75298	1169
ACTG2	-0.75223	1170
TRIM26	-0.75211	1171
GTPBP8	-0.75203	1172
CSTF3	-0.75193	1173
PLG	-0.75171	1174
C19orf35	-0.7516	1175
KEL	-0.75151	1176
LDLRAD2	-0.75125	1177
ACOT2	-0.7509	1178
CTSF	-0.75069	1179
FREM2	-0.75037	1180
KIFC2	-0.75036	1181
SCNM1	-0.75033	1182
SLC22A11	-0.75018	1183
MRPL47	-0.74987	1184
ISCA2	-0.74984	1185
PIPOX	-0.74984	1186
BAZ2A	-0.74978	1187
KLRK1	-0.74931	1188
ABHD8	-0.74924	1189
C11orf57	-0.74917	1190
LAMA2	-0.74914	1191
TRMT10B	-0.74913	1192
FAM200B	-0.74909	1193
CTNNA1	-0.74909	1194
CACNA1S	-0.74884	1195
MYBPC3	-0.74883	1196
TRAF7	-0.74873	1197
MT1E	-0.74861	1198
FBLIM1	-0.74813	1199
CEP78	-0.74799	1200
OCEL1	-0.74754	1201
ZBTB7A	-0.74749	1202
NBPF15	-0.74695	1203
IDNK	-0.74656	1204
ZBTB26	-0.74636	1205
CCDC30	-0.74631	1206
VPS51	-0.74624	1207
KIAA1024	-0.74602	1208
WDR7	-0.74588	1209
TBC1D17	-0.74575	1210
C5orf15	-0.7454	1211
TEX29	-0.74499	1212
BRF1	-0.74498	1213
DNAJC11	-0.74486	1214
ADAMTS13	-0.74486	1215
NDUFB3	-0.74486	1216
PRADC1	-0.74484	1217
TMEM131	-0.74471	1218
SERPINA11	-0.7444	1219
NPIPB5	-0.74418	1220
SLC30A10	-0.74408	1221
CCT2	-0.74398	1222
MUTYH	-0.74387	1223
RRAGC	-0.74377	1224
CD5	-0.7437	1225
TCEANC2	-0.74358	1226
FDXR	-0.74353	1227
FAM198B	-0.7433	1228
KIAA0319	-0.74329	1229
KIAA0247	-0.74311	1230
KRTAP5-3	-0.74306	1231
OTOP1	-0.74295	1232
SCN10A	-0.74276	1233
CCDC159	-0.74238	1234
GCSH	-0.74235	1235
LEF1	-0.74232	1236
ATN1	-0.74193	1237
BAZ1B	-0.74188	1238
CCL3L1	-0.74184	1239
ARRDC5	-0.74177	1240
SLC25A46	-0.74172	1241
WDR36	-0.74155	1242
GCNT3	-0.74131	1243
TIMMDC1	-0.74127	1244
FABP7	-0.74118	1245
PGGT1B	-0.74113	1246
PGAM1	-0.7409	1247
C19orf52	-0.74089	1248
ABCC6	-0.74025	1249
SDE2	-0.74012	1250
ZNF281	-0.74005	1251
INO80C	-0.73973	1252
BICD2	-0.73951	1253
SLMAP	-0.73935	1254
TRIM63	-0.73892	1255
DLGAP3	-0.73888	1256
BHLHE22	-0.73886	1257
KLHL20	-0.73861	1258
ARID3C	-0.73841	1259
GPHN	-0.73838	1260
SMNDC1	-0.73824	1261
BOP1	-0.73762	1262
FEM1B	-0.73755	1263
SSR2	-0.73736	1264
WNT1	-0.73724	1265
FAXDC2	-0.73707	1266
CCDC134	-0.73658	1267
TGFB1I1	-0.7365	1268
RBBP6	-0.73641	1269
VRK3	-0.73592	1270
PUS7	-0.7354	1271
CDH24	-0.73532	1272
KRTAP1-1	-0.73525	1273
NAGLU	-0.73503	1274
ZNF227	-0.73488	1275
NCSTN	-0.73474	1276
PHOX2B	-0.73431	1277
FRMD5	-0.73425	1278
KPNB1	-0.73412	1279
MPI	-0.73397	1280
SMARCB1	-0.73324	1281
CATSPER1	-0.73307	1282
API5	-0.73306	1283
GRIN2D	-0.73292	1284
GPR139	-0.73269	1285
VWA5A	-0.73263	1286
MRPL55	-0.73263	1287
HEG1	-0.73232	1288
SPDYE1	-0.73224	1289
AMPH	-0.7321	1290
KRT33B	-0.73204	1291
RPRD1A	-0.7319	1292
MT2A	-0.73189	1293
LPCAT1	-0.7315	1294
PCDHB5	-0.7311	1295
SUMO4	-0.73108	1296
SLC25A5	-0.73104	1297
UBXN2B	-0.7309	1298
CASC10	-0.73048	1299
CHKB	-0.73042	1300
NACC1	-0.7303	1301
CBLL1	-0.72999	1302
C16orf58	-0.72998	1303
USF1	-0.72979	1304
MRPS36	-0.72946	1305
GAL3ST4	-0.72916	1306
MCEE	-0.72911	1307
OCM	-0.72886	1308
REEP3	-0.72866	1309
FAM178A	-0.72861	1310
RNF150	-0.72858	1311
KRTAP5-10	-0.72833	1312
NUDT21	-0.72822	1313
AK4	-0.72806	1314
PCDH19	-0.72794	1315
MRPL16	-0.72752	1316
BPGM	-0.72748	1317
CD320	-0.72736	1318
S100A1	-0.72718	1319
SEC14L3	-0.72693	1320
FNDC7	-0.72654	1321
TGFBR3L	-0.72504	1322
TMBIM1	-0.72473	1323
FAM71C	-0.72447	1324
SCGB1C1	-0.72421	1325
CTPS1	-0.72391	1326
CDC42SE1	-0.7238	1327
ARHGEF5	-0.72371	1328
RNF112	-0.72349	1329
KL	-0.72292	1330
TMEM80	-0.72281	1331
UNC119	-0.72241	1332
C4BPA	-0.72226	1333
KRTAP10-2	-0.72218	1334
PTGER4	-0.72209	1335
IL12RB1	-0.72208	1336
RQCD1	-0.72197	1337
TIMM10	-0.72179	1338
NTHL1	-0.72173	1339
FANCE	-0.72154	1340
CD19	-0.72151	1341
FOLR1	-0.7211	1342
WBSCR28	-0.72085	1343
TTC24	-0.72034	1344
KRTAP15-1	-0.72034	1345
KCNE1L	-0.72007	1346
EMP2	-0.71994	1347
FAM212B	-0.71992	1348
ITGA10	-0.71977	1349
MARK2	-0.71966	1350
NFYA	-0.71966	1351
ZNF20	-0.71949	1352
NRBP1	-0.71932	1353
NCAPG2	-0.71915	1354
VPS29	-0.71899	1355
FN3KRP	-0.71844	1356
ADAT1	-0.71825	1357
ZCCHC14	-0.71819	1358
NFKBIE	-0.71771	1359
CCNI	-0.71762	1360
GAL3ST2	-0.71752	1361
CYP2D6	-0.7174	1362
TTC31	-0.71727	1363
ALDH1A3	-0.71714	1364
RGS22	-0.71695	1365
MAN2C1	-0.71664	1366
SERF2	-0.71644	1367
STT3A	-0.71638	1368
KRT6A	-0.71626	1369
WDR35	-0.71616	1370
PCDHB13	-0.71613	1371
MTMR3	-0.71611	1372
NR1I2	-0.71594	1373
ZFP91	-0.71589	1374
RABGAP1	-0.71582	1375
TSTD2	-0.71556	1376
PLSCR3	-0.71554	1377
PPP1R14D	-0.71516	1378
WDR86	-0.7149	1379
GCN1L1	-0.71476	1380
RPRM	-0.71453	1381
TCF7	-0.7145	1382
CREB1	-0.71434	1383
METTL10	-0.7143	1384
CXCL6	-0.71423	1385
ZNF440	-0.71405	1386
C3orf83	-0.71398	1387
FBXO33	-0.71396	1388
METTL14	-0.71386	1389
TAAR5	-0.71381	1390
TMIGD1	-0.71371	1391
MROH9	-0.7137	1392
EHBP1	-0.71365	1393
FBN1	-0.71364	1394
TMOD2	-0.71345	1395
PPP3R2	-0.71338	1396
B3GALT5	-0.71312	1397
AP1G1	-0.7129	1398
HOXC12	-0.71272	1399
GDF10	-0.71262	1400
FCN3	-0.71257	1401
GDPGP1	-0.71243	1402
CDKN2B	-0.71236	1403
FAM98A	-0.71227	1404
HIST1H1B	-0.71208	1405
MTTP	-0.71194	1406
DEFB128	-0.71167	1407
KRT17	-0.71163	1408
PFKL	-0.71154	1409
EIF3L	-0.71131	1410
PACSIN2	-0.71116	1411
ACAD9	-0.71106	1412
NSUN7	-0.71096	1413
SUCLG1	-0.71088	1414
C9orf96	-0.71033	1415
NDUFV1	-0.71018	1416
TNN	-0.70979	1417
C3orf62	-0.70962	1418
MYO1A	-0.7085	1419
SEC24A	-0.70827	1420
CLK3	-0.70817	1421
SENP6	-0.70811	1422
KIAA1191	-0.708	1423
SELT	-0.70789	1424
KCTD17	-0.7076	1425
SLC45A1	-0.70711	1426
KLLN	-0.70662	1427
SLC52A2	-0.7065	1428
FAM96B	-0.70627	1429
RGPD1	-0.70626	1430
FLII	-0.70626	1431
SLC29A3	-0.70556	1432
MFSD4	-0.70503	1433
NDUFAF4	-0.70491	1434
HSPBAP1	-0.70461	1435
AP4B1	-0.70455	1436
FBXO30	-0.70435	1437
KLC3	-0.70429	1438
KPNA3	-0.70384	1439
EML6	-0.70376	1440
C12orf40	-0.70357	1441
ADCY4	-0.70314	1442
TRPM5	-0.70301	1443
CRTC3	-0.7029	1444
LSM7	-0.70258	1445
GORAB	-0.70249	1446
ZNF816-ZNF321P	-0.70245	1447
GBF1	-0.70244	1448
ZER1	-0.70239	1449
DBF4	-0.70229	1450
SLC38A11	-0.70226	1451
AHCY	-0.70221	1452
HEATR2	-0.7022	1453
TMPRSS11E	-0.70207	1454
GABPB1	-0.70207	1455
NDUFB8	-0.70185	1456
PRRT2	-0.70166	1457
SRCRB4D	-0.70147	1458
C11orf94	-0.70115	1459
PIN4	-0.70115	1460
MAP3K9	-0.70083	1461
TNFRSF10D	-0.70058	1462
GOLGA6L20	-0.70039	1463
FAM150A	-0.70032	1464
SPCS1	-0.69994	1465
ARL1	-0.69974	1466
FBXL20	-0.69965	1467
ELP3	-0.69953	1468
ZNF333	-0.69949	1469
NABP1	-0.69932	1470
TPM2	-0.69909	1471
ZFHX2	-0.69903	1472
NDUFAF3	-0.69892	1473
UPK3B	-0.69889	1474
SNRNP200	-0.69883	1475
PMPCA	-0.69851	1476
NBPF11	-0.69832	1477
DFFB	-0.69807	1478
C12orf49	-0.69804	1479
DMP1	-0.69777	1480
FAM171A2	-0.69752	1481
VSTM1	-0.69745	1482
BRS3	-0.69714	1483
CDC42EP3	-0.69663	1484
KRT78	-0.69661	1485
BEST2	-0.69658	1486
TRIM74	-0.69636	1487
CTU2	-0.69622	1488
MFAP3L	-0.69604	1489
C1QTNF1	-0.69581	1490
KRT2	-0.69563	1491
HYAL3	-0.69559	1492
ARPC3	-0.69548	1493
CLPX	-0.69516	1494
SLC22A14	-0.69476	1495
CYP4F22	-0.69467	1496
SRRM2	-0.69466	1497
SP6	-0.69466	1498
NR0B2	-0.69411	1499
SMAD7	-0.69403	1500
SCAND3	-0.69395	1501
RXFP2	-0.69394	1502
CELA2A	-0.69381	1503
MCUR1	-0.69355	1504
PFKM	-0.69337	1505
SGK3	-0.6932	1506
GCH1	-0.69311	1507
6-Mar	-0.69275	1508
RLTPR	-0.69267	1509
LCE3E	-0.69249	1510
PHC1	-0.6922	1511
GAK	-0.69211	1512
WBSCR17	-0.69198	1513
ZC2HC1C	-0.6919	1514
ANKLE1	-0.69188	1515
COBL	-0.69177	1516
CREBL2	-0.69162	1517
KIAA1211	-0.69123	1518
ITFG1	-0.69111	1519
LRCH2	-0.69103	1520
RPGRIP1	-0.69049	1521
NUP54	-0.69028	1522
ARL5B	-0.69026	1523
SLC47A2	-0.69007	1524
DDX51	-0.68996	1525
HNRNPH1	-0.68992	1526
VPS4A	-0.68975	1527
NPHS2	-0.68944	1528
DARS2	-0.68937	1529
TMPRSS11A	-0.68909	1530
WDR92	-0.68892	1531
TNKS1BP1	-0.68881	1532
CYS1	-0.68854	1533
TIMM44	-0.68851	1534
DENND3	-0.68821	1535
LSM14B	-0.68809	1536
TAAR6	-0.68796	1537
IPCEF1	-0.68764	1538
FGF12	-0.68747	1539
RNF126	-0.68743	1540
ILF3	-0.6871	1541
KRT19	-0.68706	1542
SWI5	-0.68706	1543
RAD21L1	-0.68701	1544
PRMT5	-0.68695	1545
COX5A	-0.68669	1546
KCNA10	-0.68659	1547
HSPA6	-0.68645	1548
MRTO4	-0.68596	1549
C16orf89	-0.68584	1550
HOXD3	-0.6857	1551
CHD1	-0.68569	1552
BRD3	-0.68559	1553
M1AP	-0.68552	1554
NELFCD	-0.68527	1555
AXL	-0.68503	1556
ACTL7B	-0.68498	1557
HINFP	-0.68498	1558
ZCCHC24	-0.68468	1559
HSF1	-0.68465	1560
UROS	-0.68459	1561
FBXL12	-0.68423	1562
PTK2B	-0.68423	1563
HARS	-0.68413	1564
ZMPSTE24	-0.68411	1565
CLCC1	-0.6841	1566
SLC26A6	-0.68371	1567
ASCL4	-0.68346	1568
SSRP1	-0.68261	1569
CMIP	-0.6824	1570
PIAS3	-0.68227	1571
CELA1	-0.68196	1572
TRIM14	-0.68162	1573
C5orf24	-0.68124	1574
CENPB	-0.68074	1575
PAK2	-0.68055	1576
BOLA2	-0.68033	1577
C3orf70	-0.68025	1578
SPIN2A	-0.67981	1579
SMCO2	-0.67962	1580
EXOC7	-0.67927	1581
TMEM205	-0.67911	1582
BPHL	-0.67898	1583
GLRX5	-0.67889	1584
SPPL2A	-0.67864	1585
SNUPN	-0.67862	1586
ADH6	-0.67826	1587
TNFRSF13B	-0.67821	1588
RGL1	-0.67808	1589
ZNF394	-0.67786	1590
KRT82	-0.67719	1591
CKLF	-0.67716	1592
TRAIP	-0.67701	1593
ABCC9	-0.67687	1594
FBXO42	-0.67672	1595
RGS9	-0.67672	1596
SSX5	-0.67662	1597
ARL10	-0.67621	1598
TBC1D10B	-0.67614	1599
SYNRG	-0.67606	1600
DOCK6	-0.67597	1601
AFAP1	-0.67589	1602
GRSF1	-0.67579	1603
PPM1E	-0.67537	1604
DDX27	-0.67505	1605
ERCC1	-0.67444	1606
ELOVL7	-0.67414	1607
ABCB4	-0.6741	1608
SLC22A5	-0.67407	1609
PSMF1	-0.67358	1610
RASSF9	-0.67357	1611
BEND4	-0.67333	1612
WNT7B	-0.67321	1613
ADPRHL1	-0.67316	1614
HOXB3	-0.67315	1615
SRRT	-0.67304	1616
CROT	-0.673	1617
GATC	-0.67296	1618
FAM135B	-0.67287	1619
ASB1	-0.67277	1620
KTI12	-0.67257	1621
GTF2H2C	-0.67253	1622
FIS1	-0.67247	1623
SPATA31A3	-0.67211	1624
UCKL1	-0.67183	1625
SNAP91	-0.6718	1626
SNTG1	-0.67175	1627
CCL17	-0.67163	1628
HIST2H2BF	-0.6714	1629
TACR2	-0.67138	1630
IMPA1	-0.67136	1631
CCDC101	-0.67119	1632
MDN1	-0.67107	1633
FTHL17	-0.67107	1634
IRGC	-0.67098	1635
CARD11	-0.67067	1636
SPAM1	-0.67046	1637
ADAM15	-0.67037	1638
MYL2	-0.67033	1639
ABI2	-0.6703	1640
SVOPL	-0.67027	1641
COMMD5	-0.66997	1642
TSPAN17	-0.66986	1643
CAMK2D	-0.6698	1644
EMX1	-0.66958	1645
SIMC1	-0.66947	1646
DNM1	-0.66945	1647
DHRS2	-0.66918	1648
CLIC3	-0.66857	1649
AAK1	-0.66834	1650
LSM2	-0.66821	1651
RSBN1	-0.66796	1652
PEX6	-0.66781	1653
CENPBD1	-0.66745	1654
TIGD5	-0.66738	1655
PKN3	-0.66705	1656
HM13	-0.66696	1657
HACE1	-0.66658	1658
CTDSP2	-0.66643	1659
ACOT6	-0.66526	1660
APOA1BP	-0.6652	1661
SLC39A10	-0.6652	1662
ACSS3	-0.66516	1663
CENPK	-0.66512	1664
GMEB2	-0.66509	1665
RASL12	-0.66499	1666
GPR119	-0.66485	1667
GET4	-0.66473	1668
TSSK6	-0.66434	1669
BANF1	-0.66425	1670
NFATC4	-0.66409	1671
TBC1D8	-0.66393	1672
PANK1	-0.66386	1673
SPATA32	-0.66382	1674
ARAP2	-0.66381	1675
SEZ6	-0.66371	1676
SSUH2	-0.66315	1677
NME3	-0.6631	1678
C7orf72	-0.66298	1679
SDS	-0.66278	1680
MST1	-0.66276	1681
SRMS	-0.66274	1682
FAM189A2	-0.66269	1683
IFNLR1	-0.66256	1684
RNF216	-0.66222	1685
SLCO5A1	-0.66195	1686
GLUD1	-0.6617	1687
DOHH	-0.66161	1688
FOXD2	-0.66156	1689
PAMR1	-0.661	1690
MPPE1	-0.66098	1691
AGO1	-0.66078	1692
SLC25A30	-0.66069	1693
MSGN1	-0.66028	1694
CASP4	-0.66021	1695
FOXRED2	-0.66003	1696
TOP2B	-0.65997	1697
KRTAP10-10	-0.65981	1698
TPPP3	-0.65972	1699
PBK	-0.6596	1700
ADA	-0.6595	1701
COX4I1	-0.65887	1702
ASMTL	-0.6585	1703
GNA11	-0.65835	1704
CAP2	-0.65779	1705
ACSBG2	-0.65776	1706
TEK	-0.6577	1707
IQSEC1	-0.6575	1708
KBTBD12	-0.65741	1709
UFC1	-0.65734	1710
RABL5	-0.65714	1711
ACAN	-0.65688	1712
IGSF6	-0.65687	1713
GRM4	-0.65649	1714
HINT2	-0.65636	1715
TGFBR3	-0.65628	1716
PRKAA1	-0.65609	1717
C17orf75	-0.65595	1718
TLL1	-0.65586	1719
SYTL5	-0.65551	1720
GPR107	-0.65551	1721
MGMT	-0.65529	1722
GSC	-0.65504	1723
CCL21	-0.65498	1724
DLX4	-0.65454	1725
GINS2	-0.65446	1726
UFD1L	-0.65424	1727
PDGFRA	-0.65399	1728
LAPTM4B	-0.65384	1729
PPARGC1B	-0.65379	1730
WDR26	-0.65367	1731
MBD6	-0.65357	1732
KCNA1	-0.65344	1733
WHSC1L1	-0.65337	1734
C1orf172	-0.65308	1735
MZT2B	-0.65306	1736
FAM184A	-0.65293	1737
DAP	-0.65274	1738
PIK3AP1	-0.6526	1739
TAF11	-0.65216	1740
NR1D2	-0.65216	1741
HERC1	-0.6521	1742
ZMAT5	-0.65169	1743
SCP2D1	-0.65146	1744
PDE1B	-0.65138	1745
LYL1	-0.65137	1746
LSMD1	-0.65103	1747
KRT12	-0.65084	1748
MAP3K4	-0.65077	1749
SRP19	-0.65075	1750
MTHFD2L	-0.65058	1751
NLRP5	-0.65057	1752
WAC	-0.65051	1753
NMBR	-0.65043	1754
HAS2	-0.65037	1755
HPS3	-0.65033	1756
IREB2	-0.65024	1757
PITX2	-0.64997	1758
SLCO2B1	-0.64996	1759
ZNF799	-0.64966	1760
SEMA4F	-0.64961	1761
ANKRD12	-0.64934	1762
ZNF587B	-0.64917	1763
DDX39A	-0.64893	1764
TMIGD2	-0.64855	1765
ENPP1	-0.64845	1766
ASAP3	-0.64823	1767
PLA2G4D	-0.64806	1768
WTIP	-0.64717	1769
TPP2	-0.64716	1770
GLIPR1L1	-0.6469	1771
TARM1	-0.64672	1772
CES4A	-0.64672	1773
CPNE6	-0.6467	1774
WRNIP1	-0.64663	1775
NPFF	-0.64658	1776
TUBGCP2	-0.64651	1777
MLXIPL	-0.64648	1778
PDE4C	-0.64627	1779
CCDC167	-0.64622	1780
AK2	-0.64592	1781
C1orf53	-0.64573	1782
NUP160	-0.64567	1783
AARD	-0.64566	1784
E2F1	-0.64541	1785
CLCA1	-0.64501	1786
SACM1L	-0.64501	1787
MAP1S	-0.64461	1788
COG4	-0.64431	1789
MEX3D	-0.64427	1790
PISD	-0.64419	1791
BOLA3	-0.64391	1792
HAPLN4	-0.64384	1793
KIAA1045	-0.64383	1794
OPN1SW	-0.64383	1795
NAA25	-0.64377	1796
PWWP2A	-0.64369	1797
RAMP1	-0.64343	1798
NCCRP1	-0.64322	1799
APBB3	-0.64285	1800
GLIPR1L2	-0.64263	1801
FAM195B	-0.6425	1802
LTBR	-0.64239	1803
PRSS46	-0.64221	1804
TSHZ1	-0.64177	1805
SLC24A1	-0.64155	1806
BNIP1	-0.64147	1807
PAGE4	-0.64139	1808
NPR2	-0.64124	1809
ZFP2	-0.64104	1810
DCT	-0.64074	1811
PAN3	-0.6406	1812
DET1	-0.64056	1813
C14orf28	-0.6403	1814
PLA2G4E	-0.64024	1815
MFN2	-0.64	1816
PPP2CA	-0.63999	1817
WHAMM	-0.63993	1818
HP	-0.63987	1819
FLYWCH1	-0.63968	1820
DNAJC6	-0.63957	1821
NUCB2	-0.63949	1822
RPS6KA5	-0.63948	1823
ATP5C1	-0.63946	1824
EFHD2	-0.63923	1825
C11orf74	-0.6392	1826
C17orf96	-0.63899	1827
ADPRHL2	-0.63896	1828
SPAG1	-0.63891	1829
PKP3	-0.6389	1830
MDK	-0.63889	1831
CEMP1	-0.63888	1832
MYLK2	-0.63884	1833
INTS2	-0.63852	1834
STX1B	-0.6385	1835
SLC4A9	-0.63836	1836
PRRC1	-0.63805	1837
CLEC4G	-0.63796	1838
PLXNB3	-0.63784	1839
FGF5	-0.63736	1840
MRPL39	-0.63734	1841
SIRPD	-0.63726	1842
NOTCH2NL	-0.63725	1843
STXBP5L	-0.6371	1844
SLC35A3	-0.63701	1845
TCF19	-0.63692	1846
HAS3	-0.63691	1847
GGH	-0.63671	1848
UST	-0.63659	1849
EPB41L4B	-0.63639	1850
ACTA1	-0.6362	1851
FGFR4	-0.6362	1852
BICC1	-0.63601	1853
KLF15	-0.63595	1854
GEM	-0.6357	1855
JMJD6	-0.63562	1856
LARS2	-0.6356	1857
BPIFB2	-0.63554	1858
TMEM18	-0.6354	1859
TRPV1	-0.63535	1860
NCF1	-0.63526	1861
EBF4	-0.63514	1862
GPHA2	-0.63499	1863
ADRA2C	-0.63496	1864
EPO	-0.63467	1865
CCDC64	-0.63463	1866
ANK1	-0.63442	1867
LCN1	-0.63423	1868
CYP2E1	-0.63421	1869
ABCB1	-0.63416	1870
STRC	-0.63408	1871
PCDHA5	-0.63402	1872
PPAP2B	-0.63382	1873
PARL	-0.63376	1874
HDAC5	-0.63357	1875
COPS5	-0.6335	1876
MED12	-0.6335	1877
LLGL2	-0.63349	1878
TNFRSF10C	-0.63298	1879
MAGEA3	-0.63244	1880
ST14	-0.63233	1881
SPINT3	-0.63229	1882
PRCC	-0.6321	1883
SIPA1L3	-0.63183	1884
HLF	-0.63172	1885
MFSD2A	-0.63162	1886
SRP68	-0.63153	1887
RASSF7	-0.6313	1888
MKL1	-0.63107	1889
TSSC4	-0.63101	1890
MTOR	-0.63099	1891
CENPN	-0.63099	1892
NUCKS1	-0.63081	1893
RGL3	-0.63079	1894
DNAH3	-0.6307	1895
DEDD2	-0.63066	1896
PVRL3	-0.63049	1897
SLC6A16	-0.63044	1898
LSM12	-0.63042	1899
MPV17L	-0.6303	1900
PIK3CG	-0.63003	1901
CCDC138	-0.62999	1902
MAF1	-0.62997	1903
CYTH1	-0.6298	1904
WDYHV1	-0.62979	1905
TMEM53	-0.6296	1906
MTFMT	-0.62958	1907
LEAP2	-0.62928	1908
KRTAP9-2	-0.62918	1909
ZNF442	-0.62918	1910
TMEM130	-0.62904	1911
METTL13	-0.62899	1912
NAP1L3	-0.62897	1913
ERI3	-0.62876	1914
SLIT1	-0.62875	1915
PTCHD2	-0.62849	1916
FUT2	-0.62808	1917
GJC2	-0.62797	1918
SMIM12	-0.62746	1919
NUP205	-0.62738	1920
TPRN	-0.62738	1921
FAM181B	-0.62736	1922
THEM4	-0.62717	1923
TMED4	-0.62697	1924
SPAG9	-0.62684	1925
CHI3L1	-0.62661	1926
ZNF514	-0.62658	1927
MED31	-0.62658	1928
FAM131B	-0.62656	1929
LRRC59	-0.62646	1930
ACSL6	-0.62641	1931
TMEM100	-0.62625	1932
SLC16A8	-0.62602	1933
MYOM1	-0.62599	1934
TMEM64	-0.62595	1935
CLPP	-0.62592	1936
IFI35	-0.62539	1937
LRRC10	-0.62532	1938
SMIM14	-0.6253	1939
LGR6	-0.62514	1940
YIPF2	-0.62514	1941
NFU1	-0.62511	1942
LRRK2	-0.62509	1943
ZNF572	-0.62492	1944
GRIK1	-0.62441	1945
LZTS2	-0.6242	1946
RIN2	-0.62417	1947
CRB3	-0.62412	1948
MAN1C1	-0.62405	1949
CLSTN3	-0.62402	1950
KLHDC7B	-0.62401	1951
DOLK	-0.62397	1952
C11orf84	-0.6232	1953
CCDC51	-0.62309	1954
MRPS7	-0.62263	1955
C8orf34	-0.62256	1956
ZNF624	-0.62256	1957
TAGAP	-0.62229	1958
RBL1	-0.62214	1959
COL17A1	-0.62193	1960
TRPC3	-0.62185	1961
COG8	-0.62144	1962
DAP3	-0.62139	1963
MAGEF1	-0.62139	1964
SPAST	-0.62122	1965
EMC7	-0.6212	1966
IL17B	-0.6212	1967
LRRC32	-0.6212	1968
YIPF3	-0.62096	1969
MRPL46	-0.62093	1970
PAPOLG	-0.62039	1971
DAPP1	-0.6201	1972
NEO1	-0.61979	1973
STK38L	-0.61958	1974
DCAF4L2	-0.61924	1975
KLHL34	-0.61887	1976
DIS3	-0.61863	1977
OXNAD1	-0.61856	1978
AHSG	-0.61826	1979
ITPR2	-0.6182	1980
TIMM13	-0.61816	1981
HDAC4	-0.61776	1982
AJUBA	-0.61749	1983
TUBGCP5	-0.6171	1984
LAMP1	-0.6169	1985
MNX1	-0.61689	1986
GBP3	-0.61682	1987
SLCO6A1	-0.61679	1988
FFAR3	-0.61668	1989
SLC27A5	-0.61661	1990
GADD45GIP1	-0.61655	1991
DCAF13	-0.61627	1992
MNT	-0.61618	1993
PCDHGA2	-0.61607	1994
PPP4C	-0.61588	1995
MEOX1	-0.61577	1996
GPR68	-0.61557	1997
TMEM30A	-0.61524	1998
ANXA2	-0.61484	1999
[truncated: 16,541 more rows]

## Sheet: UCC-AGU beta diff
sgRNAs	UCC-AGU beta diff	Rank
YEATS4	-1.33865	1
PRAMEF19	-1.06568	2
IL12RB2	-0.98584	3
FOXB2	-0.96727	4
COL18A1	-0.93721	5
FSTL3	-0.927	6
KLHL42	-0.92126	7
E2F8	-0.90064	8
GPATCH1	-0.88729	9
WBSCR28	-0.87663	10
APLF	-0.87408	11
MAP4K1	-0.85948	12
GEMIN8	-0.855499	13
BEX1	-0.8482	14
MED9	-0.84701	15
NCAN	-0.842217	16
RBMY1B	-0.84061	17
H2AFB2	-0.83711	18
CORO2A	-0.828652	19
PAF1	-0.8262	20
FEZ2	-0.808164	21
CDCP2	-0.80714	22
RFC4	-0.80481	23
FAM96A	-0.79981	24
VWA1	-0.77946	25
WIPF3	-0.77578	26
SLC22A18AS	-0.7745	27
MAPRE1	-0.77083	28
C7orf31	-0.75901	29
MTRNR2L5	-0.75656	30
KIFC3	-0.745305	31
HNRNPC	-0.74042	32
IDO1	-0.73758	33
NPIPB5	-0.73741	34
AREL1	-0.73692	35
AP3M2	-0.73648	36
IGFL2	-0.73368	37
RBM17	-0.72261	38
FAM177B	-0.72118	39
ANK2	-0.71514	40
LGSN	-0.712284	41
CEP57	-0.71071	42
GRM4	-0.707843	43
SPINT3	-0.698057	44
EPC1	-0.6971	45
MECP2	-0.69364	46
GTPBP8	-0.69359	47
IGF2	-0.692664	48
ZNF670	-0.69262	49
TMC2	-0.68938	50
GNG2	-0.68871	51
KCNJ13	-0.68521	52
DPH2	-0.68351	53
CNOT10	-0.6756	54
CCDC64	-0.67546	55
SCNM1	-0.67444	56
SORL1	-0.67338	57
GTPBP1	-0.671178	58
DEFB105A	-0.66856	59
BARD1	-0.66487	60
SLC5A4	-0.66186	61
DDX3Y	-0.66099	62
CXXC1	-0.658819	63
CDC23	-0.65747	64
TSPAN18	-0.65429	65
S1PR2	-0.65268	66
HS6ST1	-0.65228	67
IMPG1	-0.649217	68
KCNF1	-0.64912	69
TMEM108	-0.6457	70
KRTAP4-7	-0.64505	71
TNIP1	-0.640254	72
GRIN3B	-0.63435	73
FAM218A	-0.634249	74
NFYA	-0.63329	75
CLCA4	-0.63253	76
METTL1	-0.63114	77
LPAR4	-0.630112	78
TMEM191C	-0.62876	79
SPATA31A5	-0.628142	80
GNGT2	-0.627967	81
ATP5G2	-0.62622	82
LY6G5C	-0.625123	83
PIAS3	-0.622924	84
KATNAL1	-0.621602	85
LGALS7B	-0.617842	86
CENPW	-0.61762	87
EPS8L2	-0.616354	88
LRP3	-0.614278	89
LRRC71	-0.610124	90
CBX4	-0.60952	91
HIST1H2AG	-0.60526	92
DOK1	-0.60482	93
FRS2	-0.60386	94
MUC5B	-0.60217	95
WNT5B	-0.60201	96
PRR18	-0.601369	97
CIT	-0.59914	98
PCMT1	-0.59319	99
AP3S1	-0.59119	100
MYLK4	-0.59034	101
BRMS1L	-0.589249	102
FOXD2	-0.5881	103
IBA57	-0.58296	104
CACNA1I	-0.582287	105
PLA2G15	-0.58164	106
TRAPPC4	-0.581052	107
DAPK1	-0.580588	108
STPG2	-0.5801	109
CDC26	-0.578868	110
DIRC2	-0.577885	111
ESPL1	-0.574738	112
MMAA	-0.57313	113
MATN3	-0.57278	114
BTG1	-0.572642	115
RFPL4AL1	-0.571984	116
CENPV	-0.57142	117
VPS39	-0.56927	118
ZNF852	-0.569064	119
MTERFD3	-0.56881	120
SLC38A1	-0.568768	121
ALDOC	-0.56868	122
KIAA0319L	-0.56828	123
ZNF644	-0.567877	124
BLMH	-0.56787	125
PXDNL	-0.56746	126
MICAL2	-0.56604	127
IFI30	-0.56582	128
PTCHD4	-0.56417	129
DHX8	-0.55833	130
SH3BP4	-0.55561	131
SLC35G3	-0.554278	132
SMG8	-0.554163	133
EGR2	-0.55284	134
SDF2L1	-0.55245	135
PLGRKT	-0.550781	136
TRIM55	-0.54977	137
LCTL	-0.549466	138
HEY2	-0.54912	139
MAPK14	-0.54856	140
CCRN4L	-0.54835	141
PDE4D	-0.548095	142
AGPAT9	-0.54666	143
DEGS1	-0.54588	144
APBA2	-0.545235	145
PALD1	-0.54396	146
WDYHV1	-0.54273	147
F2RL3	-0.541897	148
BHLHE23	-0.54165	149
C10orf120	-0.54085	150
HMSD	-0.540607	151
ZNF781	-0.53978	152
DTNA	-0.5388	153
SSR2	-0.53797	154
NCBP1	-0.53674	155
TRAF3	-0.5364	156
YPEL5	-0.53625	157
SLC30A1	-0.5347	158
CHCHD6	-0.534127	159
CHODL	-0.53228	160
HPSE	-0.531484	161
AEBP2	-0.53048	162
INSL3	-0.530122	163
MCF2L	-0.529767	164
ORMDL3	-0.52959	165
TTLL2	-0.52929	166
LRRTM3	-0.52797	167
DPPA4	-0.52768	168
STX1B	-0.5269	169
KRT35	-0.526281	170
PRR3	-0.525118	171
PRMT5	-0.52506	172
INSL4	-0.52457	173
CDK13	-0.52362	174
BCKDHB	-0.523096	175
SRRT	-0.52162	176
PPM1M	-0.52123	177
ZNF24	-0.52004	178
NUDCD1	-0.51894	179
FAM43A	-0.518809	180
SLC25A17	-0.51859	181
ELF4	-0.517846	182
LRRC58	-0.51731	183
SMC3	-0.51727	184
VTI1B	-0.51722	185
CTPS1	-0.51695	186
ZNF844	-0.51666	187
BNIP3L	-0.51656	188
CISD2	-0.51607	189
ZNF496	-0.51503	190
ABCD4	-0.51356	191
ANAPC11	-0.513559	192
AKAP7	-0.51327	193
C3orf58	-0.51173	194
SCYL1	-0.51074	195
HELB	-0.51066	196
TRABD	-0.50838	197
PADI2	-0.50792	198
TPSB2	-0.507704	199
HS6ST3	-0.506539	200
GPHN	-0.50631	201
CKB	-0.50568	202
FAM21A	-0.50466	203
C11orf31	-0.504363	204
GIGYF1	-0.50418	205
FAM162A	-0.50407	206
GSK3B	-0.50403	207
TRIM44	-0.50326	208
NOA1	-0.503094	209
GOLGA6C	-0.50294	210
C11orf40	-0.50222	211
RXRG	-0.50204	212
CBLN2	-0.499602	213
CLEC9A	-0.499398	214
ATG3	-0.49914	215
PABPC1L	-0.49847	216
OARD1	-0.49672	217
TMEM173	-0.49569	218
MTX3	-0.49472	219
C16orf62	-0.492956	220
SMAD3	-0.492478	221
PBX3	-0.492333	222
BID	-0.491754	223
EXOC3	-0.491571	224
NCAPH	-0.49141	225
EIF5A	-0.49051	226
PI4K2B	-0.49034	227
LINGO4	-0.49018	228
HPR	-0.489414	229
DEFA5	-0.48924	230
CRIP3	-0.48908	231
LCE3A	-0.488933	232
FAM183A	-0.488794	233
FAM9B	-0.488431	234
FAM221B	-0.48735	235
RSPH10B	-0.486901	236
GTF2A1	-0.486538	237
FAM110B	-0.486408	238
KRTAP2-4	-0.48631	239
SERPINB2	-0.486224	240
SLC10A2	-0.48614	241
MRM1	-0.48601	242
TMEM71	-0.48568	243
RAB10	-0.48533	244
APRT	-0.48515	245
OLA1	-0.48462	246
CCDC175	-0.48438	247
MPZL1	-0.484066	248
CARS	-0.48239	249
C11orf70	-0.482354	250
ARID4B	-0.482352	251
MICALL1	-0.48199	252
CHAF1B	-0.48115	253
FBXL5	-0.48078	254
WDR45B	-0.48045	255
SMC1A	-0.479774	256
FAM47B	-0.479209	257
SLC22A20	-0.479091	258
ZNF730	-0.47856	259
MFNG	-0.47754	260
LYSMD2	-0.47484	261
SP8	-0.47434	262
RPL7	-0.47424	263
CER1	-0.47377	264
DDX60	-0.4733	265
INHBC	-0.471295	266
ADAMTSL3	-0.47122	267
U2SURP	-0.47074	268
GDF10	-0.46916	269
PID1	-0.46894	270
FBL	-0.46867	271
ALKBH5	-0.46845	272
DNAJC15	-0.46803	273
RGPD2	-0.467978	274
MDN1	-0.46793	275
SLC6A2	-0.46791	276
TEX101	-0.46747	277
GNL3	-0.46734	278
PPP2R5A	-0.467031	279
PYCRL	-0.46696	280
C9orf96	-0.46642	281
DUOX1	-0.46579	282
PGLS	-0.46542	283
C8orf37	-0.46521	284
FAM209A	-0.46328	285
RGS20	-0.46309	286
TOX4	-0.462396	287
ZMAT3	-0.462002	288
KPNB1	-0.46156	289
MAN2C1	-0.46109	290
SRGN	-0.45877	291
ZNF610	-0.45849	292
TMEM80	-0.45832	293
BCAN	-0.45828	294
UBE2NL	-0.45824	295
C2CD2L	-0.45815	296
ZNF444	-0.45757	297
01-Dec	-0.45587	298
NUP210L	-0.455673	299
B4GALNT4	-0.455608	300
SPAG9	-0.45535	301
ZNF736	-0.455255	302
LEPR	-0.4551	303
EIF5A2	-0.45492	304
ZNF490	-0.45485	305
KRT31	-0.454024	306
NDST2	-0.454008	307
S100B	-0.45324	308.5
EXOC3L4	-0.45324	308.5
PPARD	-0.45305	310
RAB32	-0.45269	311
NKTR	-0.45266	312
SLC25A27	-0.452275	313
KRT12	-0.45226	314
MAGEF1	-0.45149	315
CCDC130	-0.45148	316
TRIM64	-0.450316	317
TMED6	-0.45024	318
EIF2B2	-0.45017	319
STC1	-0.44895	320
C4orf17	-0.44852	321
PRAMEF20	-0.44819	322
LYL1	-0.44724	323
TTLL13	-0.44647	324
CDC5L	-0.44625	325
C13orf35	-0.44616	326
KMT2A	-0.445468	327
SIGLEC6	-0.44524	328
SLC16A8	-0.444876	329
BET1	-0.44482	330
DROSHA	-0.44467	331
MFSD1	-0.44465	332
IGLL5	-0.44393	333
KRT72	-0.44349	334
SMARCA4	-0.44321	335
C11orf63	-0.44311	336
CDKN3	-0.44308	337
KEL	-0.44203	338
ENSA	-0.44138	339
YWHAH	-0.44064	340
RPAIN	-0.44013	341
CATSPERD	-0.43922	342
SLC35F1	-0.438198	343
MYCBPAP	-0.4381	344
TBC1D3	-0.43788	345
PRLHR	-0.43756	346
BHMT	-0.43744	347
M1AP	-0.43693	348
MTMR3	-0.4366	349
NBPF11	-0.43648	350
CCDC136	-0.4361	351
CISD1	-0.43591	352
ICOSLG	-0.43585	353
ANKRD66	-0.435822	354
FRG2B	-0.434903	355
EPHB4	-0.434842	356
PREX2	-0.43449	357
MC1R	-0.434219	358
APOL3	-0.4336	359
B3GALT5	-0.43253	360
MAGEB18	-0.432183	361
ZMAT5	-0.43143	362
MKL1	-0.43104	363
ABHD13	-0.430592	364
C15orf57	-0.430054	365
FMO3	-0.42909	366
CLPSL2	-0.42906	367
ZNF266	-0.42904	368
GOT2	-0.42903	369
TRIM24	-0.4287	370
UROD	-0.42868	371
RASGEF1C	-0.428263	372
SPTSSA	-0.427984	373
MAEA	-0.42773	374
SDCBP	-0.427321	375
TCEB3CL	-0.42701	376
SPARCL1	-0.427	377
FOXI1	-0.42698	378
DDX20	-0.42665	379
SLCO5A1	-0.42639	380
SH3GL1	-0.42638	381
PER2	-0.426273	382
DOT1L	-0.42587	383
DBF4	-0.42501	384
AIFM3	-0.424038	385
UBA6	-0.42377	386
ARHGAP42	-0.423211	387
TNIP3	-0.42297	388
SLC7A1	-0.42263	389
FAM163B	-0.42257	390
COG2	-0.42254	391
POLR2F	-0.42197	392
UXT	-0.420618	393
CCDC117	-0.420317	394
GABRG1	-0.420131	395
SPRN	-0.41966	396
ZNF816-ZNF321P	-0.4194	397
HLA-B	-0.41922	398
PRR24	-0.41917	399
CHTF18	-0.41916	400
NOMO1	-0.41881	401
PBXIP1	-0.4182	402
MYH4	-0.41715	403
IQSEC2	-0.41646	404
FXYD6-FXYD2	-0.41621	405
ABHD10	-0.416088	406
NR1I3	-0.41589	407
TPRN	-0.41489	408
OTOF	-0.41484	409
C6orf201	-0.41479	410
ATRIP	-0.414768	411
JPH3	-0.41474	412
SYT14	-0.41385	413
CELA2B	-0.41349	414
SUV39H1	-0.413327	415
OPTN	-0.413316	416
CCDC24	-0.41321	417
AKAP5	-0.41246	418
FAM91A1	-0.41244	419
RILPL1	-0.41238	420
FAM71B	-0.412142	421
ANAPC13	-0.412104	422
FAM46D	-0.41161	423
C6orf99	-0.411226	424
ACOX3	-0.411013	425
ASAH2B	-0.40922	426
IQCF5	-0.408777	427
FAHD2A	-0.408694	428
ZNF436	-0.40868	429
FAM131C	-0.408538	430
CDH17	-0.407218	431
PPP6R1	-0.40696	432
RAB13	-0.406805	433
WDR38	-0.40644	434
PIM1	-0.40545	435
LIPI	-0.40542	436
ZNF707	-0.40526	437
ZCCHC10	-0.405	438
EZH2	-0.404587	439
COL15A1	-0.40393	440
ISY1	-0.40387	441
SKIV2L2	-0.403551	442
AMPD1	-0.403454	443
STRIP1	-0.40319	444
WTIP	-0.4031	445
MROH8	-0.40151	446
CPAMD8	-0.40127	447
IGBP1	-0.400745	448
COMMD5	-0.40071	449
ARAP2	-0.40055	450
FAM155A	-0.40046	451
ICAM1	-0.399699	452
PDGFRA	-0.39964	453
TUFT1	-0.39941	454
KCNU1	-0.399019	455
ZDHHC9	-0.3986	456
DEXI	-0.39825	457
USP49	-0.39787	458
KCNA2	-0.39754	459
TNFSF12-TNFSF13	-0.39742	460
MYLK3	-0.39735	461
C12orf52	-0.39708	462
NPY4R	-0.39695	463
ARHGAP9	-0.39669	464
IPO5	-0.396545	465
LIG1	-0.3964	466
MOGAT2	-0.39618	467
ZNF607	-0.39562	468
RAD52	-0.39549	469
C1QTNF6	-0.395389	470
MTBP	-0.39538	471
RHBDF1	-0.39536	472
PRKCI	-0.395151	473
DCAF12	-0.39454	474
AIM2	-0.394432	475
TPPP3	-0.39435	476
MLPH	-0.39392	477
CCDC40	-0.39386	478
CPSF3L	-0.39381	479
CNOT1	-0.39324	480
USP21	-0.39313	481
PPIL2	-0.392798	482
UEVLD	-0.392548	483
TBC1D3C	-0.39242	484
LEPREL4	-0.39172	485
LMBRD2	-0.391396	486
RBM28	-0.390913	487
RNPS1	-0.39089	488
CDC16	-0.3907	489
NDFIP1	-0.3906	490
TEKT5	-0.390412	491
FAT2	-0.39022	492
CLN6	-0.389845	493
SUSD2	-0.389772	494
LBR	-0.38954	495
TRPC3	-0.38923	496
TRIM7	-0.38892	497
KRTAP9-9	-0.38885	498
KIAA0753	-0.38881	499
C12orf68	-0.38828	500
ANKRD54	-0.387598	501
EMP3	-0.38752	502
TRDMT1	-0.387358	503
LMNB2	-0.38728	504
ZFP64	-0.38691	505
GGTLC2	-0.38538	506
DTX1	-0.3845	507
UQCR11	-0.383674	508
VPREB1	-0.383306	509
UBR5	-0.38288	510
MUC6	-0.382724	511
ITLN2	-0.38261	512
MCF2	-0.382567	513
ZNF391	-0.382504	514
PYY	-0.382006	515
NUTM1	-0.38193	516
ERP44	-0.381741	517
FNDC5	-0.38164	518
LCE3B	-0.38148	519
ZNF292	-0.38147	520
UBTD2	-0.38144	521
BAG2	-0.3814	522
AXIN1	-0.38124	523
NR5A1	-0.38093	524
ZFYVE21	-0.380903	525
CCNT1	-0.380281	526
LIN52	-0.380066	527
SENP5	-0.37962	528
CCL16	-0.379439	529
CD82	-0.379329	530
GJA4	-0.379187	531
VPS13A	-0.37843	532
RSPRY1	-0.37835	533
CUL3	-0.37829	534
DUSP22	-0.378174	535
UPP2	-0.377904	536
TSPAN13	-0.3776	537
NARR	-0.37739	538
RBM18	-0.377279	539
ARHGAP32	-0.37713	540
ANKRD16	-0.377078	541
MMP15	-0.377012	542
ZDHHC18	-0.376917	543
EIF5AL1	-0.37637	544
OAZ1	-0.3759	545
SCXA	-0.3759	546
NACA	-0.37582	547
DSCAM	-0.375785	548
FCRL6	-0.37554	549
WSB2	-0.37517	550
ACKR3	-0.37481	551
POLR1C	-0.37477	552
CLEC4E	-0.374387	553
PCSK7	-0.37397	554
DNAJC28	-0.373959	555
DYNC1I1	-0.37385	556
MST1L	-0.373781	557
ZNF79	-0.37365	558
ADCK4	-0.37362	559
CD99	-0.373449	560
RHOBTB3	-0.373396	561
FLII	-0.37334	562
PSG3	-0.3732	563
TCERG1L	-0.37318	564
REEP2	-0.37305	565
IL17RD	-0.372952	566
ALG11	-0.37185	567
NUP214	-0.37183	568
SLC10A7	-0.37155	569
MCM8	-0.37133	570
FGFR4	-0.37099	571
PRR23B	-0.370936	572
ATP8B1	-0.3709	573
FOLR1	-0.37057	574
FAM135B	-0.3704	575
TROVE2	-0.370318	576
HIST1H2AJ	-0.370176	577
ATP2A2	-0.37008	578
GAS8	-0.37	579
SPRR2B	-0.3696	580
ACOT9	-0.369533	581
MTNR1A	-0.36939	582
C2CD3	-0.369176	583
CLEC11A	-0.36913	584
BLOC1S3	-0.36901	585
FCRLA	-0.36882	586
SLC5A1	-0.36868	587
RBM46	-0.368594	588
EIF3D	-0.36822	589
UPRT	-0.367821	590
ZNF506	-0.36767	591
IZUMO4	-0.366869	592
SLC35B2	-0.36671	593
RAD54L	-0.366325	594
ARG1	-0.366193	595
IKBIP	-0.36578	596
UBTF	-0.36525	597
TYW1	-0.365106	598
POU2F2	-0.36504	599
RFWD3	-0.36497	600
MCL1	-0.36491	601
ALDH16A1	-0.364877	602
CSPG4	-0.36484	603
DLG4	-0.36478	604
FKBP6	-0.36473	605
KRTAP2-3	-0.36471	606
FMNL1	-0.364251	607
CLPX	-0.36416	608
ERF	-0.36373	609
PJA1	-0.363616	610
NGDN	-0.36343	611
ATP8A1	-0.36333	612
LHFPL5	-0.363078	613
ANKFY1	-0.36297	614
MBTPS1	-0.362176	615
CPSF6	-0.36208	616
CRYBB2	-0.36171	617
PPIL6	-0.36164	618
PRSS12	-0.361335	619
ZNHIT1	-0.36051	620
ZMYND19	-0.36002	621
KCNJ4	-0.35996	622
PEX11G	-0.35996	623
FAF2	-0.35964	624
CHAF1A	-0.35816	625
ACP6	-0.358157	626
ST8SIA1	-0.35815	627
SLC38A5	-0.35795	628
TMEM154	-0.35777	629
PRAMEF15	-0.35759	630
C6orf48	-0.35642	631
OCIAD2	-0.356294	632
TNFRSF10D	-0.35621	633
CXXC5	-0.356145	634
ZNF519	-0.35613	635
C6orf195	-0.35612	636
KIF3B	-0.35582	637
FCGR2C	-0.35566	638
SRPX	-0.355549	639
PHC1	-0.35547	640
CASP14	-0.355147	641
PFDN2	-0.35501	642
MAGEA11	-0.35501	643
OGFRL1	-0.35496	644
SAA4	-0.354695	645
FMR1	-0.35461	646
CYP2C18	-0.35461	647
ALDH9A1	-0.35456	648
MIA3	-0.35434	649
ULBP3	-0.35432	650
CSNK1D	-0.35412	651
VIP	-0.35404	652
CDH4	-0.35395	653
POTEH	-0.3535	654
SLITRK5	-0.353334	655
PPP2R5E	-0.35317	656
FOXD3	-0.35269	657
SOCS5	-0.35261	658
CD3D	-0.352215	659
SGTB	-0.35212	660
C17orf75	-0.35206	661
VCL	-0.351731	662
ARL5B	-0.3517	663
NAAA	-0.35156	664
ITPKB	-0.350992	665
UBR4	-0.35097	666
BIRC3	-0.350527	667
C2CD4D	-0.350459	668
GNGT1	-0.35045	669
ANO8	-0.3503	670
FBXL19	-0.34999	671
ZNF57	-0.349552	672
EPHX1	-0.34919	673
KIAA2013	-0.34912	674
LPL	-0.348421	675
NMBR	-0.34835	676
DPH7	-0.34833	677
TCEANC2	-0.34811	678
HIST1H2BL	-0.34745	679
KERA	-0.347292	680
CCER2	-0.3471	681
SSTR3	-0.346881	682
LMBRD1	-0.346696	683
SEBOX	-0.3463	684
ZNF865	-0.34621	685
CD5L	-0.346165	686
ACVR1C	-0.34605	687
STUB1	-0.345701	688
C6orf62	-0.34515	689
NUDT21	-0.345145	690
PNMA6C	-0.34513	691
RABGGTA	-0.34509	692
GATA4	-0.34502	693
TOR1B	-0.34497	694
NEK7	-0.3447	695
PCDHGA6	-0.34458	696
PLA2G2D	-0.344438	697
DDX56	-0.34423	698
C3orf67	-0.34408	699
CNBD1	-0.343691	700
PTCHD1	-0.343641	701
PRPH2	-0.34357	702
CGB2	-0.34318	703
ATP6V0E2	-0.343046	704
IVD	-0.34275	705
FAM184A	-0.34273	706
CDKN1A	-0.342715	707
HMCN1	-0.342547	708
NAPG	-0.342141	709
OCSTAMP	-0.3419	710
ERC1	-0.34074	711
ARHGEF40	-0.34073	712
PAGE2	-0.34042	713
MNAT1	-0.3404	714
PCDHA6	-0.3403	715
CRP	-0.34024	716
DDX51	-0.340061	717
EXOSC8	-0.339889	718
C19orf60	-0.3393	719
TAGLN2	-0.339298	720
PRICKLE4	-0.33926	721
NEFH	-0.33921	722
SLC8A2	-0.33903	723
IFITM10	-0.33903	724
PTS	-0.338893	725
LAS1L	-0.33869	726
CCT8L2	-0.338523	727
SLC12A7	-0.33848	728
ME2	-0.338364	729
C4orf45	-0.33818	730
TAS2R10	-0.33805	731
PNMA1	-0.337683	732
PLA2G4D	-0.33762	733
SRRM4	-0.33756	734
WDR41	-0.337484	735
AVL9	-0.33687	736
SYT4	-0.33658	737
KIF14	-0.33649	738
SIK2	-0.33632	739
CHST15	-0.335857	740
ANKAR	-0.335758	741
WNT2B	-0.3357	742
PES1	-0.335563	743
HIST1H4D	-0.33515	744
PFDN5	-0.33448	745
GPR22	-0.33443	746
FOXN4	-0.334429	747
TSPY1	-0.334246	748
R3HDML	-0.334221	749
NUSAP1	-0.33402	750
FNDC4	-0.333917	751
IFNAR1	-0.3339	752
PODNL1	-0.33385	753
SYF2	-0.33369	754
BARX2	-0.33364	755
LIN7C	-0.333175	756
ACE2	-0.332686	757
NCL	-0.332676	758
TMEM41B	-0.33257	759
C5orf49	-0.332547	760
RALBP1	-0.332473	761
PIK3CG	-0.33241	762
PKN1	-0.33226	763
AP1M2	-0.33225	764
ZBTB7B	-0.33207	765.5
GTF2H2	-0.33207	765.5
PRDM6	-0.33206	767
PRKACA	-0.33204	768
ARID3B	-0.33176	769
FGD2	-0.33112	770
PEX14	-0.331024	771
FAM20B	-0.330886	772
OSBP	-0.33055	773
TMEM50A	-0.33029	774
TEX29	-0.32974	775
SLC24A1	-0.32961	776
FARP2	-0.329538	777
FAM228B	-0.32926	778
PACSIN2	-0.329207	779
MSL2	-0.3292	780
ANP32B	-0.32918	781
SPATA5	-0.329134	782
EIF4G1	-0.32897	783
C10orf129	-0.32864	784
PRDM8	-0.32862	785
CSGALNACT2	-0.32846	786
DSP	-0.32808	787
COL11A2	-0.327927	788
SRRD	-0.3279	789
GJB3	-0.32752	790
ZNF177	-0.327393	791
C21orf59	-0.32729	792
POLR3F	-0.32721	793
LIN7B	-0.327131	794
ARHGAP8	-0.32672	795
LRRC10B	-0.3264	796
FCGR1A	-0.32633	797
TMIGD2	-0.32618	798
ARHGEF18	-0.32595	799
MEGF6	-0.32592	800
VWDE	-0.32561	801
STXBP2	-0.32534	802
MTHFD2	-0.32534	803
GGPS1	-0.32528	804
TCEB3B	-0.325089	805
ISG20L2	-0.32499	806
POLD1	-0.32484	807
LATS1	-0.324776	808
ZCCHC14	-0.32461	809
C21orf62	-0.32455	810
POC1B-GALNT4	-0.32448	811
HNRNPA0	-0.324474	812
EPHA1	-0.32437	813
THAP6	-0.324347	814
KLRG2	-0.32419	815
RFTN1	-0.324	816.5
ENO2	-0.324	816.5
TSSK1B	-0.32372	818
NCAPH2	-0.32363	819
PARP12	-0.32361	820
BTBD19	-0.32344	821
SH3BGRL2	-0.32319	822
JMJD7-PLA2G4B	-0.32318	823
NDUFC2-KCTD14	-0.32287	824
KDELR2	-0.322224	825
CD14	-0.3221	826.5
NXT1	-0.3221	826.5
HK2	-0.32182	828
HOXD8	-0.32181	829
MTFP1	-0.32173	830
PCMTD2	-0.32152	831
PMM1	-0.32151	832
DSG2	-0.3213	833
SLX1A	-0.32123	834
UBA1	-0.32116	835
PURA	-0.32074	836
PLEKHG5	-0.32059	837
IFI16	-0.32024	838
WDR24	-0.32018	839
LRRIQ3	-0.319922	840
OPN1SW	-0.31992	841
DMPK	-0.319641	842
ZCCHC9	-0.31941	843
RSPH10B2	-0.319077	844
PBDC1	-0.319065	845
FAM21B	-0.318761	846
CXorf27	-0.31871	847
ZNF575	-0.31849	848
EVL	-0.318305	849
ASH2L	-0.31815	850
MCMDC2	-0.31811	851
PLSCR2	-0.31809	852
CAPRIN2	-0.317947	853
ZNF442	-0.317818	854
SNX18	-0.31773	855
KDM6A	-0.31733	856
SULT4A1	-0.31704	857
SYCP1	-0.31696	858
DNM1	-0.31692	859
ATG2A	-0.31686	860
HOXC10	-0.316809	861
SF3A2	-0.31649	862
NAGS	-0.316455	863
SCYL3	-0.3163	864
SEC61A2	-0.31609	865
CHI3L1	-0.31608	866
CLEC3B	-0.315752	867
MLANA	-0.315472	868
TBCCD1	-0.31537	869
WRNIP1	-0.31532	870
POLR3A	-0.31495	871
ITGB4	-0.314784	872
PRDX1	-0.31419	873
GTF2E1	-0.314078	874
PLEKHB1	-0.31406	875
CD2AP	-0.314016	876
MMP11	-0.313886	877
NDUFS4	-0.31377	878
CDH15	-0.31375	879
ZNF106	-0.31321	880
TINF2	-0.31288	881
S100A11	-0.31283	882
IPO4	-0.312552	883
RPL38	-0.31249	884
SMIM3	-0.31203	885
KCNN4	-0.311597	886
NCOA3	-0.31156	887
PLA2G4F	-0.31105	888
PRPF4B	-0.31082	889
C15orf52	-0.310599	890
CHGB	-0.31039	891
MROH9	-0.31036	892
PKN3	-0.31029	893
TRPV3	-0.3102	894
NR5A2	-0.309977	895
KIAA0368	-0.30977	896
RARRES3	-0.30958	897
RPL36	-0.30953	898
PKP1	-0.3094	899
ZNF45	-0.30918	900
CABS1	-0.309023	901
ERCC3	-0.30902	902
CKMT1B	-0.30884	903
TNRC18	-0.30866	904
KRTAP4-3	-0.30856	905
TPTE2	-0.30854	906
STRN4	-0.308484	907
RRM1	-0.30847	908
UBQLN1	-0.30835	909
RASEF	-0.30835	910
CST8	-0.30815	911
TRIM49C	-0.308049	912
RFX3	-0.307781	913
CEACAM21	-0.30756	914
QSER1	-0.307504	915
IGDCC4	-0.30721	916
LATS2	-0.30669	917
BOLA2	-0.30603	918
HHLA3	-0.306	919
PEA15	-0.30577	920
PHF6	-0.30562	921
CCNI	-0.30558	922
SIRT1	-0.305539	923
SEC31B	-0.305425	924
MAST1	-0.30537	925
NUP43	-0.30515	926
ZNF157	-0.30507	927
FLNA	-0.305054	928
ACTR3C	-0.304863	929
CCL21	-0.30459	930
ARL13B	-0.30428	931
TMEM74	-0.304252	932
NUTM2A	-0.30409	933
CST4	-0.304053	934
NXF5	-0.3039	935
GGT1	-0.30374	936
KCNH3	-0.303607	937
IL5RA	-0.30354	938
ESCO1	-0.3035	939
NKAP	-0.30348	940
CEACAM8	-0.30317	941
TBC1D14	-0.30309	942
SCG3	-0.30308	943
RBM6	-0.303047	944
SFSWAP	-0.30298	945
BANF2	-0.30289	946
MFRP	-0.302813	947
CSRNP2	-0.30273	948
SERPINA6	-0.30271	949
APOBEC3B	-0.302419	950
PTP4A1	-0.30221	951
IFNA2	-0.3021	952
FGF22	-0.30194	953
EZR	-0.30193	954
CCDC34	-0.30165	955
NRDE2	-0.3015	956
TMCO5A	-0.30122	957
ZNF714	-0.30113	958
LRRC38	-0.301016	959
NACC2	-0.30095	960
ENTPD7	-0.3009	961
ZNF277	-0.30088	962
SH3BP5	-0.300743	963
NAPSA	-0.30024	964
PIWIL1	-0.300017	965
ANXA3	-0.2999	966
PHACTR4	-0.29986	967
USP17L19	-0.29971	968
CHDH	-0.299686	969
ETFB	-0.29964	970
ZNF512B	-0.29963	971
SNRNP25	-0.29957	972
RNF113A	-0.29949	973
HS3ST5	-0.299454	974
RSPH1	-0.29945	975
CSNK1A1L	-0.299407	976
PGLYRP3	-0.29939	977
CXXC4	-0.29931	978
MRAP	-0.2989	979
CHD5	-0.298791	980
GABRG2	-0.29879	981
C6orf203	-0.29845	982
N4BP1	-0.29817	983
BBS9	-0.29813	984
CDK5	-0.29812	985
TSR2	-0.297946	986
VDAC3	-0.297814	987
PCP2	-0.297675	988
ZBTB20	-0.297605	989
AMH	-0.29753	990
CA13	-0.297505	991
BFSP2	-0.296948	992
C12orf76	-0.296844	993
ZNF829	-0.29667	994
CREBL2	-0.29651	995
MTMR11	-0.296364	996
INCENP	-0.29597	997
TNNT3	-0.29556	998
JOSD2	-0.295236	999
ASB16	-0.295148	1000
HSFX1	-0.295106	1001
PINX1	-0.29509	1002
PLAA	-0.29493	1003
SFRP2	-0.29475	1004
CCDC144NL	-0.294731	1005
DEK	-0.2947	1006
CTLA4	-0.29452	1007
UBAP1	-0.29432	1008
SFRP4	-0.294271	1009
DCBLD1	-0.2941	1010
GPR25	-0.294009	1011
ZNF367	-0.29398	1012
AHSA2	-0.29374	1013
TYW5	-0.29373	1014
ZNF563	-0.29347	1015
SLC5A11	-0.29344	1016
ZNF311	-0.2934	1017
AJUBA	-0.2932	1018
PRPF18	-0.29313	1019
PGAP1	-0.29281	1020
ACTA1	-0.29279	1021
C1orf227	-0.292354	1022
SH2B3	-0.29222	1023
CKAP5	-0.29217	1024
CUTA	-0.29212	1025
ZCCHC13	-0.29211	1026
MAGEE2	-0.291703	1027
POU3F1	-0.29168	1028
C6orf120	-0.291609	1029
CRB2	-0.291594	1030
MAP2	-0.291158	1031
ZCCHC16	-0.29114	1032
ZFP36L2	-0.29099	1033
FSIP2	-0.29076	1034
HAPLN4	-0.29064	1035
VANGL2	-0.29053	1036
AUH	-0.29049	1037
RHBG	-0.290377	1038
RIN3	-0.29013	1039
H2BFWT	-0.28977	1040
PXDN	-0.2892	1041
METRN	-0.28896	1042
CCDC141	-0.288743	1043
RASAL1	-0.28874	1044
PPIL3	-0.28863	1045
TXNDC2	-0.28849	1046
FDXACB1	-0.28831	1047
COL4A6	-0.288133	1048
UBTD1	-0.287961	1049
GPR171	-0.28789	1050
TMPRSS11B	-0.28768	1051
C1QL3	-0.28753	1052
CASKIN2	-0.28736	1053
FSIP1	-0.287289	1054
CD244	-0.28726	1055
ADAMTS13	-0.28718	1056
RPL15	-0.28703	1057.5
DISC1	-0.28703	1057.5
HLA-DOA	-0.286994	1059
CYP4F3	-0.28695	1060
EFNB1	-0.286891	1061
MYF6	-0.28689	1062
NPR2	-0.28679	1063
LPHN2	-0.286678	1064
GPRIN3	-0.286663	1065
MYADM	-0.28641	1066
PALM2	-0.28609	1067
RPS14	-0.285909	1068
PRKCDBP	-0.28563	1069
BCAT1	-0.285414	1070
CCNL2	-0.28519	1071
ATP6V1E1	-0.285056	1072
TMTC4	-0.28505	1073
RRM2B	-0.284712	1074
MSMO1	-0.284509	1075
SGK3	-0.284086	1076
PTPMT1	-0.28388	1077
JTB	-0.283779	1078
AHCTF1	-0.28371	1079
SLC25A18	-0.28369	1080
ATAD2	-0.28319	1081
MLLT10	-0.283121	1082
CCDC41	-0.28304	1083
TGFA	-0.282659	1084
PNO1	-0.282567	1085
RGL4	-0.282496	1086
PGA3	-0.28239	1087
FLG2	-0.28233	1088
CTBP1	-0.28216	1089
NRP2	-0.28197	1090
RAET1E	-0.281905	1091
ARL16	-0.28154	1092
CASC1	-0.28153	1093
ZDHHC8	-0.28147	1094
WNT1	-0.28128	1095
RPA2	-0.2811	1096
NKX6-1	-0.28109	1097
FBXL14	-0.281035	1098
NCAPG	-0.28088	1099
TRIM6-TRIM34	-0.280653	1100
FAM71D	-0.28059	1101
SMARCAD1	-0.28034	1102
HSPA4L	-0.28025	1103
FAM72A	-0.280093	1104
FAP	-0.280068	1105
LINGO1	-0.280023	1106
FAM49A	-0.27999	1107
NPY1R	-0.279653	1108
RPL23	-0.279353	1109
E2F6	-0.27929	1110
NELL1	-0.279198	1111
RARA	-0.27917	1112
DMRT3	-0.2791	1113
FUT6	-0.278957	1114
APOBEC3G	-0.278888	1115
FAM214B	-0.27874	1116
COLCA2	-0.27855	1117
KRT73	-0.27851	1118
B3GNT3	-0.27842	1119
TXNDC17	-0.27837	1120
ABCB4	-0.27834	1121
PPP2R1B	-0.27812	1122
TTLL3	-0.277932	1123
MFAP4	-0.27793	1124
PPAT	-0.277836	1125
ABHD17B	-0.277628	1126
ZNF804B	-0.277469	1127
ARHGAP10	-0.277464	1128
RAB37	-0.27728	1129
IL17RE	-0.277204	1130
EGR3	-0.27707	1131
MGAT4B	-0.276959	1132
RAB35	-0.276783	1133
LCE5A	-0.276732	1134
GAPVD1	-0.276323	1135
ANKRD12	-0.27631	1136
CD180	-0.27623	1137
CLEC2D	-0.27621	1138.5
DNPEP	-0.27621	1138.5
WDR49	-0.2762	1140
MRAP2	-0.276197	1141
UBE2QL1	-0.27617	1142
CDKL4	-0.276101	1143
HDGFRP2	-0.275985	1144
NTS	-0.275893	1145
AMPD3	-0.27583	1146
CREB5	-0.27567	1147
ATP6V1A	-0.27567	1148
TRIM65	-0.27556	1149
SUOX	-0.275531	1150
ALDH3A1	-0.27544	1151
LIN9	-0.275369	1152
IQCJ-SCHIP1	-0.27535	1153
DNAJC13	-0.27516	1154
IRS2	-0.27513	1155
IL18BP	-0.274874	1156
NES	-0.27472	1157
C12orf10	-0.274689	1158
TRERF1	-0.274534	1159
NUTM2D	-0.274447	1160
DDN	-0.274408	1161
ZDHHC11	-0.27438	1162
RAD9B	-0.274047	1163
APOH	-0.273953	1164
DENND1C	-0.27372	1165
MUTYH	-0.27328	1166
ATP2B2	-0.27316	1167
CXorf38	-0.273064	1168
VIPR1	-0.27295	1169
PHYHIP	-0.272802	1170
GPR15	-0.27218	1171
PLCD1	-0.27213	1172
CHRNB1	-0.27203	1173
HMGB3	-0.272023	1174
CD79B	-0.27193	1175
ZNF281	-0.27188	1176
HIST1H3C	-0.27129	1177
KIF16B	-0.27124	1178
SEMA4F	-0.27123	1179
ITGA5	-0.27114	1180
SEMA3A	-0.27103	1181
RPS6KB2	-0.270701	1182
EDEM1	-0.270297	1183
ELOVL2	-0.27028	1184
ADAMTS10	-0.270254	1185
TTC23	-0.27009	1186
ZC2HC1A	-0.270069	1187
HNRNPL	-0.27006	1188
TAAR6	-0.269788	1189
NCOA6	-0.26968	1190
SENP8	-0.269471	1191
CIDEA	-0.269432	1192
CASC3	-0.26937	1193
KLHDC3	-0.269177	1194
KCNIP4	-0.268915	1195
SNAPC2	-0.268846	1196
DSN1	-0.268716	1197
CDCA5	-0.268649	1198
SLC26A4	-0.268461	1199
PGLYRP1	-0.268389	1200
SH3BGR	-0.26837	1201
BZRAP1	-0.268305	1202
ZNF212	-0.268272	1203
SYNE3	-0.26825	1204
TMEM65	-0.268045	1205
CCDC27	-0.267965	1206
NCALD	-0.26794	1207
GMPR	-0.267858	1208
SDR9C7	-0.26776	1209
IDNK	-0.26755	1210
SPP1	-0.267439	1211
SETD1B	-0.26681	1212
BZW1	-0.26638	1213
SGSH	-0.26627	1214
CCDC13	-0.26616	1215
PYHIN1	-0.26609	1216
RNF114	-0.266006	1217
SULT1E1	-0.265983	1218
TFIP11	-0.26598	1219
VAV1	-0.26588	1220
C4orf36	-0.26585	1221
UBE2S	-0.26574	1222
BECN1	-0.26564	1223
ZNF69	-0.26534	1224
VAMP4	-0.26527	1225
CROCC	-0.26518	1226
LCP1	-0.26516	1227
HAS2	-0.26493	1228
CNTROB	-0.26488	1229
ESR2	-0.26482	1230
CRYZ	-0.264796	1231
C10orf53	-0.26478	1232
GAB3	-0.264673	1233
GLP1R	-0.264638	1234
HOXC5	-0.264609	1235
MSH3	-0.26457	1236
KIF1B	-0.264516	1237
MRPS18A	-0.26444	1238
NBPF7	-0.26359	1239
KIAA1524	-0.263381	1240
ADCY2	-0.26335	1241
ARF5	-0.26324	1242
GPR56	-0.263216	1243
TRIM17	-0.262804	1244
MYOZ3	-0.26274	1245
POLR2G	-0.2627	1246
ZSCAN4	-0.262696	1247
STX10	-0.262515	1248
OTOG	-0.26236	1249
PRICKLE1	-0.26231	1250
ZNF440	-0.262299	1251
SRSF5	-0.26224	1252
PDE1B	-0.26196	1253
SLAMF9	-0.26192	1254
TMEM9	-0.26174	1255
PIANP	-0.26172	1256
TMEM67	-0.261697	1257
KLHL34	-0.26133	1258
C1orf204	-0.2613	1259
NR1H4	-0.261293	1260
MARK4	-0.261224	1261
CFI	-0.26091	1262.5
CENPJ	-0.26091	1262.5
RNF6	-0.26086	1264
PPIB	-0.260841	1265
MAF1	-0.26083	1266
CST9	-0.260671	1267
FAM150A	-0.260335	1268
DDX58	-0.260237	1269
MAP3K12	-0.26019	1270
SLC9A8	-0.26017	1271
RXFP1	-0.26008	1272
ZNF200	-0.260068	1273
DAP	-0.25988	1274
APOL6	-0.25983	1275
FLYWCH2	-0.259744	1276
RNF169	-0.25959	1277
CCDC12	-0.25958	1278.5
SAP25	-0.25958	1278.5
KCNS2	-0.25932	1280
NARG2	-0.25925	1281
ARRDC4	-0.25917	1282
MASTL	-0.25915	1283
RPS4Y2	-0.259074	1284
NUP85	-0.25888	1285
C19orf59	-0.258872	1286
DOK7	-0.258815	1287
PRUNE	-0.2587	1288
FABP3	-0.258545	1289
AMTN	-0.258414	1290
PTPN22	-0.25837	1291
C5orf28	-0.258192	1292
C5orf38	-0.25819	1293
SPG7	-0.25819	1294
SLC17A1	-0.25814	1295
SPTLC3	-0.25806	1296
IKZF1	-0.257848	1297
ATAT1	-0.257784	1298
RBPMS	-0.25771	1299
BCL10	-0.25764	1300
NFYC	-0.25758	1301
LRP2	-0.25756	1302
TSNAXIP1	-0.257488	1303
DUSP6	-0.25745	1304
ANAPC10	-0.25743	1305
MYO9B	-0.25725	1306
PIGZ	-0.25706	1307
IGSF8	-0.25669	1308
VEZT	-0.25661	1309
KHK	-0.25654	1310
DCTN6	-0.256337	1311
MFAP2	-0.256267	1312
FAM25A	-0.25625	1313
ZEB1	-0.256132	1314
MOB3A	-0.256	1315
VIPAS39	-0.25599	1316
WWC1	-0.25574	1317
EFHB	-0.25571	1318
ADARB2	-0.25551	1319
CASC10	-0.25547	1320
IRX3	-0.2554	1321
LEPREL1	-0.255348	1322
GPATCH2L	-0.255149	1323
NEK5	-0.255101	1324
ZNF233	-0.254723	1325
FGFR2	-0.25463	1326
RGS19	-0.25462	1327
FBP1	-0.25457	1328
SPTBN4	-0.25456	1329
DUSP19	-0.25452	1330
IFT81	-0.254481	1331
TMPRSS6	-0.254464	1332
FAM120B	-0.25445	1333
FAM153A	-0.25432	1334
ZIK1	-0.25426	1335
PPARA	-0.254228	1336
PROK1	-0.254155	1337
ACOX1	-0.25404	1338
FAM175A	-0.25399	1339
CSF2RB	-0.25398	1340
GTF2E2	-0.253978	1341
NKX6-3	-0.253939	1342
ZNF189	-0.253904	1343
TUBB2A	-0.253328	1344
OGFOD1	-0.25332	1345
CXorf61	-0.25307	1346
UPF2	-0.25304	1347
TLR6	-0.25302	1348
KRT222	-0.25294	1349
DNAH7	-0.252872	1350
DBX2	-0.252626	1351
ZNF219	-0.252594	1352
KLC3	-0.25244	1353
EML2	-0.25209	1354
PAGE2B	-0.25205	1355
DGCR14	-0.25202	1356
FOXP4	-0.25181	1357
TRABD2A	-0.25169	1358
RUVBL2	-0.251483	1359
STK38	-0.25137	1360
SLIT1	-0.25131	1361
HLA-DQA2	-0.25114	1362
GNG4	-0.250963	1363
TRIM33	-0.25083	1364
SPEM1	-0.25082	1365
CLUL1	-0.25076	1366
LRRC10	-0.25051	1367
ARFGEF1	-0.250446	1368
WDR25	-0.25039	1369
WDR55	-0.250305	1370
TXNIP	-0.25027	1371
TBC1D30	-0.250247	1372
ADAMTS12	-0.25023	1373
MYL7	-0.25012	1374
PPIAL4D	-0.24975	1375
SUZ12	-0.24972	1376
SLC9A1	-0.24956	1377
LRRC17	-0.24946	1378
LYZL4	-0.24944	1379
ZNRF3	-0.249378	1380
MTMR8	-0.249211	1381
XKR5	-0.249205	1382
PIM3	-0.24903	1383
USP44	-0.248946	1384
VMP1	-0.24888	1385
DXO	-0.24882	1386
SIL1	-0.24873	1387
RPL37A	-0.24871	1388
CREB3L3	-0.24868	1389
RBM39	-0.24858	1390
MAP3K7CL	-0.248546	1391
ALDH1L2	-0.24846	1392
POGK	-0.248336	1393
CABP5	-0.2483	1394
SNAPC4	-0.24813	1395
ABHD12	-0.24809	1396
RALGPS1	-0.24803	1397
TRAF3IP3	-0.247967	1398
MIR205HG	-0.247909	1399
ETNK2	-0.247599	1400
C4orf22	-0.247573	1401
C4orf47	-0.247478	1402
TET2	-0.24747	1403
PCDHB6	-0.24745	1404
ASF1B	-0.24733	1405
GALP	-0.24728	1406
TERF2	-0.24718	1407
CHST9	-0.24708	1408
ZSCAN12	-0.247007	1409
FAM193A	-0.24689	1410
TMC7	-0.246863	1411
SEZ6L	-0.24684	1412
PSPC1	-0.24679	1413
ALOX15	-0.24679	1414
MMS22L	-0.24669	1415
MFSD8	-0.24646	1416
COG3	-0.24621	1417
FAM127B	-0.245966	1418
FAM109B	-0.245911	1419
KIAA1009	-0.24586	1420
CRYBB3	-0.245752	1421
SSH1	-0.24561	1422
ZNF583	-0.24554	1423
LACRT	-0.24535	1424
IGFN1	-0.24535	1425
UBAP2L	-0.24525	1426
H1FX	-0.24516	1427
AP4E1	-0.24515	1428
CTRC	-0.24514	1429
UBIAD1	-0.24512	1430
ABHD11	-0.24491	1431
TBC1D8B	-0.24489	1432
ANKRD9	-0.244677	1433
PGBD3	-0.24467	1434
NUP88	-0.24449	1435
PPP1R13L	-0.24436	1436
CRIP1	-0.24423	1437
C1orf61	-0.24413	1438
HEYL	-0.24406	1439
TAS2R5	-0.244051	1440
B4GALT4	-0.243893	1441
CDK17	-0.24388	1442
PRPS1L1	-0.243797	1443
KLHL5	-0.24369	1444
HMGCS1	-0.24337	1445
ZNF747	-0.243089	1446
CAPSL	-0.242839	1447
NFKBIZ	-0.242826	1448
ZPBP	-0.242789	1449
NPIPA1	-0.24268	1450
RBBP8	-0.242602	1451
KCNA1	-0.24241	1452
MED31	-0.24225	1453
TJP2	-0.24215	1454
CYB561D2	-0.24211	1455
LPPR1	-0.242085	1456
CTAG1A	-0.24187	1457
KIF4B	-0.241772	1458
NGFRAP1	-0.241713	1459
GTF2H2C	-0.24169	1460
ARHGAP23	-0.241637	1461
OSBPL3	-0.24163	1462
IL20RA	-0.241581	1463
SYTL1	-0.24158	1464
DNAJB14	-0.24136	1465
RPL10A	-0.24126	1466
MAN2A1	-0.24106	1467
CTAG2	-0.241017	1468
PRR22	-0.240924	1469
TIMM8A	-0.24091	1470
TP53TG3D	-0.24081	1471
BRD1	-0.24079	1472
SURF6	-0.24069	1473
MEOX1	-0.240669	1474
ITGB3BP	-0.240663	1475
BLVRA	-0.240576	1476
BCL2L12	-0.240554	1477
BTNL2	-0.24049	1478
COPB2	-0.240425	1479
TAF5	-0.240283	1480
ANKFN1	-0.240234	1481
COPA	-0.24015	1482
AVPI1	-0.239996	1483
PBX2	-0.239961	1484
CTSE	-0.23979	1485
ZNRF2	-0.239765	1486
TBCK	-0.23968	1487
HLA-DOB	-0.23963	1488
CNRIP1	-0.239418	1489
SYNPO	-0.239367	1490
LHCGR	-0.239191	1491
CLDN18	-0.239	1492
CLUAP1	-0.23899	1493
02-Sep	-0.23897	1494
CAPZA3	-0.238969	1495
NFS1	-0.238938	1496
PPOX	-0.238874	1497
MAGIX	-0.238669	1498
CFH	-0.238634	1499
STT3B	-0.23847	1500
NR4A1	-0.23842	1501
MRPL18	-0.23837	1502
GLP2R	-0.23817	1503
ZNF862	-0.237952	1504
COL6A3	-0.23794	1505
EEF1D	-0.237874	1506
TRABD2B	-0.23779	1507
HOXC11	-0.23758	1508
SENP6	-0.23756	1509
OFD1	-0.237538	1510
RHOXF2	-0.23745	1511
THAP9	-0.23744	1512
RARG	-0.23738	1513
CATSPER3	-0.23734	1514
AK2	-0.2373	1515
MMP8	-0.23723	1516
CTDSP1	-0.2372	1517
EXOC5	-0.23702	1518
CRYGN	-0.236949	1519
PLCB2	-0.23681	1520
OCEL1	-0.23662	1521
AFAP1	-0.23651	1522
UGDH	-0.23642	1523
MAPK6	-0.23632	1524
GCK	-0.236294	1525
TTC13	-0.23614	1526
ATP13A1	-0.23613	1527
DDIT3	-0.236086	1528
LGMN	-0.236013	1529
C16orf72	-0.23595	1530
TNNI3K	-0.23588	1531
GRHL2	-0.23576	1532
OBP2B	-0.235697	1533
LOXHD1	-0.23568	1534
YIPF1	-0.23565	1535
UBL4B	-0.23563	1536
MOGS	-0.23549	1537
HGD	-0.23548	1538
TGFB1I1	-0.23545	1539
PRAM1	-0.23537	1540
DYNLT1	-0.235365	1541
FBXO28	-0.23529	1542
KCNJ15	-0.235198	1543
PCDH8	-0.23518	1544
CLEC14A	-0.235049	1545
IRX6	-0.235	1546
STIM2	-0.234904	1547
C9orf3	-0.234771	1548
NDUFB5	-0.2347	1549
FAM43B	-0.23454	1550
LRIG3	-0.234526	1551
TMEM33	-0.23449	1552
ADAT3	-0.23439	1553
MAP3K10	-0.23428	1554
JAZF1	-0.23425	1555
SUN2	-0.23418	1556
EMC2	-0.234107	1557
SET	-0.23399	1558
FBXO9	-0.23391	1559
TSPAN9	-0.233804	1560
SCAF4	-0.23365	1561
B3GALT2	-0.23357	1562
SUMO4	-0.23345	1563
LARP1B	-0.23318	1564
CDC20	-0.233154	1565
FUT4	-0.233085	1566
EXPH5	-0.233068	1567
RNPEP	-0.232959	1568
TREX2	-0.23294	1569.5
GPN1	-0.23294	1569.5
RSC1A1	-0.232888	1571
IL31	-0.232692	1572
KMT2B	-0.232683	1573
SNX17	-0.23267	1574
AKR7A2	-0.23261	1575
ONECUT1	-0.232591	1576
ARL4D	-0.232468	1577
TNKS	-0.23231	1578
UNC13A	-0.23214	1579
FAM167B	-0.23213	1580
ALX3	-0.23211	1581
CPSF4	-0.23207	1582
PLK4	-0.232054	1583
WDR44	-0.232032	1584
ZNF354B	-0.231958	1585
UBLCP1	-0.23191	1586
B3GNT6	-0.23171	1587
DNAI2	-0.231558	1588
POLM	-0.23126	1589
PLEKHF1	-0.231231	1590
ZNF676	-0.23123	1591
COX14	-0.23119	1592
UGT1A3	-0.23106	1593
DERA	-0.230957	1594
TMEM105	-0.23089	1595
ANXA8L2	-0.23086	1596
MAP2K1	-0.23084	1597
RNF187	-0.230822	1598
FABP1	-0.230709	1599
SACM1L	-0.23057	1600
WNT8B	-0.23046	1601
S100A1	-0.23038	1602
C4orf32	-0.230299	1603
TP53BP1	-0.23025	1604
LPIN1	-0.230247	1605
RUNX1	-0.23003	1606
UBL3	-0.22994	1607
TULP3	-0.22981	1608
CELA3B	-0.22979	1609
MSANTD3	-0.22978	1610
HIST1H4J	-0.22972	1611
AIG1	-0.229362	1612
TLE1	-0.229357	1613
TTC14	-0.229242	1614
TOP1MT	-0.22924	1615
GSTK1	-0.229221	1616
ZNF655	-0.229173	1617
C9orf170	-0.229041	1618
ZBED6CL	-0.229013	1619
C9orf142	-0.228914	1620
RPL13	-0.22877	1621
APOA2	-0.228737	1622
ARAF	-0.228725	1623
GPR4	-0.228722	1624
RETN	-0.22863	1625
C17orf99	-0.228532	1626
CS	-0.228444	1627
POLR2E	-0.22842	1628
CHAC1	-0.22841	1629
CATSPER4	-0.22833	1630
TMEM143	-0.22832	1631
BCCIP	-0.22818	1632
TTC7B	-0.228174	1633
INSL6	-0.22813	1634
LCLAT1	-0.227998	1635
MLLT11	-0.22786	1636
DCST1	-0.22762	1637
NPAT	-0.22762	1638
PTP4A2	-0.227539	1639
CLDN1	-0.22742	1640
TRIM10	-0.22736	1641
NLRP3	-0.22731	1642
OBSCN	-0.22724	1643
SIAH3	-0.227225	1644
MED20	-0.22707	1645
DENND1A	-0.22698	1646
MASP1	-0.22677	1647
SLITRK3	-0.226762	1648
ARMC8	-0.226719	1649
CKAP2	-0.22661	1650
GALNT14	-0.226501	1651
ZNF418	-0.226493	1652
PGAM5	-0.22649	1653
AKR1B10	-0.226462	1654
STK11	-0.22634	1655
KRTAP5-8	-0.226209	1656
GSTO2	-0.22607	1657
QTRT1	-0.22605	1658
CYP26B1	-0.22604	1659
CDAN1	-0.22604	1660
GTPBP10	-0.225922	1661
POGZ	-0.22577	1662
GHRL	-0.22567	1663
ACAP3	-0.22564	1664
SLC13A5	-0.22556	1665
ADD2	-0.22542	1666
PPP3R2	-0.22537	1667
DLX4	-0.225305	1668
PRSS16	-0.225294	1669
DNAJC22	-0.22526	1670
KMO	-0.225223	1671
TNFSF11	-0.22514	1672
TTLL11	-0.224748	1673
EIF4G3	-0.22467	1674
RBMS3	-0.224581	1675
RGS2	-0.2245	1676
DHRS7	-0.22448	1677
HIC2	-0.224339	1678
LLPH	-0.22433	1679
NPPC	-0.22423	1680
ZKSCAN4	-0.224218	1681
HGF	-0.224195	1682
APOBEC2	-0.224137	1683
DTD1	-0.224046	1684
CDC73	-0.22399	1685
AP5Z1	-0.223989	1686
AGAP7	-0.223876	1687
STK24	-0.22383	1688
S100A5	-0.22373	1689
TMEM132B	-0.22334	1690
SGPP2	-0.22333	1691
SSBP3	-0.22332	1692
C5orf66	-0.223276	1693
PIK3R2	-0.22325	1694
HERC3	-0.223161	1695
DHRS2	-0.22314	1696
GPC1	-0.223015	1697
GPS2	-0.223008	1698
CMC4	-0.222938	1699
NSMAF	-0.222737	1700
GRID2IP	-0.222577	1701
BTBD7	-0.22249	1702
KIDINS220	-0.222389	1703
CCNK	-0.222356	1704
MTUS1	-0.22215	1705
TNFRSF11A	-0.2221	1706
VPS51	-0.22209	1707
FZD5	-0.22197	1708
RRP15	-0.22193	1709
CCR3	-0.22184	1710
BCL2L14	-0.22182	1711
UNC50	-0.221786	1712
KDM1A	-0.22164	1713
ERC2	-0.22154	1714
CTRB2	-0.22133	1715
NCBP2	-0.22125	1716
TMEM217	-0.22075	1717
GRASP	-0.22069	1718
IGFBP7	-0.22058	1719
MCU	-0.220483	1720
NAMPT	-0.22044	1721
SERPINB6	-0.22038	1722
IDO2	-0.220293	1723
CARKD	-0.22018	1724
EIF4ENIF1	-0.220149	1725
LUC7L	-0.220101	1726
PDZD2	-0.22008	1727
KIAA1522	-0.21995	1728
PAMR1	-0.21989	1729
IL10RB	-0.219838	1730
MUCL1	-0.21962	1731
ABCC2	-0.21959	1732
BRD4	-0.21954	1733
DLGAP5	-0.219428	1734
KLHL12	-0.21942	1735
PTGDR	-0.21929	1736
HIST1H2BC	-0.21921	1737
BTN3A2	-0.219092	1738
GATS	-0.21901	1739
TMEM2	-0.21899	1740
OXER1	-0.218959	1741
KCNK15	-0.21885	1742
MLNR	-0.218805	1743
CEP192	-0.2186	1744
CCR7	-0.21834	1745
ARMC9	-0.218307	1746
CNPY2	-0.218258	1747
FAM117A	-0.21824	1748
FRAT2	-0.21816	1749
SPATA31A7	-0.21814	1750
MYO1F	-0.21811	1751
LY6G5B	-0.218104	1752
LCE1E	-0.2181	1753
PARP8	-0.21808	1754
CTF1	-0.21793	1755
SLC5A12	-0.217914	1756
UIMC1	-0.217847	1757
ABCB10	-0.217708	1758
ANKRD33	-0.21764	1759
RAB20	-0.217546	1760
ZNF441	-0.217544	1761
COX6A2	-0.2175	1762
FSHR	-0.217491	1763
GABBR1	-0.21743	1764
FAM46A	-0.217164	1765
KIAA0930	-0.21711	1766
GORASP1	-0.217106	1767
C21orf91	-0.21698	1768
C10orf68	-0.21692	1769
HMBOX1	-0.21668	1770
KCNV2	-0.21661	1771
PDK4	-0.216528	1772
WNT10B	-0.216524	1773
IGFBPL1	-0.21651	1775
ATP5J2-PTCD1	-0.21651	1775
BIN2	-0.21651	1775
DCAF12L2	-0.21641	1777
KCNA3	-0.21628	1778
ORC2	-0.216192	1779
ERBB3	-0.21612	1780
IER5	-0.21607	1781
ZNF382	-0.216007	1782
KRTAP5-1	-0.215983	1783
ADAM8	-0.215965	1784
HSPH1	-0.21591	1785
DAND5	-0.21587	1786
TAS2R40	-0.215602	1787
ATP6V0C	-0.215514	1788
TNFRSF10B	-0.215054	1789
JAKMIP3	-0.214834	1790
ELOVL6	-0.21476	1791
BAX	-0.21465	1792
AMELY	-0.214625	1793
MYO16	-0.2146	1794
SS18	-0.21458	1795
ATP10B	-0.214563	1796
POC1B	-0.21455	1797
ADAMTS2	-0.214536	1798
DGKQ	-0.21419	1799
FN3K	-0.213878	1800
CNFN	-0.21383	1801
HEPHL1	-0.213667	1802
LCE1D	-0.21356	1803
FAM208B	-0.213531	1804
MPV17L2	-0.21337	1805
ZNF653	-0.213366	1806
CLDN14	-0.21336	1807
KATNB1	-0.21323	1808
PPAN	-0.21315	1809
FCGR2B	-0.213057	1810
PFKL	-0.212934	1811
CD300E	-0.21292	1812
LAMP5	-0.21291	1813
ACSBG2	-0.21289	1814
CLIP2	-0.212708	1815
EPRS	-0.212644	1816
PCBP2	-0.212586	1817
GRM3	-0.21244	1818
SENP7	-0.21235	1819
GDPD1	-0.211853	1820
WIBG	-0.21164	1821
FNIP1	-0.211635	1822
GTSE1	-0.21163	1823
NRN1L	-0.21157	1824
SKAP2	-0.211366	1825
C11orf53	-0.21116	1826
GCSAM	-0.211059	1827
KIAA1191	-0.211	1828
NFKBIA	-0.210902	1829
LPHN1	-0.21086	1830
TRIP12	-0.210753	1831
GOLM1	-0.210724	1832
VIM	-0.210723	1833
DDX59	-0.210691	1834
ALG13	-0.210541	1835
CCL23	-0.21053	1836
SPATA32	-0.2105	1837
ANKRD13C	-0.210402	1838
ALOX12	-0.21016	1839
DLGAP2	-0.210152	1840
NFAM1	-0.209983	1841
ZFPM1	-0.2099	1842
FAM118B	-0.209887	1843
NHSL1	-0.209838	1844
FAM171A1	-0.20981	1845
NUDT3	-0.209743	1846
DLL3	-0.209699	1847
HAUS6	-0.209579	1848
DUSP7	-0.209466	1849
TERF1	-0.209413	1850
ADORA2A	-0.209357	1851
ADIRF	-0.209352	1852
DOK3	-0.20914	1853
MEMO1	-0.20914	1854
MYOCD	-0.20913	1855.5
DAPK2	-0.20913	1855.5
RAB6B	-0.208894	1857
AUP1	-0.20888	1858.5
FKBP2	-0.20888	1858.5
RBL2	-0.208869	1860
PSG1	-0.20883	1861
FAM186B	-0.208755	1862
AEN	-0.20869	1863
ENAH	-0.208684	1864
SCLT1	-0.20861	1865
FAIM3	-0.20839	1866
LAT2	-0.208207	1867
HDAC8	-0.20812	1868
MAMDC2	-0.20808	1869
BPY2	-0.20795	1870
OSTF1	-0.20793	1871
RLF	-0.20792	1872
DECR2	-0.20789	1873
ROMO1	-0.207582	1874
CCNJL	-0.20749	1875
PROSER1	-0.20747	1876
ZFP82	-0.20737	1877
RECK	-0.20698	1878
LILRA1	-0.20698	1879
TRIM74	-0.20694	1880
GNG3	-0.206863	1881
RNF39	-0.206799	1882
GLE1	-0.206709	1883
KRTAP19-3	-0.20654	1884
UCN2	-0.2065	1885
SSX2IP	-0.206456	1886
RPRD2	-0.20643	1887
EXOC7	-0.20641	1888
SPNS3	-0.20632	1889
ACSL4	-0.206287	1890
LYSMD3	-0.20605	1891
TRIM67	-0.20592	1892
ALPI	-0.20584	1893
ZKSCAN8	-0.20583	1894
EID2B	-0.20543	1895
CIZ1	-0.20518	1896
SFT2D2	-0.205118	1897
KLHL15	-0.204951	1898
CDK20	-0.20488	1899
TRIM63	-0.20482	1900
GCN1L1	-0.20472	1901
DACT1	-0.204716	1902
ALDH3A2	-0.204664	1903
CCT4	-0.20456	1904
RPRML	-0.20452	1905
KCNK1	-0.204511	1906
LGALS2	-0.204498	1907
CCNJ	-0.20448	1908
NACC1	-0.20439	1909
TMEM189	-0.204309	1910
CENPQ	-0.20424	1911
C2orf82	-0.20416	1912
MAP2K7	-0.203859	1913
IFNE	-0.203821	1914
GIMAP5	-0.203808	1915
RNF17	-0.203772	1916
HAO2	-0.203768	1917
ZNF565	-0.20372	1918
C15orf53	-0.203639	1919
ALPK3	-0.20363	1920
NXF1	-0.2036	1921
CHRM4	-0.20356	1922
CAMSAP1	-0.203503	1923
MKLN1	-0.203482	1924
CTC1	-0.20342	1925
TPP2	-0.2034	1926
HOXD3	-0.20339	1927
RABIF	-0.203373	1928
CTDP1	-0.20337	1929
USP6	-0.203269	1930
LRRC25	-0.20322	1931
DKK4	-0.203203	1932
ZNF414	-0.20316	1933
MON1B	-0.203095	1934
NGF	-0.20294	1935
ALOX5AP	-0.20289	1936
SUMO3	-0.20288	1937
SYCP2	-0.202763	1938
KIRREL2	-0.20262	1939
FBXO18	-0.202606	1940
ST5	-0.20255	1941
TTC40	-0.20251	1942
PXT1	-0.2025	1943
PIH1D2	-0.202497	1944
TSR1	-0.202487	1945
WDR78	-0.202457	1946
SAMD11	-0.20237	1947
B3GNT2	-0.20194	1948
ARHGEF11	-0.201845	1949
MUC21	-0.201721	1950
IGSF3	-0.20171	1951
ZC3H12A	-0.201704	1952
DIAPH3	-0.201664	1953
GCNT4	-0.201653	1954
MFSD6L	-0.20162	1955
CD300LG	-0.201596	1956
MTRF1L	-0.20158	1957
IFT20	-0.201541	1958
HGSNAT	-0.2014	1959
WDR45	-0.201356	1960
GMPS	-0.201351	1961
NFKBIB	-0.2013	1962
GABRB3	-0.20122	1963
PEX13	-0.201128	1964
HSDL2	-0.201113	1965.5
SPATA6L	-0.201113	1965.5
GPHA2	-0.20103	1967
CLEC18C	-0.200977	1968
CFB	-0.20092	1969
XKR8	-0.200914	1970
PABPN1	-0.200906	1971
PTTG2	-0.200892	1972
TPBG	-0.200842	1973
HPD	-0.2008	1974
SMIM4	-0.2007	1975
PPP1R9B	-0.200694	1976
BCDIN3D	-0.20062	1977
PHKA1	-0.20059	1978
C10orf12	-0.20052	1979
ANAPC7	-0.20052	1980
HOOK3	-0.20048	1981
H3F3C	-0.20042	1982
KDR	-0.20029	1983
APBB1IP	-0.20023	1984
SNTA1	-0.200041	1985
SMARCE1	-0.19992	1986
KIAA1324	-0.19984	1987
EXD2	-0.19981	1988
TMPRSS15	-0.1998	1989
KLHL23	-0.19965	1990
MGAT5B	-0.199541	1991
TOMM20	-0.19954	1992
ARRDC3	-0.199503	1993
RPS12	-0.19943	1994
NUMA1	-0.19937	1995
C9orf84	-0.199294	1996
NUP155	-0.19911	1997
BUB1	-0.198994	1998
PI16	-0.19882	1999
[truncated: 16,541 more rows]

## Sheet: UCC-UCG beta diff
	UCC-UCG beta diff	Rank
FXYD6-FXYD2	-1.22899	1
BEX1	-1.14355	2
FSTL3	-1.10972	3
WNT5B	-1.06549	4
ALG11	-1.02178	5
SLC22A18AS	-1.00444	6
GEMIN8	-0.98703	7
NOL3	-0.96474	8
CACNA1I	-0.94509	9
LPAR4	-0.94276	10
MYLK4	-0.93594	11
CBLN2	-0.93196	12
NR1I3	-0.92275	13
LPPR1	-0.91671	14
KCNA2	-0.91444	15
LLPH	-0.89853	16
CDH6	-0.8929	17
TROVE2	-0.88992	18
CDC16	-0.88889	19
DPH7	-0.88773	20
CPSF2	-0.8875	21
NR5A1	-0.886381	22
ZNF781	-0.886125	23
MCF2L	-0.88535	24
DDX3Y	-0.88177	25
RECQL	-0.88167	26
KIF1A	-0.88165	27
CXXC1	-0.88144	28
TNNI3K	-0.87881	29
C13orf35	-0.876634	30
ORMDL3	-0.86933	31
PAF1	-0.86016	32
MYCBPAP	-0.85124	33
GNGT2	-0.84925	34
MFSD1	-0.84821	35
HS6ST1	-0.839973	36
FABP9	-0.838305	37
COL18A1	-0.83828	38
NOSTRIN	-0.83549	39
PALD1	-0.82706	40
EPHB4	-0.82118	41
SLC7A1	-0.81876	42
MRM1	-0.80962	43
ZNF292	-0.805969	44
ANAPC11	-0.80528	45
C7orf60	-0.80502	46
ZMYND10	-0.80007	47
CISD2	-0.79597	48
TSPAN18	-0.791662	49
PIK3C3	-0.781595	50
SERPINA6	-0.77959	51
CCR7	-0.77479	52
PARP8	-0.77477	53
ALKBH5	-0.77125	54
PCDHB10	-0.769725	55
COL5A3	-0.76962	56
HSFX1	-0.76959	57
RILPL1	-0.767984	58
OLFML2B	-0.76536	59
AP3S1	-0.764021	60
CCT3	-0.76275	61
MROH8	-0.76192	62
FAU	-0.75984	63
ATP5G2	-0.756186	64
CLPSL2	-0.75412	65
ZIC3	-0.75114	66
S100A3	-0.7498	67
C4orf17	-0.7488	68
FZD5	-0.74336	69
TMEM173	-0.74314	70
RBM17	-0.74145	71
AGPAT9	-0.73263	72
SLC16A3	-0.728667	73
RSPH10B	-0.7286	74
SIK2	-0.728338	75
MECP2	-0.72516	76
KIAA0319L	-0.72342	77
NPAP1	-0.72142	78
PRAMEF20	-0.7198	79
TNIP1	-0.719424	80
NXF2B	-0.71642	81
PRAMEF19	-0.71516	82
CTAG2	-0.714487	83
C17orf72	-0.714315	84
ERRFI1	-0.71205	85
EYA3	-0.71091	86
SLC35E3	-0.71007	87
PPP2R5A	-0.70562	88
SLC6A2	-0.70511	89
AGBL5	-0.7027	90
SDCBP	-0.70083	91
UBR5	-0.700152	92
NUBP1	-0.69719	93
CENPW	-0.69385	94
C10orf120	-0.69258	95
TSPY1	-0.69202	96
WNT2B	-0.6918	97
STOML2	-0.69093	98
SLC16A2	-0.69067	99
IQCJ	-0.688836	100
CARS	-0.68745	101
C6orf222	-0.68689	102
PRKACA	-0.685772	103
SERPINB2	-0.6836	104
KCNF1	-0.6832	105
PRDM8	-0.68223	106
IFNA14	-0.679659	107
SLX1A	-0.679117	108
DVL3	-0.67888	109
C5orf22	-0.67833	110
GTF2H2	-0.677766	111
SOX21	-0.67558	112
CCDC24	-0.672929	113
CCDC19	-0.671	114
PTS	-0.66997	115
MATN1	-0.66964	116
FMNL1	-0.66919	117
ETV7	-0.668188	118
NCAN	-0.66813	119
WDR38	-0.668094	120
TRAF3	-0.66701	121
TRIM24	-0.665427	122
B3GNT3	-0.664848	123
KRTAP4-3	-0.66457	124
SORL1	-0.66386	125
RFPL4AL1	-0.66358	126
IPO4	-0.66322	127
C1QL3	-0.66316	128
OLA1	-0.660687	129
RFC4	-0.6606	130
AP3M2	-0.65993	131
CBX4	-0.65961	132
PRLHR	-0.65923	133
ZNF714	-0.65639	134
SSX2IP	-0.656246	135
CXorf38	-0.65619	136
MKX	-0.65554	137
CCNJL	-0.65483	138
FNDC4	-0.65359	139
TMEM110-MUSTN1	-0.653438	140
SPARCL1	-0.653175	141
SPRR2F	-0.65272	142
CDK13	-0.65141	143
FBXO18	-0.64955	144
IDO1	-0.64816	145
CCNT1	-0.64807	146
GAPDH	-0.64746	147
FXN	-0.647135	148
C6orf48	-0.64685	149
RASGEF1C	-0.64652	150
FGG	-0.645471	151
CDADC1	-0.64295	152
ZNF621	-0.64198	153
LTB	-0.64119	154
ADCK4	-0.64091	155
PLA2G6	-0.64073	156
SLC25A18	-0.64038	157
ATP13A1	-0.64026	158
STUB1	-0.63878	159
TBC1D30	-0.638607	160
BRD1	-0.637046	161
NCAPH2	-0.63673	162
TMED6	-0.635733	163
MTERFD3	-0.63572	164
APRT	-0.63546	165
EIF4G3	-0.63531	166
MBNL1	-0.6349	167
BIK	-0.63473	168
IL5RA	-0.63364	169
HIST1H4L	-0.63294	170
JUNB	-0.632765	171
TSPYL4	-0.631786	172
MAPRE1	-0.63153	173
ARHGAP9	-0.63102	174
WBSCR28	-0.62965	175
SH3BGRL2	-0.62804	176
CHAF1A	-0.62691	177
GIGYF1	-0.62655	178
HELB	-0.62614	179
HSPH1	-0.62582	180
SFSWAP	-0.625574	181
HSPA4L	-0.62506	182
CATSPERD	-0.6243	183
CPSF6	-0.623406	184
CEACAM21	-0.62287	185
BSPH1	-0.620894	186
BTG1	-0.61939	187
NCBP1	-0.61928	188
KDM6A	-0.61815	189
EPS8L2	-0.618114	190
MXRA7	-0.61801	191
DRP2	-0.61722	192
LPL	-0.61687	193
UBQLN1	-0.614886	194
LY6G5C	-0.613849	195
NAV2	-0.61383	196
ZDHHC18	-0.61369	197
UTP14C	-0.613369	198
GAREML	-0.6129	199
MCAM	-0.612718	200
PXDNL	-0.612593	201
PPIL3	-0.612188	202
RPL7	-0.6115	203
CDCP2	-0.61008	204
MAEL	-0.60998	205
ITFG2	-0.60938	206
PCMT1	-0.60918	207
VTI1B	-0.60812	208
NUDT4	-0.6071	209
C11orf31	-0.606094	210
STX3	-0.605981	211
XPA	-0.60574	212
ZFP82	-0.60521	213
DSCAM	-0.60388	214
MCAT	-0.60373	215
ANG	-0.603651	216
AVL9	-0.600429	217
SULT4A1	-0.60007	218
GSTCD	-0.59992	219
ABCD1	-0.59965	220
PEX11G	-0.599063	221
YEATS4	-0.598802	222
C7orf31	-0.59855	223
C1QTNF9	-0.598334	224
SFRP2	-0.59819	225
14-Sep	-0.59789	226
FAM169A	-0.59724	227
ZNF43	-0.59704	228
CKAP2	-0.59567	229
SMARCE1	-0.5954	230
SENP5	-0.59534	231
ANAPC7	-0.59531	232
AIF1L	-0.594911	233
PIN1	-0.5939	234
DNAJC14	-0.59324	235
ERCC3	-0.59288	236
SLC5A4	-0.59269	237
CCDC175	-0.592083	238
HEY2	-0.59176	239
RBM14	-0.59052	240
ZNF266	-0.590354	241
CDH17	-0.5901	242
PODNL1	-0.589962	243
NDFIP1	-0.588757	244
SCAF11	-0.588311	245
DAPK1	-0.5875	246
PSPC1	-0.5873	247
LRRC17	-0.585285	248
SLC8B1	-0.58457	249
RGS2	-0.584102	250
ZNF526	-0.58399	251
DENND1C	-0.58351	252
DHH	-0.58339	253
SPDYE2	-0.581923	254
LIMK2	-0.58088	255
PFDN6	-0.58081	256
HLA-DMB	-0.58065	257
GAS7	-0.58064	258
SDR9C7	-0.58044	259
HYDIN	-0.5801	260
ZMAT3	-0.57818	261
KCNQ3	-0.57723	262
C3orf43	-0.576526	263
AXIN1	-0.576259	264
S100A9	-0.57596	265
BCAR1	-0.575787	266
KLF11	-0.57573	267
ARL13A	-0.57497	268
FCGR1A	-0.57452	269
LRRC57	-0.57433	270
C1orf61	-0.57422	271
CKMT1B	-0.5736	272
LCE3A	-0.573248	273
FAM183A	-0.57308	274
DEFA5	-0.57271	275
C2orf70	-0.57135	276
HPSE	-0.570244	277
LRP3	-0.569455	278
TRIM7	-0.569425	279
DDX5	-0.56931	280
TMEM199	-0.56905	281
EIF2S2	-0.56905	282
DDX60	-0.56888	283
GPATCH2	-0.56835	284
TXNIP	-0.56774	285
CIT	-0.56692	286
MAD2L1	-0.566856	287
ZNF398	-0.56665	288
BRMS1L	-0.566614	289
DGCR14	-0.56569	290
LIG1	-0.56527	291
C3orf84	-0.56514	292
SERPINA1	-0.56508	293.5
KRTAP13-2	-0.56508	293.5
IRX6	-0.565045	295
FAM9B	-0.56465	296
LYSMD2	-0.56328	297
KIF2A	-0.56316	298
ABHD17B	-0.56313	299
VAV1	-0.56291	300
DEFB4B	-0.56256	301
RPS12	-0.561353	302
VWA1	-0.561248	303
UBIAD1	-0.56087	304
RPA3	-0.56071	305
MAGEA11	-0.56037	306
AREL1	-0.559251	307
DNAJC13	-0.5592	308
DUSP23	-0.558974	309
GOLT1A	-0.558703	310
PKD2	-0.55846	311
CDC23	-0.55831	312
ODF1	-0.55683	313
DEFB132	-0.55679	314
TNFRSF11A	-0.55628	315
EXTL1	-0.556129	316
FAM177B	-0.55602	317
GOLGA6C	-0.55563	318
SOAT2	-0.5549	319
PLCD1	-0.55443	320
CLN6	-0.55408	321
SREBF1	-0.55378	322
MARK4	-0.55259	323
FRRS1L	-0.55132	324
IPP	-0.55109	325
PABPC1L	-0.55088	326
ITLN2	-0.54982	327
TMEM167B	-0.547038	328
OBSCN	-0.546635	329
CST8	-0.545707	330
SERPINB10	-0.545486	331
ASAP1	-0.544643	332
ZNF672	-0.54427	333
FOXB2	-0.54324	334
IFI30	-0.54291	335
ZBTB25	-0.54288	336
TAB1	-0.54285	337
C5orf49	-0.54237	338
DHX8	-0.54176	339
CEP170	-0.54175	340
ZNF24	-0.54171	341
KRTAP10-8	-0.54091	342
RAB6B	-0.540674	343
MAPK14	-0.54049	344
BCO2	-0.54022	345
YTHDF2	-0.53967	346
TPSB2	-0.539474	347
RPS4Y2	-0.53906	348
FKBP5	-0.538557	349
WIBG	-0.5381	350
PARP12	-0.53759	351
C14orf93	-0.53756	352
SP8	-0.53697	353
TBC1D3C	-0.53686	354
ALDH16A1	-0.53666	355
GPN1	-0.53659	356
CBLB	-0.53587	357
HIST1H2AG	-0.53585	358
SLC41A2	-0.53559	359
FABP1	-0.53518	360
DDX56	-0.53487	361
HCRT	-0.53442	362
DNAJC15	-0.53408	363
EFHC2	-0.534063	364
UHMK1	-0.53396	365
CCDC172	-0.5339	366
TAP2	-0.533228	367
PLAC1	-0.53246	368
HRASLS	-0.532313	369
MAGEB5	-0.532185	370
ATP6V1E1	-0.53214	371
ACVR2B	-0.53105	372
SRCIN1	-0.529085	373
TKTL2	-0.52904	374
ICOSLG	-0.52901	375
SERPINA7	-0.528996	376
FGFR2	-0.528784	377
LDHAL6B	-0.527734	378
VCL	-0.527381	379
DYNAP	-0.527217	380
CXorf57	-0.52714	381
FAM171A1	-0.526624	382
MMAA	-0.526502	383
LY96	-0.52648	384
MAP4K1	-0.52595	385
PTPN22	-0.52564	386
ADAMTS2	-0.52561	387
KBTBD7	-0.52543	388
ARG1	-0.5254	389
KCNN3	-0.52534	390
CACNG5	-0.52497	391
EXOSC9	-0.524504	392
C6orf203	-0.523855	393
GPRIN1	-0.52341	394
CHAC1	-0.5234	395
SHC1	-0.523255	396
MFSD6L	-0.52295	397
NUDT7	-0.522242	398
UTP6	-0.52217	399
OCSTAMP	-0.52211	400
ABHD10	-0.52147	401
PDZD8	-0.52089	402
CRP	-0.52088	403
NEUROG1	-0.520794	404
FGD2	-0.520438	405
STMN2	-0.52027	406
ERC1	-0.52019	407
APEX2	-0.51999	408
OGFOD1	-0.519709	409
NFAM1	-0.5197	410
ZCCHC13	-0.51915	411
MKKS	-0.519013	412
HIST1H2BC	-0.51874	413
WFS1	-0.518678	414
TCEB3CL	-0.51858	415
DCD	-0.518366	416
TRPV5	-0.51815	417
OAZ1	-0.51733	418
GPR22	-0.51725	419
L3MBTL2	-0.5171	420
SESN3	-0.51635	421
ARPC1A	-0.51573	422
ZCCHC9	-0.51495	423
CAGE1	-0.51476	424
RBMXL2	-0.5146	425
CLEC11A	-0.514509	426
GNAL	-0.51395	427
SLC5A12	-0.513894	428
ARHGEF28	-0.51379	429
MRPS18A	-0.51358	430
ANP32B	-0.51309	431
CDC20B	-0.51294	432
ALMS1	-0.51272	433
RPS10	-0.51198	434
MTHFD1	-0.5111	435
LGR6	-0.51096	436
IGLL5	-0.5106	437
KBTBD11	-0.5105	438
FCGR3B	-0.510325	439
RIPPLY3	-0.51024	440
GLRB	-0.51003	441
DEXI	-0.50911	442
RRM2B	-0.508672	443
FAM69A	-0.508469	444
DPYS	-0.50813	445
CSGALNACT1	-0.507872	446
NXNL2	-0.50732	447
ANKRD20A4	-0.50687	448
MAEA	-0.50643	449
STXBP2	-0.506372	450
FAM72B	-0.50583	451
TMEM200B	-0.50535	452
STRA6	-0.50532	453
RNGTT	-0.50513	454
ZBTB43	-0.504907	455
ZNF793	-0.504208	456
MYH4	-0.50408	457
F2RL3	-0.504078	458
FTMT	-0.50399	459
TBC1D9	-0.503629	460
FAM26E	-0.50144	461
ZNF490	-0.50143	462
KCNH7	-0.50127	463
NCAPH	-0.50114	464
SNRPE	-0.50092	465
PIWIL1	-0.50074	466
PPARGC1A	-0.500639	467
PHACTR4	-0.4996	468
ZNF772	-0.49945	469
CD180	-0.49938	470
ISYNA1	-0.499294	471
ADAM10	-0.49867	472
IFNA2	-0.498635	473
SPRR2E	-0.49846	474
ITPA	-0.497758	475
TUSC1	-0.497622	476
HILPDA	-0.4973	477
PRSS38	-0.49724	478
MYL7	-0.49709	479
DNASE2	-0.496862	480
LEO1	-0.49655	481
SETD1B	-0.495787	482
TTC34	-0.495661	483
MVD	-0.49487	484
NDNF	-0.49458	485
KRT72	-0.49441	486
MSS51	-0.494329	487
ESRP2	-0.49336	488
GPCPD1	-0.4933	489
UNC13A	-0.49325	490
C2orf40	-0.493135	491
RAB40C	-0.49301	492
FCHO1	-0.49293	493
PEA15	-0.49257	494
ZNF865	-0.49251	495
MAP3K7CL	-0.492426	496
ACOT9	-0.49203	497
AKAP5	-0.49149	498
NEFH	-0.49113	499
PPP6R1	-0.49094	500
NXT1	-0.49076	501
EFNA5	-0.49075	502
ASB8	-0.490616	503
BAX	-0.490537	504
ACOT12	-0.490464	505
NKX3-2	-0.49046	506
ERH	-0.49045	507
CUL3	-0.49021	508
TAF12	-0.489819	509
NKX6-1	-0.48981	510
EZH1	-0.48968	511
PSAPL1	-0.48839	512
KLF13	-0.48803	513
CCNO	-0.48787	514
CSDC2	-0.48725	515
FSD1	-0.487243	516
PCMTD2	-0.48643	517
CYP2S1	-0.486119	518
PSMD14	-0.486104	519
NOG	-0.48606	520
ROBO2	-0.48595	521
CDK5	-0.48571	522
KDM5A	-0.48454	523
GSTK1	-0.48437	524
HDAC7	-0.48352	525
GP5	-0.48332	526
POLA1	-0.482375	527
C21orf62	-0.48211	528
RARG	-0.48139	529
SPRR2D	-0.480888	530
SOCS5	-0.480881	531
POLR3K	-0.480826	532
RNF113A	-0.480711	533
CRISP3	-0.480446	534
LPHN2	-0.48004	535
RIOK3	-0.480034	536
RCSD1	-0.479899	537
RFWD3	-0.479717	538
KRT85	-0.47934	539
MKLN1	-0.47933	540
LYPD6B	-0.478305	541
CDHR1	-0.478295	542
SEC16A	-0.4781	543
NMRK1	-0.47798	544
IGFL2	-0.47784	545
KCTD20	-0.477522	546
PRPF4B	-0.47695	547
UMPS	-0.47643	548
FAM102B	-0.476361	549
BLOC1S3	-0.47628	550
UBA6	-0.47576	551
EIF2B1	-0.475716	552
WSB2	-0.47523	553
C6orf195	-0.475	554
FDPS	-0.47499	555
SNX29	-0.47476	556
TTBK1	-0.47472	557
MED17	-0.47452	558
KCNJ13	-0.47449	559
PPIL2	-0.474227	560
TRAPPC5	-0.474202	561
THAP2	-0.47406	562
PPP1R42	-0.47363	563
SLC51A	-0.47325	564
ATG10	-0.47275	565
MMAB	-0.472589	566
CMPK2	-0.47258	567
PTGES3	-0.47242	568
ZNF736	-0.472385	569
TMEM208	-0.47208	570
DHDDS	-0.47154	571
RFX6	-0.47152	572
ZNF770	-0.471441	573
HOXC5	-0.47134	574
FKBP6	-0.47103	575
MCM2	-0.47079	576
UCK1	-0.47063	577
THAP6	-0.46993	578
VPS13A	-0.46986	579
NFIB	-0.46951	580
CERS4	-0.46944	581
TBX3	-0.46865	582
ABHD13	-0.46832	583
PDE6A	-0.46817	584
KCNJ8	-0.46801	585
FAM46D	-0.46793	586
KRT6B	-0.467778	587
TWF1	-0.4676	588
SLC28A1	-0.467487	589
FEZ2	-0.46744	590
UBR4	-0.46717	591
KLHL2	-0.466974	592
ZNF34	-0.46696	593
ABCA5	-0.46695	594
ALDH9A1	-0.466737	595
DOT1L	-0.46663	596
SLC5A8	-0.46631	597
HOXD8	-0.46547	598
BPY2	-0.465433	599
ALDOC	-0.46491	600
RASGRF1	-0.46478	601
ARHGAP42	-0.464711	602
SCNM1	-0.46467	603
KXD1	-0.46444	604
RSPO2	-0.46414	605
IL27	-0.46408	606
FBXL14	-0.463455	607
ANK2	-0.46333	608
CD9	-0.46305	609
RXRG	-0.46261	610
SLC39A7	-0.462244	611
C21orf91	-0.46195	612
BRIP1	-0.46161	613
NDUFC2-KCTD14	-0.461587	614
IFT20	-0.461301	615
TMEM56	-0.461112	616
CCDC111	-0.460531	617
DOK7	-0.46037	618
MEIOB	-0.460208	619
ZNF579	-0.45987	620
B4GALNT1	-0.45979	621
APLF	-0.459537	622
AHSA2	-0.45934	623
TCF15	-0.4593	624
FAM72C	-0.45926	625
ZDHHC15	-0.45925	626
PNRC2	-0.4592	627
BCKDHA	-0.45916	628
ITPKB	-0.45895	629
NDUFAF7	-0.45856	630
CENPV	-0.45835	631
RPS19	-0.45822	632
CNTN4	-0.45817	633
TGS1	-0.45814	634
ZBTB24	-0.458069	635
CSNK2B	-0.45791	636
DNAJB6	-0.457207	637
ANKRD9	-0.457187	638
DSCAML1	-0.45687	639
KCNN2	-0.45662	640
MTNR1A	-0.45661	641
KCNH1	-0.4566	642
ATG2A	-0.456221	643
CELA2B	-0.4562	644
TMEM134	-0.4559	645
NONO	-0.455557	646
PRMT5	-0.45555	647
RBPMS	-0.454426	648
SLC6A18	-0.4541	649
TECTB	-0.45396	650
NPIPA5	-0.45387	651
FBXO5	-0.453755	652
BRCA2	-0.453485	653
IGF2	-0.45341	654
CHCHD6	-0.453328	655
TPM1	-0.453173	656
NT5DC1	-0.45248	657
SYNCRIP	-0.452265	658
CHRNA7	-0.45194	659
INSL3	-0.45186	660
MPZL1	-0.451576	661
NCOA5	-0.451317	662
NOB1	-0.45128	663
AMY2A	-0.45034	664
ZNF501	-0.45018	665
TBL2	-0.45004	666
PPAPDC2	-0.449886	667
C9orf170	-0.44975	668
DRD5	-0.449051	669
CAPN10	-0.449044	670
COL4A6	-0.449003	671
SLC26A4	-0.448971	672
ZNF706	-0.448884	673
NPY2R	-0.448603	674
ZNF506	-0.448523	675
ISY1	-0.4485	676
ACTG1	-0.448215	677
EEF1D	-0.448094	678
SSTR3	-0.44793	679
CEBPG	-0.447798	680
YWHAH	-0.44689	681
FCRLB	-0.446375	682
FUZ	-0.44635	683
DYRK1B	-0.44627	684
VPS51	-0.44586	685
LYZL6	-0.445727	686
SCG3	-0.44551	687
CLEC18A	-0.445458	688
ADAMTS10	-0.44531	689
NAGA	-0.445279	690
BMP3	-0.44497	691
PANK2	-0.44481	692
TLK2	-0.44449	693
NBPF3	-0.44447	694
C12orf10	-0.444425	695
PID1	-0.44432	696
MAN2C1	-0.44416	697
NKPD1	-0.44411	698
ARID4B	-0.444098	699
DAB1	-0.443781	700
TMEM144	-0.44354	701
AQPEP	-0.44313	702
CDCA5	-0.44274	703
ACSM1	-0.44215	704
APOBEC3G	-0.44187	705
PRR3	-0.44179	706
PKN2	-0.44156	707
NFKBIB	-0.441505	708
MC4R	-0.4415	709
UPP2	-0.441378	710
CLIC5	-0.4413	711
LGALS7B	-0.44098	712
FAM49A	-0.44046	713
SGSH	-0.44045	714
CD79B	-0.43984	715
SPATA31A4	-0.43951	716
LCTL	-0.43948	717
MCF2	-0.438817	718
BFAR	-0.438802	719
CSPG4	-0.43816	720
PNN	-0.43812	721
CFB	-0.43811	722
LUM	-0.438024	723
RARRES3	-0.43801	724
HEMK1	-0.437982	725
USP49	-0.43759	726
MCMDC2	-0.43758	727
NOA1	-0.43743	728
GTPBP8	-0.43697	729
TWSG1	-0.436548	730
FOXR2	-0.43648	731
TNRC18	-0.43627	732
OXCT2	-0.436078	733
ITGA5	-0.43607	734
LCE1D	-0.43596	735
XPR1	-0.43581	736
BZRAP1	-0.43567	737
C5orf51	-0.435231	738
C18orf64	-0.434995	739
ZNF44	-0.43486	740
HNRNPC	-0.434849	741
MRPS35	-0.43481	742
ABCB5	-0.434616	743
SPATA24	-0.43453	744
FHOD1	-0.434337	745
M1AP	-0.43418	746
SLC35G3	-0.433964	747
KAT6A	-0.43395	748
DIAPH2	-0.433434	749
NPTXR	-0.43343	750
PHF5A	-0.433083	751
MORC1	-0.43297	752
ZBTB8OS	-0.432882	753
MCRS1	-0.43261	754
OARD1	-0.43257	755
CACNG7	-0.43248	756
MAGED4	-0.4324	757
SH3BP2	-0.43232	758
SPEM1	-0.43211	759
HOMER3	-0.431861	760
TRIM55	-0.43179	761
SLC35G4	-0.431768	762
ADD2	-0.431661	763
NUFIP2	-0.43148	764
CNOT1	-0.43143	765
TAPBPL	-0.430951	766
TIMM8A	-0.43058	767
GSTM3	-0.4305	768
ATG4D	-0.43009	769
ZADH2	-0.43001	770
TXNRD3	-0.429973	771
GPR111	-0.429966	772
MOSPD2	-0.4297	773
ZNF200	-0.42952	774
KCNMB4	-0.42929	775
C1orf174	-0.429282	776
ATRNL1	-0.429015	777
OGFRL1	-0.428909	778
VEZT	-0.42877	779
KRT86	-0.428657	780
TM4SF4	-0.428376	781
WARS2	-0.42836	782
DEFA6	-0.428082	783
HOXC10	-0.427877	784
AKR1E2	-0.42786	785
ENOPH1	-0.427795	786
LAS1L	-0.42769	787.5
DIP2A	-0.42769	787.5
IRS1	-0.42752	789
DNAAF1	-0.42736	790
CA6	-0.427335	791
UBE2H	-0.42726	792
ANKIB1	-0.427165	793
RTN1	-0.42713	794
CTDP1	-0.42681	795
PFDN5	-0.42673	796
RBM6	-0.42664	797
C4orf36	-0.42627	798
S100P	-0.42611	799
SPATA5L1	-0.426033	800
DMBT1	-0.42603	801
IER5	-0.42592	802
KRTAP19-8	-0.425022	803
BCL7C	-0.424975	804
NEK7	-0.42473	805
ZMYM5	-0.42467	806
KIF3B	-0.42462	807
ERCC5	-0.42459	808
LIN52	-0.424346	809
FZD10	-0.423825	810
TUFT1	-0.42351	811
ARFGEF1	-0.42343	812
LY6G6F	-0.423221	813
UXT	-0.423119	814
ESPL1	-0.4229	815
ZSCAN21	-0.422414	816
CST4	-0.422403	817
UTP11L	-0.42182	818
GBX2	-0.421589	819
GNRH1	-0.421225	820
ALKBH1	-0.421131	821
DEGS1	-0.4211	822
FAM47B	-0.42105	823
THAP9	-0.42095	824
ARHGAP32	-0.42088	825
E2F8	-0.42076	826
ATP6V1C2	-0.42065	827
FAM221A	-0.420592	828
PHLDB2	-0.42052	829
SMG6	-0.42051	830
TMEM143	-0.42038	831
LIN28A	-0.42029	832
SLC36A1	-0.419675	833
OLFML2A	-0.419645	834
RNF138	-0.4196	835
CMTM6	-0.41955	836
RNF103	-0.41949	837
RAB8B	-0.41938	838
LRRC58	-0.41906	839
KIAA0368	-0.41857	840
HAP1	-0.418083	841
TSR1	-0.41787	842
MUC5B	-0.41783	843
RPL23	-0.417745	844
REPS1	-0.41746	845
SLC6A20	-0.4173	846
ANKRD40	-0.41729	847
ZNF286B	-0.417189	848
SPINK9	-0.41691	849
FMR1	-0.41665	850
EDEM3	-0.41652	851
CCR3	-0.41644	852
ECI1	-0.416287	853
SLC30A6	-0.416081	854
ASF1B	-0.416054	855
HSPB1	-0.415942	856
ZDHHC5	-0.4159	857
PKD1L3	-0.41583	858
VIM	-0.41504	859
FAM43B	-0.414891	860
CHST13	-0.41431	861
CCL16	-0.414127	862
ANKFN1	-0.41403	863
HK1	-0.41377	864
CFHR4	-0.41375	865
QRFPR	-0.413716	866
ATP9B	-0.413521	867
TRIM64	-0.413338	868
KIAA0513	-0.41333	869
ALPK3	-0.413296	870
PARK2	-0.41318	871
KREMEN1	-0.413088	872
TRPM1	-0.412837	873
CAPN8	-0.412594	874
SMARCA1	-0.412572	875
TTC3	-0.41224	876
TAS2R31	-0.41203	877
GRIP1	-0.41199	878
PLA2G15	-0.4119	879
YPEL5	-0.41183	880
FBL	-0.41164	881
RBBP8	-0.411533	882
PRKACB	-0.41074	883
MFAP1	-0.4107	884
ERF	-0.41021	885
ZNF879	-0.40968	886
ADAT2	-0.40963	887
SLC22A20	-0.409481	888
AP5B1	-0.40897	889
ZNF567	-0.408596	890
TRO	-0.408522	891
CCDC130	-0.40841	892
DDX59	-0.40831	893
FUBP1	-0.40813	894
TBC1D14	-0.40812	895
SCYL3	-0.40802	896
KCNIP4	-0.40799	897
SSH2	-0.407703	898
DSN1	-0.40741	899
UGT1A6	-0.407306	900
ATRIP	-0.407122	901
NHLRC3	-0.40674	902
CNOT10	-0.4066	903
MAST1	-0.40654	904
ZNF77	-0.40649	905
DERA	-0.40615	906
OPTN	-0.406122	907
RAD51	-0.40611	908
GNG10	-0.40606	909
MKI67	-0.40591	910
MAMDC2	-0.405819	911
SYT9	-0.40581	912
SNX17	-0.405805	913
LRRC71	-0.40575	914
CA5B	-0.40565	915
DUS2	-0.40549	916
MSL2	-0.40545	917
MAN2A1	-0.405422	918
RILP	-0.405052	919
SMARCAD1	-0.404818	920
UVSSA	-0.40427	921
OTUD1	-0.40408	922
KLF9	-0.404061	923
ZNF599	-0.40405	924
NACA	-0.40402	925
C2CD4D	-0.403853	926
MLNR	-0.40357	927
ISLR2	-0.403175	928
CRYBA4	-0.40281	929
NCOR2	-0.402779	930
IDI1	-0.40236	931
RPL36	-0.40219	932
AHR	-0.40214	933
ILDR1	-0.402024	934
GRB7	-0.401872	935
BHLHE23	-0.40156	936
C19orf59	-0.40146	937
NMNAT1	-0.40145	938
BMS1	-0.4014	939
NRG4	-0.40118	940
CTBP1	-0.40105	941
BARHL1	-0.401017	942
KMT2C	-0.400959	943
CEACAM16	-0.400689	944
EFCC1	-0.40067	945
PBX3	-0.40042	946
MYOZ2	-0.400373	947
RUNDC1	-0.400093	948
RBBP4	-0.39989	949
FBXL19	-0.39986	950
NUP214	-0.39983	951
LINGO1	-0.399735	952
DAND5	-0.399575	953
C1orf227	-0.399437	954
ALDH8A1	-0.399385	955
SH3GL1	-0.39925	956
PDLIM3	-0.39913	957.5
CORO2A	-0.39913	957.5
WFDC2	-0.398806	959
ATG13	-0.39878	960
ZNF607	-0.39874	961
FCRL6	-0.39853	962
CENPQ	-0.39836	963
VPREB1	-0.398188	964
ASCC2	-0.3979	965
PLCB2	-0.39776	966
INHBC	-0.397728	967
SUN2	-0.39754	968
KRT38	-0.397391	969
ELTD1	-0.39723	970
TMEM101	-0.39708	971
CBY1	-0.39699	972
KLRC3	-0.396956	973
C1orf204	-0.39689	974
TMPRSS6	-0.39682	975
LIX1L	-0.396633	976
MAGEB18	-0.396599	977
KDM2B	-0.396481	978
DISP2	-0.396101	979
PTCHD1	-0.395794	980
TMC7	-0.395663	981
CABLES1	-0.395567	982
TOR1B	-0.39542	983
DTNA	-0.3954	984
SIM1	-0.39539	985
CCPG1	-0.395338	986
SEC14L4	-0.39484	987
STARD6	-0.394804	988
TFIP11	-0.39469	989
MFI2	-0.39466	990
MMP19	-0.394654	991
BLMH	-0.39454	992
CLGN	-0.39438	993
ZNF48	-0.394179	994
ZNF747	-0.394159	995
PITPNM1	-0.39405	996
CMTM4	-0.39399	997
HIST1H2BN	-0.39387	998
TSPAN19	-0.39376	999
CRBN	-0.393609	1000
RFWD2	-0.393532	1001
RGS16	-0.39344	1002
NTS	-0.393353	1003
CHMP4A	-0.392945	1004
HIF1A	-0.392841	1005
SEMA4D	-0.39282	1006
CCNG1	-0.392813	1007
TMC2	-0.39245	1008
PAQR3	-0.39239	1009
BAG2	-0.39218	1010
PRSS21	-0.392049	1011
CD2	-0.392039	1012
LATS2	-0.391891	1013
ABCC8	-0.391772	1014
RASAL1	-0.39169	1015
CD3E	-0.39146	1016
ZFC3H1	-0.39103	1017
DEFB104A	-0.3908	1018
DCUN1D5	-0.39071	1019
ERAP2	-0.390293	1020
SEZ6L	-0.390264	1021
PTGER1	-0.39026	1022
HMGA2	-0.39007	1023
ELL2	-0.389813	1024
ANKRD33	-0.38973	1025
TOMM20	-0.38972	1026
TMBIM4	-0.389651	1027
SLCO1B1	-0.38961	1028
MED23	-0.3896	1029
APOB	-0.389576	1030
SARNP	-0.38937	1031
GNL3L	-0.389196	1032
PIK3R2	-0.38919	1033
FIP1L1	-0.38912	1034
CD70	-0.38861	1035
PSMA3	-0.38859	1036
LRG1	-0.388522	1037
SLC9A9	-0.3885	1038
FRMD8	-0.388492	1039
PI4K2B	-0.38843	1040
PLA2G4F	-0.38834	1041
MMP14	-0.38833	1042
SLC24A4	-0.38812	1043
XCL2	-0.3881	1044
PCDHAC2	-0.387999	1045
TCEB3B	-0.38772	1046
GADD45B	-0.38763	1047
RB1CC1	-0.387569	1048
HTT	-0.38701	1049
WWP1	-0.386589	1050
SLC51B	-0.38645	1051
MKRN1	-0.386424	1052
LCN10	-0.38635	1053
NAP1L5	-0.38632	1054
KRTCAP2	-0.38629	1055
NKX2-2	-0.3857	1056
ATG2B	-0.38558	1057
NKX2-4	-0.38556	1058
RNF121	-0.38519	1059
SGPP2	-0.384952	1060
FLRT3	-0.384893	1061
ZNF320	-0.384545	1062
SOAT1	-0.38442	1063
KIFC3	-0.38419	1064
SLC35E4	-0.38416	1065
PATL2	-0.38395	1066
CRB2	-0.383911	1067
AMPD1	-0.383685	1068
SYBU	-0.383648	1069
BTG3	-0.383629	1070
ZNF730	-0.3835	1071
MRE11A	-0.38307	1072
IGFBP7	-0.38305	1073
GNG2	-0.382957	1074
LYZL1	-0.382872	1075
ZMAT5	-0.38281	1076
ZFP64	-0.38275	1077.5
SNAPC4	-0.38275	1077.5
GDF1	-0.382707	1079
TDRD1	-0.38252	1080
GOSR1	-0.38248	1081
ERBB3	-0.382402	1082
FXYD7	-0.38239	1083
KLF2	-0.38225	1084
FAM120B	-0.382067	1085
TGM6	-0.38201	1086
FAM21B	-0.381908	1087
PAXIP1	-0.38167	1088
CLEC2D	-0.38156	1089
SLCO2A1	-0.381533	1090
C18orf54	-0.38141	1091
SERPINF2	-0.381392	1092
METTL25	-0.38122	1093
CREB3L3	-0.38118	1094
MLIP	-0.381141	1095
KCNC2	-0.38104	1096
TEX22	-0.381024	1097
KIAA1217	-0.380852	1098
DCPS	-0.38066	1099
UPRT	-0.380099	1100
SLCO1B3	-0.38009	1101
DDX25	-0.379945	1102
ZNF382	-0.37984	1103
GCHFR	-0.379632	1104
PDE4D	-0.379545	1105
LHX6	-0.379543	1106
PHRF1	-0.37953	1107
BAIAP2	-0.379525	1108
VGLL4	-0.37948	1109
ATP5D	-0.379376	1110
KRT26	-0.37931	1111
C6orf132	-0.379227	1112
EZR	-0.37886	1113
TONSL	-0.378711	1114
01-Sep	-0.37865	1115
RBM23	-0.378625	1116
LMBRD2	-0.378516	1117
HCAR3	-0.378513	1118
STAR	-0.37851	1119
DEFB125	-0.378441	1120
RBMY1B	-0.37843	1121
NBAS	-0.378138	1122
DEFB106A	-0.378128	1123
NEFM	-0.37788	1124
CAMK2N1	-0.377571	1125
SGCZ	-0.377204	1126
RBM28	-0.377143	1127
PES1	-0.37696	1128
RNF165	-0.376952	1129
FDCSP	-0.37684	1130
CRTAP	-0.37683	1131
ARL16	-0.37656	1132
RANBP9	-0.37635	1133
TMEM180	-0.376273	1134
HNRNPA0	-0.37572	1135
KRTAP19-4	-0.37543	1136
SIGLEC5	-0.37539	1137
LRAT	-0.37537	1138
TJAP1	-0.37519	1139
LY6H	-0.37499	1140
TDGF1	-0.37498	1141
TERF1	-0.374863	1142
CYFIP1	-0.37471	1143
TCF24	-0.37458	1144
ATP5G3	-0.37455	1145
PTGDR2	-0.374317	1146
DGUOK	-0.373953	1147
HIPK4	-0.37393	1148
ASF1A	-0.37392	1149
ITIH1	-0.373903	1150
FDX1L	-0.37369	1151
IQSEC2	-0.37359	1152
ENDOV	-0.373503	1153
CARD14	-0.373242	1154
CECR1	-0.373037	1155
TEX40	-0.37298	1156
ANKAR	-0.37281	1157
ACKR3	-0.3728	1158
ACE2	-0.372773	1159
PLAC9	-0.37265	1160
IL12RB2	-0.37258	1161
BCKDHB	-0.372527	1162
MON1A	-0.3725	1163
RNF168	-0.372468	1164
LGALSL	-0.37242	1165
BACH1	-0.37218	1166
GGTLC2	-0.37213	1167
IL17RD	-0.372108	1168
BNIP3L	-0.37198	1169
C11orf73	-0.371928	1170
PARP1	-0.37179	1171
CCDC74B	-0.371604	1172
SHMT1	-0.371521	1173
ODAM	-0.371451	1174
ZNF780B	-0.371366	1175
MGAT3	-0.37118	1176
LRRC8A	-0.371155	1177
TLR2	-0.37085	1178
LMO4	-0.370784	1179
WFDC12	-0.370755	1180
SPRR1A	-0.37055	1181
LNX1	-0.370525	1182
OTUD7A	-0.37049	1183
SFTA3	-0.37038	1184
RCHY1	-0.370257	1185
FBXL5	-0.36983	1186
GATA6	-0.36981	1187
KEL	-0.36969	1188
GALP	-0.3696	1189
EIF5A2	-0.36954	1190
STX11	-0.369251	1191
LRRC19	-0.369238	1192
SLC38A1	-0.36911	1193
SECISBP2	-0.3691	1194
DISC1	-0.36895	1195
NSF	-0.36881	1196
USP30	-0.368787	1197
CRIP2	-0.36873	1198
AHDC1	-0.3687	1199
PCDHB16	-0.36865	1200
NDST2	-0.36854	1201
MT1M	-0.368514	1202
EZH2	-0.368417	1203
CYP46A1	-0.368362	1204
TMEM74	-0.368352	1205
TMEM184B	-0.36833	1206
ITSN2	-0.3682	1207
CENPO	-0.36814	1208
PRSS2	-0.368054	1209
MLLT10	-0.368031	1210
GPN2	-0.36802	1211
PEX5	-0.367987	1212
RBMXL1	-0.36792	1213
SRGN	-0.36753	1214
PBDC1	-0.367445	1215
NINJ2	-0.36731	1216
PTPN23	-0.366996	1217
RASA4B	-0.36693	1218
CNGA1	-0.36675	1219
CAMSAP3	-0.366686	1220
ZSCAN32	-0.366518	1221
GLS2	-0.36651	1222
HLA-DOA	-0.366494	1223
SLC17A4	-0.366474	1224
COG2	-0.36636	1225
TRIO	-0.36604	1226
STK38	-0.365653	1227
NRAP	-0.365648	1228
PLBD2	-0.365618	1229
ALOX15	-0.365573	1230
ZNF454	-0.365569	1231
LUC7L	-0.3653	1232
LCN2	-0.365272	1233
DHFRL1	-0.365173	1234
GIT1	-0.365041	1235
PWP2	-0.364986	1236
TDP1	-0.36483	1237
SEC23IP	-0.36471	1238
ZNF207	-0.364706	1239
MRPL3	-0.364626	1240
UEVLD	-0.364388	1241
ITGB5	-0.36423	1242
HPD	-0.3642	1243
TNFAIP8L3	-0.36402	1244
GRHL2	-0.36373	1245
HSF2BP	-0.36368	1246
KISS1R	-0.363563	1247
ANKRD20A2	-0.363446	1248
DROSHA	-0.36329	1249
TIGD1	-0.36327	1250
TMEM89	-0.36298	1251
RIPK1	-0.362808	1252
NAMPT	-0.36254	1253
FMN1	-0.362426	1254
CEP85	-0.36237	1255
TMIGD2	-0.36235	1256
GABRA6	-0.36225	1257
IRAK1BP1	-0.3622	1258
FBXO8	-0.36203	1259
SAT2	-0.36198	1260
EMX2	-0.361531	1261
EFNB2	-0.36151	1262.5
MNAT1	-0.36151	1262.5
ATF6	-0.361418	1264
LIM2	-0.36125	1265
ATAD2	-0.36109	1266
LRRC43	-0.36105	1267
PRAC2	-0.36102	1268
PELI3	-0.360971	1269
UCP1	-0.360957	1270
MFAP3	-0.36075	1271
CDY1	-0.36064	1272
SGMS2	-0.36053	1273
TMEM178B	-0.36048	1274
RORB	-0.360358	1275
JAM3	-0.36025	1276
RNF187	-0.360086	1277
LCN12	-0.36007	1278
KRT35	-0.36004	1279
CABP5	-0.36003	1280
TMEM71	-0.35994	1281.5
GABRB3	-0.35994	1281.5
CAMLG	-0.35989	1283
EGR3	-0.35976	1284.5
WDR4	-0.35976	1284.5
FAM47C	-0.35967	1286
SRRD	-0.35957	1287
PLVAP	-0.359375	1288
FAM193B	-0.3592	1289
DHRS7	-0.359175	1290
EXTL2	-0.35916	1291
KRTAP9-3	-0.35904	1292
GMPR	-0.359013	1293
NUP210L	-0.358979	1294
ZNF705B	-0.35885	1295
NUTM2D	-0.358657	1296
CMKLR1	-0.358643	1297
PDCL2	-0.35856	1298
C3orf58	-0.35831	1299
ANKFY1	-0.3583	1300
HSD11B1L	-0.35812	1301
BCL2L14	-0.35812	1302
B4GALT1	-0.358098	1303
GJA10	-0.358077	1304
WDR74	-0.35792	1305
CD14	-0.35786	1306
ASGR2	-0.35777	1307
NPAS3	-0.35775	1308
PLK1S1	-0.35754	1309
BSG	-0.357289	1310
HNRNPM	-0.357223	1311
PPP1R3E	-0.357194	1312
DXO	-0.35718	1313
DDX58	-0.357177	1314
MUC6	-0.35709	1315
KIAA0922	-0.357081	1316
CKB	-0.357024	1317
CCIN	-0.356888	1318
NDUFA2	-0.356843	1319
IDH3A	-0.35663	1320
ARHGAP21	-0.356621	1321
PPM1N	-0.356551	1322
LRRC34	-0.35636	1323
GATS	-0.35633	1324
RNF5	-0.35623	1325
ACOX1	-0.35599	1326
ZFX	-0.355978	1327
SFMBT1	-0.355934	1328
GSKIP	-0.355912	1329
MRPL41	-0.35586	1330
ZNF37A	-0.35584	1331
LATS1	-0.35564	1332
PKN1	-0.35541	1333
ZP4	-0.355398	1334
SCN3A	-0.35529	1335
ST5	-0.35527	1336
TM2D1	-0.35525	1337
PRAMEF13	-0.355217	1338
BID	-0.3552	1339
HMCN1	-0.355158	1340
MAP1A	-0.355072	1341
TMC3	-0.354972	1342
PCDHB8	-0.354802	1343
MPV17	-0.354611	1344
NYNRIN	-0.35452	1345
SLN	-0.35426	1346
ZC3H10	-0.35419	1347
C1orf85	-0.353695	1348
DHX30	-0.35369	1349
RBM15	-0.353623	1350
CASP2	-0.353501	1351
CXorf48	-0.3534	1352
HHEX	-0.35323	1353
DCP1A	-0.353179	1354
TMPRSS11F	-0.35299	1355.5
STS	-0.35299	1355.5
GPR25	-0.352982	1357
TMEM41B	-0.35296	1358
PIGR	-0.352944	1359
PPAPDC1A	-0.35262	1360
ANXA8	-0.35255	1361
PPIH	-0.35234	1362
TRIM62	-0.35225	1363
IGF2BP1	-0.3522	1364
PLA2G10	-0.351931	1365
ARHGAP11B	-0.35185	1366
ZNF182	-0.351761	1367
ATG3	-0.35175	1368
SMAD3	-0.35166	1369
ZG16B	-0.351622	1370
ZFYVE21	-0.35147	1371
SCLT1	-0.351442	1372
PVRL4	-0.351306	1373
RNF39	-0.350909	1374
ERGIC2	-0.35083	1375
ZNF93	-0.350562	1376
C1orf116	-0.35043	1377
CDC40	-0.35025	1378
RRM1	-0.35021	1379
MB21D2	-0.34993	1380
GRIA1	-0.34976	1381
IFNGR2	-0.34965	1382
CD302	-0.349138	1383
KIAA0408	-0.348815	1384
IL26	-0.348517	1385
HIP1R	-0.348362	1386
ZNF483	-0.34827	1387
STK11	-0.34825	1388
CDC42EP4	-0.348235	1389
CHERP	-0.34782	1390.5
EFCAB6	-0.34782	1390.5
CD80	-0.34773	1392
CTF1	-0.347643	1393
GPRASP2	-0.347531	1394
BSN	-0.34749	1395
KCNS2	-0.34748	1396
USP6	-0.3473	1397
TEAD1	-0.347209	1398
ZNF519	-0.34705	1399
HDGF	-0.34705	1400
PITRM1	-0.346943	1401
SLX4	-0.3467	1402
ACSBG1	-0.346577	1403
EIF4G1	-0.34653	1404
SESN2	-0.34645	1405
C15orf61	-0.34619	1406
08-Mar	-0.34601	1407
GALNT13	-0.345946	1408
BTNL2	-0.345854	1409
ATXN7L2	-0.34585	1410
TPBG	-0.345773	1411
CTC1	-0.34573	1412
ZNF99	-0.345526	1413
USP29	-0.3452	1414
EPC1	-0.34515	1415
EBPL	-0.345033	1416
ZNF185	-0.34498	1417
FLG2	-0.344911	1418
AKNAD1	-0.3449	1419
UPK1A	-0.34487	1420
KRTAP2-3	-0.34465	1421
SMR3B	-0.344491	1422
PRPH	-0.34446	1423
MANEA	-0.344338	1424
H2BFWT	-0.34412	1425
C10orf12	-0.34409	1426
DPY30	-0.344074	1427
RGS20	-0.34405	1428
CLDN25	-0.343975	1429
ADCY2	-0.34397	1430
BAAT	-0.34389	1431
HTATIP2	-0.34386	1432
TECPR2	-0.34385	1433
FAAH2	-0.34353	1434
SNED1	-0.343499	1435
ARL4C	-0.34339	1436
GTF2H2C	-0.34337	1437
TCEAL6	-0.343324	1438
GPHA2	-0.34329	1439
U2SURP	-0.343256	1440
LCP1	-0.34324	1441
TFB2M	-0.34319	1442
GNG4	-0.343189	1443
CORO7-PAM16	-0.34294	1444
PTCHD4	-0.34291	1445
KCNE2	-0.34286	1446
AVPR1B	-0.34269	1448
METTL7A	-0.34269	1448
FARS2	-0.34269	1448
CDC5L	-0.34246	1450
SPTBN2	-0.342294	1451
VSNL1	-0.3422	1452
MTRF1L	-0.342175	1453
ENOX2	-0.341878	1454
UFSP1	-0.34187	1455
MRPL19	-0.341717	1456
VPS33B	-0.34156	1457
NFKB2	-0.34145	1458
CD83	-0.341443	1459
PPIL6	-0.34139	1460
ANKMY1	-0.341388	1461
TNFRSF13C	-0.341131	1462
GIMAP6	-0.341118	1463
PXMP2	-0.34111	1464
GPANK1	-0.3409	1465
ZNF385A	-0.340881	1466
SORCS2	-0.340864	1467
NME2	-0.340835	1468
PNO1	-0.34082	1469
CNBD1	-0.340817	1470
RBL2	-0.340539	1471
SLC9A8	-0.34053	1472
SMIM19	-0.340495	1473
FAM122C	-0.34049	1474
GTPBP1	-0.34042	1475
CKLF-CMTM1	-0.340179	1476
TCF21	-0.340086	1477
POLM	-0.34003	1478
APTX	-0.340027	1479
JMJD7-PLA2G4B	-0.3399	1480
FAM154B	-0.33955	1481
HIST1H2AD	-0.339412	1482
PLAUR	-0.339381	1483
RTL1	-0.3393	1484
FCHSD1	-0.33919	1485
CBX2	-0.339181	1486
PSD	-0.33906	1487
PRKAR1A	-0.33904	1488
DYNC1I2	-0.33893	1489
ZNF575	-0.3389	1490
AP1M1	-0.33883	1491
PPP1R2	-0.33877	1492
SIRT5	-0.33873	1493
UNC5D	-0.338613	1494
POU6F1	-0.338591	1495
GABRD	-0.338561	1496
HMX1	-0.33851	1497
KDM2A	-0.33839	1498
RTP3	-0.33836	1499
FAM229A	-0.3383	1500
SLAMF9	-0.33828	1501
SERPINB3	-0.33826	1502
PRRC2C	-0.338249	1503
ACPL2	-0.338206	1504
GPR19	-0.338187	1505
FOXK2	-0.33818	1506
SOD1	-0.33813	1507
NVL	-0.338031	1508
CLCN5	-0.337904	1509
DRD1	-0.337849	1510
TMEM125	-0.337836	1511
CDH19	-0.33781	1512
ZNF317	-0.337677	1513
CYB561A3	-0.33761	1514
TAF9	-0.33756	1515
TP53I3	-0.337505	1516
SH3D19	-0.337324	1517
DENND4B	-0.3373	1518
RGS3	-0.337246	1519
MOGAT1	-0.337224	1520
USP37	-0.336935	1521
HINT3	-0.336907	1522
RNASE3	-0.3369	1523
USP42	-0.33685	1524
ZNF214	-0.33653	1525
NOP16	-0.336251	1526
GTF2H5	-0.33623	1527
ZNF778	-0.336189	1528
ZNF710	-0.33608	1529
CLN8	-0.336009	1530
PPCDC	-0.335821	1531
PCYT1B	-0.3358	1532
RP1	-0.335724	1533
VWA9	-0.33558	1534
CRYGN	-0.335559	1535
WFDC9	-0.33542	1536
DCAF16	-0.335331	1537
PLGRKT	-0.335261	1538
FGF18	-0.334995	1539
C15orf60	-0.334988	1540
IRF2BPL	-0.3349	1541
GABRE	-0.334836	1542
BEGAIN	-0.334762	1543
MIS12	-0.334727	1544
GCNT4	-0.334713	1545
ARRB1	-0.33454	1546
URB2	-0.33449	1547
HLA-DQB2	-0.334464	1548
CLCN6	-0.334461	1549
CNST	-0.334308	1550
FBLN1	-0.334096	1551
XRRA1	-0.33405	1552
LAYN	-0.334008	1553
CDC45	-0.33356	1554
TSTA3	-0.33292	1555
JAKMIP3	-0.332794	1556
INCENP	-0.3327	1557
USP17L12	-0.33249	1558
ZBED6	-0.33213	1559
ELOVL2	-0.332	1560
DLL3	-0.33196	1561
INPP5F	-0.3319	1562
TRDMT1	-0.331851	1563
SYNE3	-0.33171	1564
CHD2	-0.331667	1565
DCTD	-0.331557	1566
GRXCR1	-0.33121	1567
LDB1	-0.3312	1568
CYB561D2	-0.331195	1569
MROH5	-0.331106	1570
CXorf36	-0.330402	1571
LCE6A	-0.33025	1572
VANGL2	-0.33024	1573
NSMCE1	-0.33018	1574
ANP32E	-0.33013	1575
PPIAL4A	-0.329976	1576
RASL10A	-0.32984	1577
FRMPD1	-0.32974	1578
PPBP	-0.329734	1579
CRTC1	-0.32971	1580.5
PKD1	-0.32971	1580.5
SND1	-0.329553	1582
ESX1	-0.329442	1583
SLC30A7	-0.32911	1584
CD7	-0.32908	1585
SUPT16H	-0.329017	1586
FMO3	-0.32894	1587
CDC26	-0.32882	1588
KCNK1	-0.32879	1589
MYT1	-0.328492	1590
NSUN4	-0.328388	1591
KCNJ3	-0.32833	1592
SMIM22	-0.328098	1593
NKX3-1	-0.328089	1594
ANKRD16	-0.328022	1595
EGR2	-0.3277	1596
CD40LG	-0.327639	1597
FOSL1	-0.32762	1598
PAICS	-0.32762	1599
ZNF280D	-0.32752	1600
NAE1	-0.327503	1601
PRKAR2B	-0.327451	1602
TXNL4A	-0.32742	1603
ANAPC13	-0.3273	1604
RBM45	-0.32715	1605
PRSS3	-0.327131	1606
CPA5	-0.32713	1607
TTLL3	-0.326962	1608
SPATA32	-0.32692	1609
PIK3CG	-0.32687	1610
ETV5	-0.326684	1611
TMED10	-0.32658	1612
CREG2	-0.32655	1613
HIST1H2AC	-0.326396	1614
F11R	-0.326321	1615
DSG3	-0.32629	1616
BBS10	-0.32617	1617
PCDHA6	-0.32614	1618
AHCYL2	-0.32613	1619
NDUFB5	-0.32588	1620
DYRK2	-0.325786	1621
NXPE1	-0.32575	1622
PRKCB	-0.325595	1623
TEX13B	-0.325577	1624
ARHGAP33	-0.324845	1625
CHKA	-0.32484	1626
PLAA	-0.32473	1627
ZDHHC14	-0.324729	1628
IL6ST	-0.324662	1629
C9orf92	-0.32452	1630
FAM214B	-0.32434	1631
ZNF766	-0.32424	1632
ZIC1	-0.324217	1633
GUCY1A3	-0.324209	1634
EFNA4	-0.32419	1635
RXFP1	-0.32415	1636
SNX31	-0.324079	1637
SESN1	-0.32404	1638
ABCG4	-0.323895	1639
OTUD5	-0.323814	1640
ZNF486	-0.323807	1641
RGL4	-0.32377	1642
F8	-0.323492	1643
ESCO1	-0.32341	1644
TRIM44	-0.323381	1645
MYO5A	-0.32335	1646
HPR	-0.32334	1647
RPS23	-0.32326	1648
DCST1	-0.3231	1649
COL16A1	-0.323043	1650
GAP43	-0.322711	1651
DCTN3	-0.322581	1652
CERK	-0.322442	1653
DNAI2	-0.32218	1654
FAM81B	-0.32215	1655
ADAMTS12	-0.32176	1656
KDELR2	-0.321594	1657
HMSD	-0.32142	1658
NUP85	-0.32132	1659
INCA1	-0.32101	1660
MBTPS2	-0.320774	1661
GRM8	-0.320714	1662
MRGPRX4	-0.32071	1663
RXFP3	-0.320625	1664
LGR5	-0.320576	1665
SMIM21	-0.32057	1666
USP21	-0.32027	1667
PRMT8	-0.32019	1668
FANCM	-0.320137	1669
PRB2	-0.32007	1670
C22orf46	-0.32001	1671
CCDC110	-0.319971	1672
ZNF136	-0.31991	1673
ST8SIA6	-0.31985	1674
GIMAP1	-0.319673	1675
ALS2CR11	-0.319643	1676
PGM2L1	-0.31953	1677
GPKOW	-0.319385	1678
RNASEH2C	-0.31931	1679
CARD10	-0.319175	1680
BIVM	-0.318919	1681
FAM103A1	-0.318865	1682
CEP76	-0.318822	1683
SPATA12	-0.318794	1684
LRRTM3	-0.31878	1685
TELO2	-0.318642	1686
C21orf59	-0.31855	1687
VDAC3	-0.318374	1688
HIST1H2BI	-0.31836	1689
NLRP14	-0.318267	1690
PSTK	-0.318178	1691
PDHB	-0.31806	1692
IKBIP	-0.31805	1693
DPPA2	-0.31771	1694
PRKX	-0.3177	1695
RHOXF2B	-0.31756	1696
NUP93	-0.317491	1697
ZNF696	-0.31743	1698
CDKL3	-0.317304	1699
LSM3	-0.31727	1700
PGPEP1	-0.31707	1701
EPDR1	-0.317013	1702
ZNF84	-0.3169	1703
FOXN2	-0.316899	1704
ATP6V1A	-0.31666	1705
HDDC3	-0.316617	1706
DNASE2B	-0.3166	1707
PRODH	-0.31658	1708
SLC5A3	-0.31652	1709
MLST8	-0.3163	1710.5
BCCIP	-0.3163	1710.5
KLK7	-0.316237	1712
TMX2	-0.316178	1713
RAB11B	-0.31598	1714
MMP11	-0.315933	1715
PURA	-0.31593	1716
SBK3	-0.315848	1717
ONECUT1	-0.315781	1718
ADAT3	-0.31555	1719
PIP4K2C	-0.31548	1720
KIAA1549	-0.315411	1721
RAP2A	-0.315332	1722
MAZ	-0.31531	1723
PMF1	-0.31529	1724
BGN	-0.315226	1725
COLCA2	-0.31498	1726
BTBD9	-0.31495	1727
C3orf20	-0.314872	1728
SNX16	-0.31475	1729
MYH3	-0.314715	1730
FER1L5	-0.31471	1731
CCDC64	-0.31465	1732
RLN2	-0.31462	1733
GALE	-0.314566	1734
ALCAM	-0.3145	1735
RRP1B	-0.314416	1736
CDC7	-0.31439	1737
SLC35G1	-0.31437	1738
SPATA5	-0.314341	1739
TYW5	-0.31409	1740
TCEAL5	-0.31406	1741
FAM156A	-0.313918	1742
TGOLN2	-0.31384	1743
C17orf49	-0.31381	1744
ALDH1A2	-0.313772	1745
LIME1	-0.313645	1746
AKAP11	-0.31356	1747
PRPS2	-0.313558	1748
NPHP1	-0.313295	1749
APOC1	-0.313138	1750
SERPINB6	-0.31311	1751
SRD5A3	-0.313071	1752
SLC25A53	-0.31301	1753
TRPV6	-0.312902	1754
PRKCI	-0.31278	1755
CRLF2	-0.312694	1756
CELF2	-0.312625	1757
ZBTB33	-0.312538	1758
MYADM	-0.312401	1759
ELF4	-0.31232	1760
WDYHV1	-0.31224	1761
FAM117A	-0.31224	1762
SIDT2	-0.31222	1763
R3HDM4	-0.31209	1764
LGI3	-0.311775	1765
INTU	-0.31171	1766
THAP5	-0.3117	1767
ARHGAP29	-0.311664	1768
DCAF4L1	-0.31157	1769
SH2B3	-0.31152	1770
RAET1G	-0.311514	1771
GFPT2	-0.31148	1772
TP53AIP1	-0.311351	1773
SLC22A7	-0.31134	1774
ALOXE3	-0.311328	1775
TMEM215	-0.31123	1776
CD200R1L	-0.311	1777
TRMT10A	-0.311	1778
CRYZ	-0.310918	1779
ADAM28	-0.310891	1780
PDE1B	-0.3108	1781
ILDR2	-0.31075	1782
GAS2L3	-0.310707	1783
XPOT	-0.310659	1784
NFYA	-0.31054	1785
FCGR2C	-0.31049	1786
OS9	-0.31046	1787
NEDD1	-0.310362	1788
CSGALNACT2	-0.31002	1789
ANGEL1	-0.30982	1790
AGR2	-0.309716	1791
SUSD2	-0.309699	1792
IQCF5	-0.309687	1793
HOXD9	-0.30961	1794
ZNF787	-0.309591	1795
SKIDA1	-0.309548	1796
VPS36	-0.30954	1797
RALGAPA2	-0.30947	1798
UGT2A1	-0.309321	1799
HDAC11	-0.309169	1800
ZNF433	-0.30913	1801
CASKIN2	-0.309108	1802
ATP7B	-0.309014	1803
NEUROD6	-0.30901	1804
ACTL10	-0.30895	1805
ZKSCAN3	-0.30888	1806
SFRP5	-0.308813	1807
TMEM135	-0.30879	1808
SPTY2D1	-0.308764	1809
KRTAP5-1	-0.308693	1810
NUTM1	-0.30862	1811
MXD3	-0.30861	1812
KLF16	-0.30845	1813
CWC25	-0.308444	1814
ENPP3	-0.308404	1815
FAM155A	-0.30825	1816
ENO2	-0.30824	1817
NPY4R	-0.3082	1818
SAMD13	-0.308191	1819
SMAD2	-0.30813	1820
PRM2	-0.30808	1821
NEIL3	-0.30807	1822
KLHL22	-0.30803	1823
DLG1	-0.308028	1824
RPL10A	-0.30791	1825
PFKFB2	-0.30787	1826
NGLY1	-0.30782	1827
ANKRA2	-0.30772	1828
CYP8B1	-0.307431	1829
OBP2B	-0.307367	1830
FAH	-0.30734	1831
RPS18	-0.307222	1832
C9orf72	-0.30715	1833
LARS	-0.30712	1834
LAD1	-0.30705	1835
C3orf56	-0.3069	1836
PSG4	-0.306782	1837
FAM184A	-0.30676	1838
ZCCHC2	-0.306728	1839
TMEM25	-0.30649	1840
CLTC	-0.30645	1841
PVR	-0.30644	1842
RBMX2	-0.306403	1843
ARPC4-TTLL3	-0.306302	1844
SENP8	-0.306229	1845
PRPF38A	-0.306179	1846
IRF9	-0.306027	1847
SMARCA5	-0.30589	1848
FAM92B	-0.30585	1849
LMBR1	-0.305779	1850
YPEL4	-0.305745	1851
FZD2	-0.30573	1852
HLA-E	-0.305684	1853
DGKZ	-0.30555	1854
TMEM51	-0.30534	1855
ZNF414	-0.3053	1856
ZNF234	-0.30521	1857
DCLRE1C	-0.304979	1858
AP1M2	-0.30493	1859
FBP1	-0.30485	1860
ZNF707	-0.30471	1861
YLPM1	-0.30465	1862
VPS35	-0.30461	1863
GCM2	-0.304543	1864
PHLDB3	-0.30454	1865.5
CRIP1	-0.30454	1865.5
SRPR	-0.304538	1867
NCOA4	-0.30449	1868
SPANXN3	-0.30445	1869
CYP4F8	-0.30444	1870
LETM2	-0.304416	1871
FAM115A	-0.304242	1872
ZNF677	-0.30419	1873
NTNG1	-0.304122	1874
MYBL2	-0.304072	1875
PGBD3	-0.30406	1876
MED4	-0.304001	1877
VHL	-0.303974	1878
MCM7	-0.30382	1879
NUP155	-0.30379	1880
CYTL1	-0.303759	1881
CREBBP	-0.303626	1882
GLP2R	-0.30353	1883
UBE2NL	-0.303506	1884
PLCE1	-0.303455	1885
ABCF1	-0.30343	1886
CEP85L	-0.303306	1887
ERMARD	-0.30325	1888
ALDH18A1	-0.30319	1889
SELV	-0.30297	1890
NPY	-0.302649	1891
NXF5	-0.30259	1892
SPAG17	-0.30258	1893
TARBP1	-0.302504	1894
HIST1H4J	-0.30231	1895
DDX3X	-0.302196	1896
LOXL2	-0.302165	1897
FAM163A	-0.302032	1898
ZNF497	-0.302	1899
CYP4F3	-0.30199	1900
ADAM2	-0.301774	1901
COX6A2	-0.30167	1902
BHLHB9	-0.301628	1903
CMTM3	-0.301588	1904
VPS9D1	-0.301555	1905
CHAF1B	-0.30153	1906
CELA3B	-0.30139	1907
CAPSL	-0.301311	1908
TUB	-0.301266	1909
KRTAP10-1	-0.301232	1910
RNF122	-0.301157	1911
TOMM40	-0.300934	1912
PCGF2	-0.30092	1913
CHMP2A	-0.300597	1914
CYYR1	-0.30054	1915
FFAR2	-0.30052	1916
PIGZ	-0.30042	1917
HDAC1	-0.30028	1918
PASD1	-0.300241	1919
CNTRL	-0.30017	1920
RHCE	-0.299906	1921
GPATCH2L	-0.29987	1922
SPDYA	-0.29986	1923
ACTR2	-0.29982	1924
PAM16	-0.299751	1925
PTGFR	-0.299695	1926
TCOF1	-0.29969	1927
C16orf62	-0.29962	1928
SCGB2A1	-0.299594	1929
KRTAP20-2	-0.299585	1930
PCBP2	-0.299513	1931
MYOC	-0.299496	1932
UBA7	-0.29944	1933
RAB2A	-0.29942	1934
AIRE	-0.29937	1935
LUC7L2	-0.299348	1936
ZMYM6	-0.299277	1937
VN1R1	-0.29916	1938
PCK2	-0.29913	1939
CDH23	-0.298941	1940
TRMT61B	-0.29884	1941
SLC39A11	-0.298825	1942
ZPBP	-0.298799	1943
OSBPL7	-0.29867	1944
RNF208	-0.298669	1945
GAD2	-0.29854	1946
STAG2	-0.298421	1947
TAGLN2	-0.298398	1948
TNFSF12-TNFSF13	-0.29836	1949
C1QTNF8	-0.298282	1950
IVD	-0.29826	1951
UBE3B	-0.29808	1952
NAGS	-0.298055	1953
TMEM241	-0.29788	1954
TAX1BP1	-0.29782	1955
ALG2	-0.297786	1956
MFAP4	-0.29772	1957
TBKBP1	-0.29765	1958
C2CD3	-0.297603	1959
ZNF280B	-0.297493	1960
ABCB9	-0.29746	1961
UTS2	-0.297447	1962
ADAMTS18	-0.297247	1963
CCRL2	-0.29718	1964
SLC17A7	-0.29693	1965
PDZD9	-0.29678	1966
KLF3	-0.296766	1967
HKR1	-0.29672	1968
STAU2	-0.29659	1969.5
C11orf30	-0.29659	1969.5
ZBTB47	-0.296438	1971
ZIC4	-0.296351	1972
EOGT	-0.29622	1973
NACC1	-0.2961	1974
ZNF354B	-0.295953	1975
RPL28	-0.29577	1976
EOMES	-0.295738	1977
PRRC2B	-0.295715	1978
FAM170A	-0.295642	1979
C1orf111	-0.29542	1980
UBE2E3	-0.295239	1981
CD274	-0.29513	1982
FAM154A	-0.295074	1983
TSG101	-0.29506	1984
DCST2	-0.294975	1985
APBA3	-0.29488	1986
MYF6	-0.29484	1987
GAS8	-0.29483	1988
ARHGAP8	-0.29482	1989
TMEM179	-0.294752	1990
SCGB1D4	-0.294701	1991
TMEM151B	-0.294581	1992
RPS19BP1	-0.29443	1993
KCNJ14	-0.294298	1994
UPK3A	-0.294266	1995
SOCS4	-0.294264	1996
CCL3	-0.2942	1997
PCF11	-0.29418	1998
LYZ	-0.29416	1999
[truncated: 16,541 more rows]
