# Supplementary material for: Serine tRNAs compete to regulate the mRNA translation of serine-sensitive codons
Source: Sci Adv. 2025 Nov 14;11(46):eady4521. doi: 10.1126/sciadv.ady4521 (PMC12617527; doi:10.1126/sciadv.ady4521)
Supplement: Supplementary file 2 — Tables S1 to S4 [file sciadv.ady4521_tables_s1_to_s4.zip › ady4521_table_s2.xlsx]

## Sheet: Info
Table S2. OMICS datasets.
Tab	Description
1. SILAC Proteomics	SILAC Label-free quantification (LFQ) Proteomic dataset
2. Codon Count	Codon count for dataset
3. RNA-seq	normalized read counts for control and ELAC2-KO samples
4. TE values	Xtail calculated TE values for Ser/Gly-rich (wSG) or -poor(woSG) conditions comparing sgLUC/sgELAC2 #7

## Sheet: 1. SILAC Proteomics
Category	Organism	Genes	UniprotAcc	UniprotID	Genes	Names	Sig. Total_LUC+SG vs. LUC-SG	Sig. Total_ELAC2+SG vs. ELAC2-SG	Sig. Total_LUC+SG vs. ELAC2+SG	Sig. Total_LUC-SG vs. ELAC2-SG	Sig. Heavy_LUC+SG vs. LUC-SG	Sig. Heavy_ELAC2+SG vs. ELAC2-SG	Sig. Heavy_LUC+SG vs. ELAC2+SG	Sig. Heavy_LUC-SG vs. ELAC2-SG	pValue Total_LUC+SG vs. LUC-SG	FC Total_LUC+SG vs. LUC-SG	pValue Total_ELAC2+SG vs. ELAC2-SG	FC Total_ELAC2+SG vs. ELAC2-SG	pValue Total_LUC+SG vs. ELAC2+SG	FC Total_LUC+SG vs. ELAC2+SG	pValue Total_LUC-SG vs. ELAC2-SG	FC Total_LUC-SG vs. ELAC2-SG	pValue Heavy_LUC+SG vs. LUC-SG	FC Heavy_LUC+SG vs. LUC-SG	pValue Heavy_ELAC2+SG vs. ELAC2-SG	FC Heavy_ELAC2+SG vs. ELAC2-SG	pValue Heavy_LUC+SG vs. ELAC2+SG	FC Heavy_LUC+SG vs. ELAC2+SG	pValue Heavy_LUC-SG vs. ELAC2-SG	FC Heavy_LUC-SG vs. ELAC2-SG
Target	Homo sapiens (Human)	PML	P29590	PML	PML MYL PP8675 RNF71 TRIM19	Protein PML					+	+			1.40638	-0.465515	1.23852	0.583633	1.87943	-0.757899	0.651219	0.29125	1.1588	0.478401	2.89208	1.58664	0.641289	-0.308846	2.02624	0.799397
Target	Homo sapiens (Human)	PLEKHA6	Q9Y2H5	PKHA6	PLEKHA6 KIAA0969 PEPP3	Pleckstrin homology domain-containing family A member 6									0.404783	0.392734	0	0.944892	0	-0.40521	0.10981	0.146949	0.304022	1.04555	0	0.891603	0	1.20615	0.27508	1.0522
Target	Homo sapiens (Human)	KIAA1671	Q9BY89	K1671	KIAA1671	Uncharacterized protein KIAA1671									0		0	1.35505	0	-0.494069	0		0		0	2.79377	0	-0.323449	0
Target	Homo sapiens (Human)	GTF3C1	Q12789	TF3C1	GTF3C1	General transcription factor 3C polypeptide 1						+			0.207138	-0.656972	1.14838	1.59962	0.0899737	0.233734	1.218	2.49033	0.507491	1.23013	2.23062	2.03507	0.52521	0.910992	1.29544	1.71593
Target	Homo sapiens (Human)	NELFA	Q9H3P2	NELFA	NELFA WHSC2 P/OKcl.15	Negative elongation factor A									0.682952	-0.785817	0.469547	0.638854	0.699267	-0.826429	0.447547	0.598242	0.336691	0.675026	1.12534	2.1458	0.328629	-0.423887	0.403704	1.04689
Target	Homo sapiens (Human)	MAP7D1	Q3KQU3	MA7D1	MAP7D1 KIAA1187 PARCC1 RPRC1 PP2464	MAP7 domain-containing protein 1					+				1.69757	-0.762823	0	0.00691223	0	-0.467434	0	0.302301	2.4895	0.896807	0	1.20491	0	-0.0797653	0	0.228342
Target	Homo sapiens (Human)	ZC3H4	Q9UPT8	ZC3H4	ZC3H4 C19orf7 KIAA1064	Zinc finger CCCH domain-containing protein 4					+	+			1.3568	-0.460536	0.922671	0.364728	1.45992	-0.523483	0.783526	0.301781	1.38682	0.468756	2.65978	1.67498	0.104688	-0.0647933	2.50021	1.14143
Target	Homo sapiens (Human)	GNAS	P63092	GNAS2	GNAS GNAS1 GSP	Guanine nucleotide-binding protein G(s) subunit alpha isoforms short									0	-3.08861	0	-2.37091	0.0943081	-0.347055	0	0.370651	0	-2.84858	0	-2.35391	0.014736	0.0618178	0	0.556488
Target	Homo sapiens (Human)	RBM12	Q9NTZ6	RBM12	RBM12 KIAA0765 HRIHFB2091	RNA-binding protein 12					+	+			0.597565	-0.212811	0.516702	1.33198	0.344877	0.734775	0.820045	2.27956	1.35928	0.930202	1.28962	2.57151	0.554628	1.08796	1.25777	2.72926
Target	Homo sapiens (Human)	SUPT6H	Q7KZ85	SPT6H	SUPT6H KIAA0162 SPT6H	Transcription elongation factor SPT6									0.180894	-0.210489	0.302615	0.583303	0.112387	-0.243406	0.552794	0.550387	0.795366	0.777042	0.948451	1.20247	0.216251	0.312457	0.685332	0.737885
Target	Homo sapiens (Human)	GTF2F1	P35269	T2FA	GTF2F1 RAP74	General transcription factor IIF subunit 1									0.172199	-0.310892	0.531715	0.753646	0.716261	-1.05266	0.00612094	0.0118815	0.420645	0.771832	0.958327	1.94461	0.232562	-0.474103	0.304157	0.698678
Target	Homo sapiens (Human)	RBMXL1	Q96E39	RMXL1	RBMXL1	RNA binding motif protein, X-linked-like-1									0.0289841	0.109102	0.0479352	0.0732574	0.410304	-0.935345	0.428623	-0.971189	0.344857	1.12778	0.0676316	0.157783	0.0853232	-0.297499	0.572305	-1.26749
Target	Homo sapiens (Human)	EP300	Q09472	EP300	EP300 P300	Histone acetyltransferase p300					+				0.224776	0.108959	0		0	-0.241124	0		2.78881	1.83893	0		0	0.190299	0
Target	Homo sapiens (Human)	HNRNPUL1	Q9BUJ2	HNRL1	HNRNPUL1 E1BAP5 HNRPUL1	Heterogeneous nuclear ribonucleoprotein U-like protein 1					+	+			1.83477	1.63652	1.87073	1.04373	2.23657	-0.474777	1.03216	-1.06757	1.79822	2.26659	3.84176	1.84933	0.341005	-0.174588	0.619323	-0.591851
Target	Homo sapiens (Human)	NUP62	P37198	NUP62	NUP62	Nuclear pore glycoprotein p62									0		0	-0.43272	0	-2.31636	0		0		0	-0.494267	0	-3.08432	0
Target	Homo sapiens (Human)	NFIX	Q14938	NFIX	NFIX	Nuclear factor 1 X-type									0.109796	-0.278213	0.815628	0.927899	0.400241	-0.642817	0.337056	0.563294	0.551328	1.3787	0.584738	1.01499	0.107177	-0.183686	0.192695	-0.547398
Target	Homo sapiens (Human)	ASPH	Q12797	ASPH	ASPH BAH	Aspartyl/asparaginyl beta-hydroxylase					+	+			0.742801	-0.417654	0.017672	0.0245069	0.715414	-0.469023	0.0205899	-0.0268618	1.46748	1.38916	1.91732	1.97329	0.0366261	-0.0349801	0.434194	0.54915
Target	Homo sapiens (Human)	OSBPL10	Q9BXB5	OSB10	OSBPL10 ORP10 OSBP9	Oxysterol-binding protein-related protein 10									0		0			0	0	1.73211	0		0			0	0	1.35795
Target	Homo sapiens (Human)	POLR2A	P24928	RPB1	POLR2A POLR2	DNA-directed RNA polymerase II subunit RPB1					+				0.790944	1.93431	0.696618	1.14576	0.646376	0.764577	0.00526301	-0.0239789	1.15966	3.02553	1.11237	1.8967	0.88069	0.94574	0.0377011	-0.183091
Target	Homo sapiens (Human)	YTHDF3	Q7Z739	YTHD3	YTHDF3	YTH domain-containing family protein 3						+			0	-6.01394	0.55625	-0.187377	0	-5.40185	1.94843	0.424705	0	-3.97324	3.5579	1.79029	0	-4.81275	2.52388	0.950773
Target	Homo sapiens (Human)	AKAP17A	Q02040	AK17A	AKAP17A CXYorf3 DXYS155E SFRS17A XE7	A-kinase anchor protein 17A									0		0	0.974846	0	-1.80596	0		0		0	2.84993	0	-2.42767	0
Target	Homo sapiens (Human)	WDR36	Q8NI36	WDR36	WDR36	WD repeat-containing protein 36					+	+			0.218812	0.137994	1.46154	0.826155	0.0651279	0.0519657	1.4226	0.740126	1.74552	2.18521	3.45306	2.4303	1.14783	0.570687	0.780374	0.815776
Target	Homo sapiens (Human)	CSTF2	P33240	CSTF2	CSTF2	Cleavage stimulation factor subunit 2					+				0.0208343	-0.0158415	0	0.160728	0.404229	0.292848	0	0.469418	1.54642	2.00003	0	2.04343	1.23925	0.905027	0	0.948424
Target	Homo sapiens (Human)	RBM39	Q14498	RBM39	RBM39 HCC1 RNPC2	RNA-binding protein 39					+	+			0.216168	0.383648	0.417125	0.754522	0.599878	1.37718	1.48407	1.74805	1.29898	1.66662	1.6716	2.17496	0.768395	1.36355	1.98146	1.8719
Target	Homo sapiens (Human)	CDK12	Q9NYV4	CDK12	CDK12 CRK7 CRKRS KIAA0904	Cyclin-dependent kinase 12									0	-2.25474	0	-0.378241	0	-2.25097	0	-0.374468	0	-0.389322	0	0.876973	0	-1.8558	0	-0.589505
Target	Homo sapiens (Human)	SDF2L1	Q9HCN8	SDF2L	SDF2L1 UNQ1941/PRO4424	Stromal cell-derived factor 2-like protein 1									0.585072	0.633034	0		0.286746	-0.71539	0		0	2.9898	0		0.0240601	-0.070453	0
Target	Homo sapiens (Human)	NSUN5	Q96P11	NSUN5	NSUN5 NSUN5A WBSCR20 WBSCR20A	28S rRNA									0.280834	1.05264	0.358561	-0.470197	0.0159198	-0.0152028	0.416156	-1.53804	0.442528	1.79507	0.0562137	-0.113736	0.632035	0.508022	0.310502	-1.40078
Target	Homo sapiens (Human)	PYGO2	Q9BRQ0	PYGO2	PYGO2 PP7910	Pygopus homolog 2									0		0	-0.824907	0	-0.19038	0		0		0	-0.667273	0	0.431227	0
Target	Homo sapiens (Human)	FLNA	P21333	FLNA	FLNA FLN FLN1	Filamin-A					+	+			1.68349	0.487497	0.660435	0.226523	1.0592	0.363563	0.34183	0.102589	3.84519	1.74925	3.44909	1.59435	1.74204	0.625075	2.1064	0.470172
Target	Homo sapiens (Human)	PNN	Q9H307	PININ	PNN DRS MEMA	Pinin					+				0.44999	0.219216	0.421847	-0.245186	1.20436	0.704292	0.624416	0.23989	3.26078	1.7008	1.24578	0.915661	1.74093	0.891659	0.127181	0.10652
Target	Homo sapiens (Human)	TEX10	Q9NXF1	TEX10	TEX10 L18 Nbla10363	Testis-expressed protein 10									0.0234044	-0.041413	0	-1.23811	0.834812	1.06957	0	-0.127129	0.517825	1.01915	0	-1.01067	1.06236	1.43203	0	-0.59779
Target	Homo sapiens (Human)	EPS8	Q12929	EPS8	EPS8	Epidermal growth factor receptor kinase substrate 8									0		0	0.473663	0		0	0.227566	0		0	2.1555	0		0	1.46209
Target	Homo sapiens (Human)	PDXDC1	Q6P996	PDXD1	PDXDC1 KIAA0251	Pyridoxal-dependent decarboxylase domain-containing protein 1									0		0.260635	0.27959	0	-5.70761	0		0		0.35589	0.929031	0	-5.18336	0
Target	Homo sapiens (Human)	CGN	Q9P2M7	CING	CGN KIAA1319	Cingulin									0	-2.81628	1.31063	-1.66018	0	-2.45236	0.997092	-1.29626	0	-1.10575	0.767299	-2.04662	0	-1.64036	0.957675	-2.58123
Target	Homo sapiens (Human)	SRSF4	Q08170	SRSF4	SRSF4 SFRS4 SRP75	Serine/arginine-rich splicing factor 4									0	-1.73224	1.55831	2.27604	0	-2.57064	0.307177	1.43764	0	-2.82549	0		0	-2.60063	0
Target	Homo sapiens (Human)	ESYT1	Q9BSJ8	ESYT1	ESYT1 FAM62A KIAA0747 MBC2	Extended synaptotagmin-1									0.0655333	0.136872	0.674972	0.721998	1.48222	-1.46842	0.521151	-0.883295	0.275963	0.805346	0.707854	1.17143	1.28963	-1.68635	0.454412	-1.32026
Target	Homo sapiens (Human)	BCL2L1	Q07817	B2CL1	BCL2L1 BCL2L BCLX	Bcl-2-like protein 1									0		0	-0.471246	0.53984	-1.23755	0		0		0	0.492126	0.574605	-1.23618	0
Target	Homo sapiens (Human)	PATL1	Q86TB9	PATL1	PATL1 OK/KNS-cl.5	Protein PAT1 homolog 1						+			0.788069	-1.07755	0.166231	-0.0373497	0.984336	-0.95805	0.379724	0.0821463	0.557304	-0.939011	1.57486	0.656261	0.681433	-0.811349	1.18856	0.783924
Target	Homo sapiens (Human)	SGTA	O43765	SGTA	SGTA SGT SGT1	Small glutamine-rich tetratricopeptide repeat-containing protein alpha						+			0.808945	-1.55011	1.47689	-1.42136	0.577474	-0.678071	0.290542	-0.549321	0.311846	-0.963936	1.85581	-2.22283	0.233298	-0.403293	0.646082	-1.66219
Target	Homo sapiens (Human)	MACROD1	Q9BQ69	MACD1	MACROD1 LRP16	ADP-ribose glycohydrolase MACROD1									0	-0.0272303	0		0	-1.11477	0		0	1.45514	0		0	-1.66032	0
Target	Homo sapiens (Human)	GOLGA3	Q08378	GOGA3	GOLGA3	Golgin subfamily A member 3						+			0.118715	-0.173429	0.699929	1.12502	0.149174	-0.30551	0.753746	0.992935	0.321135	1.17065	1.63361	2.61684	0.230599	0.305696	0.614952	1.75189
Target	Homo sapiens (Human)	TIAL1	Q01085	TIAR	TIAL1	Nucleolysin TIAR									0	0.293039	0.660801	-0.579246	0.182695	0.255243	0	-0.617043	0	2.20968	0.251973	0.302267	0.686124	0.861095	0	-1.04631
Target	Homo sapiens (Human)	EMC2	Q15006	EMC2	EMC2 KIAA0103 TTC35	ER membrane protein complex subunit 2						+			0	-0.0711069	0.865051	0.256802	0.78248	0.231032	0	0.558941	0	1.84105	3.20925	1.98845	1.83758	0.702752	0	0.850149
Target	Homo sapiens (Human)	SH3GLB2	Q9NR46	SHLB2	SH3GLB2 KIAA1848 PP578	Endophilin-B2									0		0			0	0	0.866598	0		0			0	0	0.941875
Target	Homo sapiens (Human)	LDLR	P01130	LDLR	LDLR	Low-density lipoprotein receptor									0		0	0.128069	0		0	0.396603	0		0	0.157007	0		0	0.219761
Target	Homo sapiens (Human)	CSTF3	Q12996	CSTF3	CSTF3	Cleavage stimulation factor subunit 3										0	0.136195	0.175645	0		0			0	0.757369	0.910642	0		0
Target	Homo sapiens (Human)	EPS8L2	Q9H6S3	ES8L2	EPS8L2 EPS8R2 PP13181	Epidermal growth factor receptor kinase substrate 8-like protein 2									0		0	0.822882	0	-4.12519	0		0		0	2.90409	0	-5.25446	0
Target	Homo sapiens (Human)	MVP	Q14764	MVP	MVP LRP	Major vault protein									0.187744	-0.322983	0.114319	-0.125209	1.04666	-1.17585	0.810296	-0.978079	0.413008	0.657802	0.074997	0.107045	0.392323	-0.60376	1.00916	-1.15452
Target	Homo sapiens (Human)	XRCC1	P18887	XRCC1	XRCC1	DNA repair protein XRCC1									0	-0.093606	0		0.476907	-0.709177	0		0	0.916689	0		0.130723	-0.241789	0
Target	Homo sapiens (Human)	LIN7C	Q9NUP9	LIN7C	LIN7C MALS3 VELI3	Protein lin-7 homolog C					+				0.508591	0.205733	0.434539	0.576726	0.659739	-0.649808	0.285208	-0.278815	3.24954	1.62752	0.652315	1.3283	0.386582	-0.323015	0.290386	-0.622239
Target	Homo sapiens (Human)	ISG15	P05161	ISG15	ISG15 G1P2 UCRP	Ubiquitin-like protein ISG15						+			0.218157	-0.124697	1.10952	-0.24274	1.93751	-0.546902	1.45903	-0.664945	0.0630656	0.04142	1.27609	0.919641	0.240524	0.174543	1.65096	1.05276
Target	Homo sapiens (Human)	CD2BP2	O95400	CD2B2	CD2BP2 KIAA1178	CD2 antigen cytoplasmic tail-binding protein 2						+			0.141625	-0.279503	1.523	-0.738263	0.263745	-0.483004	1.70085	-0.941765	0.628161	1.0485	2.81329	-0.752214	0.0799009	-0.145043	1.98805	-1.94576
Target	Homo sapiens (Human)	POLD2	P49005	DPOD2	POLD2	DNA polymerase delta subunit 2						+			0.925415	-0.539832	0.916921	0.578126	0.681688	-0.391975	1.12153	0.725983	0.516756	0.293602	2.25182	1.81866	0.0130755	-0.00933393	1.93073	1.51573
Target	Homo sapiens (Human)	INCENP	Q9NQS7	INCE	INCENP	Inner centromere protein					+				0.216628	-0.181328	0	0.71219	0.272605	-0.292816	0	0.600701	1.37111	1.02034	0	1.73222	0.167422	-0.195789	0	0.51609
Target	Homo sapiens (Human)	QRICH1	Q2TAL8	QRIC1	QRICH1	Transcriptional regulator QRICH1									0		0		0	-0.310896		0	0		0		0	-0.0946026		0
Target	Homo sapiens (Human)	SRSF7	Q16629	SRSF7	SRSF7 SFRS7	Serine/arginine-rich splicing factor 7					+	+			0.280144	0.175371	0.448415	0.50525	0.0097763	-0.00935046	0.290423	0.320529	3.55473	2.30415	1.61552	2.14001	0.951523	0.642776	0.361731	0.478639
Target	Homo sapiens (Human)	PABPC1	P11940	PABP1	PABPC1 PAB1 PABP PABP1 PABPC2	Polyadenylate-binding protein 1					+	+	+		1.80795	0.48286	1.2151	-0.241357	0.313779	0.0667191	2.2142	-0.657498	5.41181	2.8249	1.4073	1.12869	3.148	0.784852	1.1491	-0.91136
Target	Homo sapiens (Human)	PUS1	Q9Y606	PUS1	PUS1 PP8985	Pseudouridylate synthase 1 homolog					+				1.2856	0.795092	0.0501522	-0.0357443	0.0749489	0.0629406	1.53089	-0.767895	1.64587	1.85307	0.996391	0.683334	0.635755	0.484544	0.726119	-0.685192
Target	Homo sapiens (Human)	ACSF2	Q96CM8	ACSF2	ACSF2 UNQ493/PRO1009	Medium-chain acyl-CoA ligase ACSF2, mitochondrial									0		0			0	0	0.0403776	0		0			0	0	0.132154
Target	Homo sapiens (Human)	PPIH	O43447	PPIH	PPIH CYP20 CYPH	Peptidyl-prolyl cis-trans isomerase H					+	+	+		3.32597	1.09767	2.11876	1.1569	4.07736	0.580166	1.19045	0.639397	3.18705	3.27908	1.96076	2.43067	3.70798	1.11139	0.155067	0.262981
Target	Homo sapiens (Human)	ADSL	P30566	PUR8	ADSL AMPS	Adenylosuccinate lyase					+		+		0.210743	-0.208949	1.13581	-0.46943	1.34158	0.631779	0.436546	0.371298	1.27878	1.58406	0.723757	0.51215	2.10596	1.11063	0.0214288	0.0387176
Target	Homo sapiens (Human)	ST13	P50502	F10A1	ST13 AAG2 FAM10A1 HIP SNC6	Hsc70-interacting protein					+				0.977103	0.51837	1.36465	-0.685758	1.19459	0.846128	1.99816	-0.358	2.32803	2.02922	0.498781	0.424847	1.92621	1.46826	0.127562	-0.136112
Target	Homo sapiens (Human)	HNRNPH3	P31942	HNRH3	HNRNPH3 HNRPH3	Heterogeneous nuclear ribonucleoprotein H3					+		+		1.83029	-0.301835	1.35247	-1.13474	1.29732	1.05532	0.879312	0.222413	4.62017	2.26894	0.927842	0.707875	2.03032	1.66186	0.381626	0.1008
Target	Homo sapiens (Human)	MARS	P56192	SYMC	MARS1 MARS	Methionine--tRNA ligase, cytoplasmic					+		+		1.13373	0.302417	1.46486	-1.46132	3.04981	2.19814	0.456208	0.434401	2.29526	1.1426	0.709183	-0.848324	2.97318	2.70421	0.661799	0.713293
Target	Homo sapiens (Human)	PAWR	Q96IZ0	PAWR	PAWR PAR4	PRKC apoptosis WT1 regulator protein									0			0	0			0	0			0	0			0
Target	Homo sapiens (Human)	HNRNPDL	O14979	HNRDL	HNRNPDL HNRPDL JKTBP	Heterogeneous nuclear ribonucleoprotein D-like									0		0	1.27463	1.72124	-2.78112	0		0		0	2.32386	1.56549	-2.57476	0
Target	Homo sapiens (Human)	FOXK1	P85037	FOXK1	FOXK1 MNF	Forkhead box protein K1					+	+	+		0.226561	-0.318019	1.21447	0.722174	2.70541	-2.02679	0.835022	-0.986594	1.11926	1.12712	2.80278	2.34896	2.57735	-1.81339	0.526297	-0.591543
Target	Homo sapiens (Human)	PFDN2	Q9UHV9	PFD2	PFDN2 PFD2 HSPC231	Prefoldin subunit 2					+				1.59448	1.04551	0.913207	0.710989	0.091694	-0.10711	1.79027	-0.44163	1.6086	2.40774	1.13752	1.65351	0.40393	0.647991	0.0697	-0.106241
Target	Homo sapiens (Human)	CDCP1	Q9H5V8	CDCP1	CDCP1 TRASK UNQ2486/PRO5773	CUB domain-containing protein 1					+	+	+		0.348527	0.316392	1.59009	0.900625	1.32807	-1.11466	1.06161	-0.530427	1.2771	0.703464	2.11773	1.26477	2.31101	-1.29785	1.23615	-0.736544
Target	Homo sapiens (Human)	THOC3	Q96J01	THOC3	THOC3	THO complex subunit 3									0		0		0.30996	-0.879886		0	0		0		0.23301	-0.824918		0
Target	Homo sapiens (Human)	PPL	O60437	PEPL	PPL KIAA0568	Periplakin					+				2.34618	-0.494793	0.0111323	-0.0244401	0.527601	-0.544214	0.0441842	-0.0738614	1.6085	0.577386	0.265356	0.446901	0.234079	-0.199558	0.211111	-0.330043
Target	Homo sapiens (Human)	RAB32	Q13637	RAB32	RAB32	Ras-related protein Rab-32							+		0	0.266646	0	0.223673	2.40619	-0.881942	0	-0.924915	0	0.897461	0	1.59764	2.12423	-0.979813	0	-0.279634
Target	Homo sapiens (Human)	FEN1	P39748	FEN1	FEN1 RAD2	Flap endonuclease 1						+			0	0.252658	1.30157	1.69035	0.927374	-0.54874	0	0.88895	0	2.27563	3.52849	3.07081	0.0630906	-0.0550868	0	0.740088
Target	Homo sapiens (Human)	ICAM1	P05362	ICAM1	ICAM1	Intercellular adhesion molecule 1									0.541896	0.919325	0.051853	-0.0281715	0.137393	-0.267028	1.43117	-1.21452	0.898924	1.53575	0.750188	0.57465	0.0272898	0.0590452	0.89451	-0.902055
Target	Homo sapiens (Human)	HMOX2	P30519	HMOX2	HMOX2 HO2	Heme oxygenase 2					+				0.702078	-0.412958	0.438525	-0.196718	0.501802	-0.360807	0.645993	-0.144567	1.42309	0.85707	0.504062	0.295717	0.0936162	0.0825335	1.0565	-0.47882
Target	Homo sapiens (Human)	AP1G1	O43747	AP1G1	AP1G1 ADTG CLAPG1	AP-1 complex subunit gamma-1					+	+			0.452791	0.482751	1.07142	0.787523	0.429127	-0.314679	0.00675082	-0.0099074	1.55476	2.06496	3.58638	2.14232	0.22143	0.224406	0.238296	0.301764
Target	Homo sapiens (Human)	ABI1	Q8IZP0	ABI1	ABI1 SSH3BP1	Abl interactor 1									0	0.557257	0	-0.0296688	0	-0.339968	0	-0.926893	0	2.49257	0	1.52246	0	0.125468	0	-0.844645
Target	Homo sapiens (Human)	TRIM28	Q13263	TIF1B	TRIM28 KAP1 RNF96 TIF1B	Transcription intermediary factor 1-beta					+	+			0.351558	-0.256104	0.976669	0.681998	0.456925	-0.281115	0.852413	0.656986	2.45887	1.86799	2.54924	1.94024	0.331088	0.241782	0.45426	0.314036
Target	Homo sapiens (Human)	DHX15	O43143	DHX15	DHX15 DBP1 DDX15	ATP-dependent RNA helicase DHX15						+			0.0166977	0.0300986	0.675685	0.442824	0.204779	-0.234568	0.130811	0.178158	0.998277	1.80496	2.83127	2.403	0.327502	0.341187	0.519143	0.939222
Target	Homo sapiens (Human)	LBR	Q14739	LBR	LBR	Delta(14)-sterol reductase LBR					+				0.0478071	0.137596	0.444272	-0.596704	0.218621	-0.39469	0.531809	-1.12899	1.24381	2.50502	0.043059	0.132009	0.0497902	-0.110113	1.069	-2.48312
Target	Homo sapiens (Human)	DDX17	Q92841	DDX17	DDX17	Probable ATP-dependent RNA helicase DDX17					+	+			0.539864	0.128117	1.70824	0.624627	1.16493	-0.393695	0.376107	0.102815	3.69103	2.45348	3.29317	2.04062	0.804412	-0.327077	1.68123	-0.739941
Target	Homo sapiens (Human)	TBL1XR1	Q9BZK7	TBL1R	TBL1XR1 IRA1 TBLR1	F-box-like/WD repeat-containing protein TBL1XR1									0		0.38327	0.352865	0.562794	-0.233926	0		0		0.798906	0.734553	0.173247	0.0543995	0
Target	Homo sapiens (Human)	TOR1AIP2	Q8NFQ8	TOIP2	TOR1AIP2 IFRG15 LULL1	Torsin-1A-interacting protein 2					+	+	+		0.190569	0.161488	1.9177	0.260206	0.202365	-0.0286566	0.0756995	0.0700614	2.10221	2.07679	4.34955	1.76586	1.94268	0.28518	0.0200859	-0.0257486
Target	Homo sapiens (Human)	PSMD4	P55036	PSMD4	PSMD4 MCB1	26S proteasome non-ATPase regulatory subunit 4					+				0.269104	0.207762	0.177299	-0.404598	0.00133167	0.00176048	0.229139	-0.610599	2.00538	1.70318	0.312002	0.765551	0.252711	0.279453	0.206733	-0.658173
Target	Homo sapiens (Human)	ANKLE2	Q86XL3	ANKL2	ANKLE2 KIAA0692 LEM4	Ankyrin repeat and LEM domain-containing protein 2									0.374838	-0.366147	0.444103	-0.635019	0.34654	0.373516	0.0669808	0.104644	0.50206	0.797474	0.047292	-0.143628	0.570538	0.74493	0.0617449	-0.196172
Target	Homo sapiens (Human)	RBMX	P38159	RBMX	RBMX HNRPG RBMXP1	RNA-binding motif protein, X chromosome					+	+			0.465104	-0.33106	0.585583	0.444592	0.0569849	-0.0559578	1.10169	0.719694	2.11398	2.20819	2.93711	2.80017	0.677361	0.521673	1.20182	1.11366
Target	Homo sapiens (Human)	SRP72	O76094	SRP72	SRP72	Signal recognition particle subunit SRP72					+				0.00921086	-0.00873311	1.06771	-0.561656	0.150453	-0.0925738	0.927055	-0.645496	1.38201	0.614166	0.401403	-0.531401	0.0252296	-0.0249386	1.10599	-1.17051
Target	Homo sapiens (Human)	FARSA	Q9Y285	SYFA	FARSA FARS FARSL FARSLA	Phenylalanine--tRNA ligase alpha subunit					+				1.98536	2.15571	0.472624	-0.521409	0.245841	0.319897	2.25732	-2.35722	3.02096	3.97758	0.368926	0.499915	1.08692	1.06708	1.89312	-2.41059
Target	Homo sapiens (Human)	PGM2	Q96G03	PGM2	PGM2 MSTP006	Phosphopentomutase					+				0.102774	0.0429484	0.146179	-0.156904	0.00267651	0.00325775	0.568162	-0.196594	2.07113	1.14344	0.326039	0.822209	0.0534798	0.110462	0.0953723	-0.21077
Target	Homo sapiens (Human)	RNF214	Q8ND24	RN214	RNF214	RING finger protein 214									0		0			0	1.00302	0.761364	0		0			0	0.725904	-0.730651
Target	Homo sapiens (Human)	LAMA3	Q16787	LAMA3	LAMA3 LAMNA	Laminin subunit alpha-3					+	+			1.41824	2.25631	1.88493	1.63371	0.722138	0.298495	0.148571	-0.324109	1.45251	2.27606	1.87641	1.6769	0.709871	0.34556	0.115454	-0.253595
Target	Homo sapiens (Human)	LAMC2	Q13753	LAMC2	LAMC2 LAMB2T LAMNB2	Laminin subunit gamma-2					+				1.29509	1.38778	1.76992	0.613429	1.58406	0.744211	0.0209497	-0.0301374	1.60277	1.51116	0.898424	0.353909	1.69496	0.957328	0.195098	-0.199924
Target	Homo sapiens (Human)	LSM14A	Q8ND56	LS14A	LSM14A C19orf13 FAM61A RAP55 RAP55A	Protein LSM14 homolog A						+			0.0801992	-0.258891	0.726374	1.07159	0.0792112	0.242137	0.956669	1.57262	0.0495412	0.306308	1.86527	2.51519	0.0346274	-0.215858	1.43628	1.99303
Target	Homo sapiens (Human)	ACAT1	P24752	THIL	ACAT1 ACAT MAT	Acetyl-CoA acetyltransferase, mitochondrial					+	+	+		0.335953	0.223772	0.210519	0.171307	1.8255	0.47504	0.452903	0.422574	1.26789	1.79356	2.21167	1.82595	2.47949	0.926606	0.583167	0.958999
Target	Homo sapiens (Human)	EMG1	Q92979	NEP1	EMG1 C2F	Ribosomal RNA small subunit methyltransferase NEP1									0.573407	-0.404586	0		0.708027	0.487532	0		0.551903	0.873892	0		0.431832	0.51942	0
Target	Homo sapiens (Human)	NSDHL	Q15738	NSDHL	NSDHL H105E3	Sterol-4-alpha-carboxylate 3-dehydrogenase, decarboxylating						+			0.371819	2.00678	0.834662	1.03919	0.649179	0.799527	0.0248323	-0.168068	0.869046	4.15288	2.8707	1.48435	1.73421	1.68943	0.169008	-0.979098
Target	Homo sapiens (Human)	STRAP	Q9Y3F4	STRAP	STRAP MAWD UNRIP	Serine-threonine kinase receptor-associated protein					+				0.792965	0.868437	0.11495	-0.153599	1.56447	1.1722	0.0873766	0.150162	1.42062	2.80839	0.509007	0.751508	1.55473	1.51091	0.204315	-0.545976
Target	Homo sapiens (Human)	MTX1	Q13505	MTX1	MTX1 MTX MTXN	Metaxin-1									0		0		0	1.72358		0	0		0		0	2.45242		0
Target	Homo sapiens (Human)	GALNT3	Q14435	GALT3	GALNT3	Polypeptide N-acetylgalactosaminyltransferase 3									0			0	0			0	0			0	0			0
Target	Homo sapiens (Human)	FKBP11	Q9NYL4	FKB11	FKBP11 FKBP19 UNQ336/PRO535	Peptidyl-prolyl cis-trans isomerase FKBP11									0.257915	-1.92016		0	0		0		0.15135	1.18607		0	0		0
Target	Homo sapiens (Human)	RAB12	Q6IQ22	RAB12	RAB12	Ras-related protein Rab-12									0		0		0		0		0		0		0		0
Target	Homo sapiens (Human)	ISCU	Q9H1K1	ISCU	ISCU NIFUN	Iron-sulfur cluster assembly enzyme ISCU									0	-0.132594	0	0.80869	0.448338	-1.06258	0	-0.121296	0	1.01358	0	1.99892	0.25778	-0.606286	0	0.379055
Target	Homo sapiens (Human)	CYC1	P08574	CY1	CYC1	Cytochrome c1, heme protein, mitochondrial						+			0.910284	-2.05985	0.372593	-0.225068	0.908038	-1.92361	0.0690227	-0.0888252	0.0393732	0.119699	2.37923	1.39788	0.64164	-1.34465	0.0476255	-0.0664775
Target	Homo sapiens (Human)	STAT1	P42224	STAT1	STAT1	Signal transducer and activator of transcription 1-alpha/beta		+		+					1.98845	-1.50458	3.56396	-1.5071	2.0875	-1.54266	3.24302	-1.54519	0.0156556	0.0130615	0.983481	-0.30156	1.65479	-0.961367	2.82804	-1.27599
Target	Homo sapiens (Human)	GOSR1	O95249	GOSR1	GOSR1 GS28	Golgi SNAP receptor complex member 1									0.696634	-2.24586	0	-0.224742	0	-1.63087	1.01778	0.390254	0.347889	-1.20634	0	1.06191	0	-1.33591	1.72865	0.932341
Target	Homo sapiens (Human)	C11orf68	Q9H3H3	CK068	C11orf68 BLES03	UPF0696 protein C11orf68									0.149813	-0.255985	0	0.684925	0	-1.63134	0	-0.690434	0.059301	0.312898	0	1.71979	0	-2.11118	0	-0.704285
Target	Homo sapiens (Human)	LGALS9	O00182	LEG9	LGALS9	Galectin-9									0		0	0.335607	0	-0.969531	0		0		0	2.32988	0	-0.252467	0
Target	Homo sapiens (Human)	JUNB	P17275	JUNB	JUNB	Transcription factor JunB					+				2.31593	-0.904749	0.443144	1.26822	0.805279	-1.10491	0.425808	1.06806	3.27709	-0.946207	0.699881	1.21241	0.813198	-0.852783	0.943471	1.30583
Target	Homo sapiens (Human)	MAFF	Q9ULX9	MAFF	MAFF	Transcription factor MafF									0	-5.43322	0		0	-0.385057	0		0	-5.67594	0		0	0.286165	0
Target	Homo sapiens (Human)	RPS17	P08708	RS17	RPS17 RPS17L	40S ribosomal protein S17									0.489285	-0.8219	0.0810726	-0.121941	0.949819	-1.14205	0.260668	-0.442094	0.530823	-0.742466	0.611349	0.895491	0.773304	-1.00739	0.374232	0.630569
Target	Homo sapiens (Human)	KIAA1143	Q96AT1	K1143	KIAA1143	Uncharacterized protein KIAA1143									0	-0.747272	0	0.607649	0	-0.841006	0	0.513914	0	1.12779	0	1.65795	0	-0.517768	0	0.0123959
Target	Homo sapiens (Human)	GOLGA5	Q8TBA6	GOGA5	GOLGA5 RETII RFG5 PIG31	Golgin subfamily A member 5									0.233959	-0.444001	0.909823	1.01533	0.691431	-1.14516	0.244164	0.314174	0.374155	0.754844	0.954322	1.83467	0.665322	-1.13778	0.0200811	-0.0579535
Target	Homo sapiens (Human)	SELENOH	Q8IZQ5	SELH	SELENOH C11orf31 SELH	Selenoprotein H									0	-0.803305	0.493929	0.391442	0	-0.784703	0.420322	0.410044	0	-0.634537	1.09592	0.679953	0	-0.470925	1.13197	0.843565
Target	Homo sapiens (Human)	PGRMC2	O15173	PGRC2	PGRMC2 DG6 PMBP	Membrane-associated progesterone receptor component 2									0.132698	-0.250137	0	-0.553792	0.514782	-0.99892	0	-1.30258	0.160679	0.447444	0	1.22178	0.373011	-0.887141	0	-0.112808
Target	Homo sapiens (Human)	RMDN1	Q96DB5	RMD1	RMDN1 FAM82B CGI-90	Regulator of microtubule dynamics protein 1						+			0		0.617306	0.168395	0	-0.615366	0		0		1.483	0.703711	0	-0.115503	0
Target	Homo sapiens (Human)	THEM6	Q8WUY1	THEM6	THEM6 C8orf55 PSEC0098	Protein THEM6									0		0		0	-0.529333		0	0		0		0	0.419086		0
Target	Homo sapiens (Human)	ELOB	Q15370	ELOB	ELOB TCEB2	Elongin-B					+				0.532325	0.688592	0.173125	0.259226	0.388745	-0.518615	0.758687	-0.94798	1.15903	1.38238	1.07094	1.33788	0.0753419	-0.117275	0.0964707	-0.16178
Target	Homo sapiens (Human)	NOSIP	Q9Y314	NOSIP	NOSIP CGI-25	Nitric oxide synthase-interacting protein					+	+			0.865206	0.623483	0.95875	1.32016	0.110485	-0.121505	0.40051	0.575177	2.05608	1.90992	1.5455	1.86148	0.391935	0.361492	0.21644	0.313056
Target	Homo sapiens (Human)	AARS2	Q5JTZ9	SYAM	AARS2 AARSL KIAA1270	Alanine--tRNA ligase, mitochondrial					+				1.47697	1.08013	0	0.585747	0.429499	-0.475676	0	-0.970061	1.09806	2.36165	0	2.13596	0.0693189	-0.0970516	0	-0.32274
Target	Homo sapiens (Human)	DHRS7B	Q6IAN0	DRS7B	DHRS7B SDR32C1 CGI-93 UNQ212/PRO238	Dehydrogenase/reductase SDR family member 7B									0		0	-0.0877781	0	-0.872345	0		0		0	0.0992241	0	-1.08104	0
Target	Homo sapiens (Human)	TACC3	Q9Y6A5	TACC3	TACC3 ERIC1	Transforming acidic coiled-coil-containing protein 3					+				0.228638	0.210139	0.254948	-0.160714	0.00985359	-0.00936445	0.547649	-0.380218	1.36467	0.847111	1.05425	0.554145	0.69145	0.45085	0.264128	0.157883
Target	Homo sapiens (Human)	SLC2A1	P11166	GTR1	SLC2A1 GLUT1	Solute carrier family 2, facilitated glucose transporter member 1					+				0.776847	0.949669	0.122827	-0.330412	0.1801	-0.47581	1.54627	-1.75589	1.41951	2.4489	0.432181	0.974022	0.0661211	-0.173735	0.895709	-1.64861
Target	Homo sapiens (Human)	SNX2	O60749	SNX2	SNX2 TRG9	Sorting nexin-2					+				0.439741	-0.183917	0.190066	-0.268055	0.332538	-0.366817	0.588976	-0.450956	2.08158	1.44626	0.196527	0.446165	0.0151319	-0.0216846	0.57573	-1.02178
Target	Homo sapiens (Human)	CHTOP	Q9Y3Y2	CHTOP	CHTOP C1orf77 FOP HT031 PP7704	Chromatin target of PRMT1 protein						+			0.0240432	0.0458705	0.0604951	0.0369059	0.441838	-0.21903	0.131501	-0.227995	0.877641	1.19364	2.15118	0.821953	0.379946	0.147586	0.130089	-0.224096
Target	Homo sapiens (Human)	SPECC1	Q5M775	CYTSB	SPECC1 CYTSB NSP5	Cytospin-B									0.176231	-0.65177	0.583974	0.875402	0.261269	-0.700771	0.397873	0.826402	0.0845586	-0.22272	0.568244	1.5261	0.58989	-0.99087	0.18735	0.757946
Target	Homo sapiens (Human)	ZNF512	Q96ME7	ZN512	ZNF512 KIAA1805	Zinc finger protein 512					+	+			0.404116	-0.191697	0.993171	0.927923	0.274108	-0.131579	1.03568	0.988041	2.60357	1.4266	1.89105	2.30625	0.211667	0.108931	0.955756	0.988589
Target	Homo sapiens (Human)	NLE1	Q9NVX2	NLE1	NLE1 HUSSY-07	Notchless protein homolog 1						+			0		0.145371	0.0810782	0.155827	-0.104797	0		0		2.11952	1.35257	0.523088	0.341174	0
Target	Homo sapiens (Human)	YTHDF2	Q9Y5A9	YTHD2	YTHDF2 HGRG8	YTH domain-containing family protein 2					+	+			0.842592	-0.273201	0.0153196	-0.0111465	0.160365	-0.0578473	0.337543	0.204207	1.00794	1.06945	2.93666	1.63989	1.13694	0.269151	0.73429	0.839591
Target	Homo sapiens (Human)	MTHFD1L	Q6UB35	C1TM	MTHFD1L FTHFSDC1	Monofunctional C1-tetrahydrofolate synthase, mitochondrial					+	+			1.82688	0.777918	0.997052	0.439897	0.2527	-0.0642948	0.699902	-0.402316	3.8839	2.19218	2.2966	1.34846	1.13836	0.313988	0.978939	-0.529732
Target	Homo sapiens (Human)	DDX42	Q86XP3	DDX42	DDX42	ATP-dependent RNA helicase DDX42					+				2.72157	1.75565	0.631752	0.905767	0.00171116	0.000859578	0.421731	-0.849021	2.69722	3.13077	0.449901	1.17805	0.868307	0.552125	0.396169	-1.4006
Target	Homo sapiens (Human)	GGCT	O75223	GGCT	GGCT C7orf24 CRF21	Gamma-glutamylcyclotransferase					+				0.173801	-0.0814444	1.39777	-0.773441	0.841988	-0.223349	1.47413	-0.915345	2.71922	1.63764	0.329041	0.547092	0.0350574	-0.0205879	0.735465	-1.11114
Target	Homo sapiens (Human)	ETFA	P13804	ETFA	ETFA	Electron transfer flavoprotein subunit alpha, mitochondrial					+	+			0.15675	0.297715	0.372032	0.641619	0.140744	-0.0601559	0.101852	0.283749	1.67947	1.82349	1.26724	1.65045	1.74936	0.62104	0.228103	0.448006
Target	Homo sapiens (Human)	BSPRY	Q5W0U4	BSPRY	BSPRY	B box and SPRY domain-containing protein									0.750299	-0.999537	0.322935	-0.226477	0.179272	-0.248158	2.0341	0.524903	0.287714	-0.55314	0.0651608	-0.138792	0.00647132	-0.0185401	0.260626	0.395808
Target	Homo sapiens (Human)	UBE2E2	Q96LR5	UB2E2	UBE2E2 UBCH8	Ubiquitin-conjugating enzyme E2 E2									0	-0.237961	0		0.0513871	-0.0836964	0		0	1.00488	0		0.0784441	0.116014	0
Target	Homo sapiens (Human)	STXBP3	O00186	STXB3	STXBP3	Syntaxin-binding protein 3									0		0.0510397	0.0901117	0.0477731	-0.108941	0		0		0.0667779	-0.196172	0.0353026	0.137329	0
Target	Homo sapiens (Human)	TAP2	Q03519	TAP2	TAP2 ABCB3 PSF2 RING11 Y1	Antigen peptide transporter 2					+				0.181029	0.209382	0.397837	0.288813	0.0374093	-0.0395692	0.0337316	0.039861	1.80621	1.36784	1.11882	1.20946	0.497592	0.41	0.195761	0.251616
Target	Homo sapiens (Human)	GATAD2B	Q8WXI9	P66B	GATAD2B KIAA1150	Transcriptional repressor p66-beta					+	+			3.0988	1.46509	1.42714	1.28079	0.652837	0.363715	0.18526	0.179421	4.78988	3.17231	2.28109	2.55091	1.28629	0.675758	0.0451887	0.0543607
Target	Homo sapiens (Human)	NPM1	P06748	NPM	NPM1 NPM	Nucleophosmin					+	+			0.256455	-0.143192	0.459729	0.417961	0.0799074	-0.0650291	0.644412	0.496124	2.97477	2.20875	2.11181	2.24437	0.609572	0.441976	0.511932	0.477592
Target	Homo sapiens (Human)	LGALS3	P17931	LEG3	LGALS3 MAC2	Galectin-3									0	0.265338	0.390437	0.636649	0.249436	-0.206467	0	0.164845	0	1.62177	0.979884	2.03615	0.0356076	-0.0578702	0	0.356507
Target	Homo sapiens (Human)	RAB7A	P51149	RAB7A	RAB7A RAB7	Ras-related protein Rab-7a					+	+			2.08873	1.14106	0.833322	0.476984	0.117024	-0.089421	1.58205	-0.753494	2.72824	2.53869	1.81922	1.64187	0.154224	0.133673	0.838853	-0.763141
Target	Homo sapiens (Human)	SF3B1	O75533	SF3B1	SF3B1 SAP155	Splicing factor 3B subunit 1					+				0.321255	0.129447	0.12188	0.0648053	0.0553678	-0.0230141	0.155605	-0.0876554	2.39913	1.47701	1.09234	0.57277	0.826914	0.263724	0.94557	-0.640511
Target	Homo sapiens (Human)	MGME1	Q9BQP7	MGME1	MGME1 C20orf72 DDK1	Mitochondrial genome maintenance exonuclease 1									0	1.0098	0		0	0.0870314	0		0	2.27783	0		0	0.354615	0
Target	Homo sapiens (Human)	ASNA1	O43681	GET3	GET3 ARSA ASNA1 TRC40	ATPase GET3					+				0.505178	-0.324039	0	-0.179377	0.0688971	0.0768795	0	0.221541	1.09403	0.91092	0	1.16816	0.565587	0.601405	0	0.858641
Target	Homo sapiens (Human)	EWSR1	Q01844	EWS	EWSR1 EWS	RNA-binding protein EWS					+				1.44427	0.649013	0	-0.079092	0.226916	0.125903	0	-0.602201	2.37126	2.84799	0	1.6244	1.04833	0.740051	0	-0.483541
Target	Homo sapiens (Human)	SEC23A	Q15436	SC23A	SEC23A	Protein transport protein Sec23A									0.758127	-0.380667	0.283286	0.380134	0.109566	0.14965	1.33539	0.910451	0.524741	0.259535	0.895424	1.83134	0.86104	0.647385	1.14241	2.21919
Target	Homo sapiens (Human)	HSPA4L	O95757	HS74L	HSPA4L APG1 OSP94	Heat shock 70 kDa protein 4L									1.42742	0.807355	0.0790192	0.22206	0.0101388	-0.00782394	0.164613	-0.59312	0	3.69879	0	1.53238	1.12255	0.393131	0	-1.77328
Target	Homo sapiens (Human)	RBM4	Q9BWF3	RBM4	RBM4 RBM4A	RNA-binding protein 4					+	+			0.79523	0.364791	0.516846	0.450867	0.283145	0.279865	0.945198	0.365942	2.69592	2.10688	1.66482	1.39994	0.628466	0.548658	0.219972	-0.158279
Target	Homo sapiens (Human)	CRYZ	Q08257	QOR	CRYZ	Quinone oxidoreductase						+			0.652358	-0.538277	0.218193	0.457745	0.0652857	0.106133	0.723637	1.10215	0.193131	0.455632	1.57174	2.22786	0.522526	0.621429	1.14296	2.39366
Target	Homo sapiens (Human)	RPL14	P50914	RL14	RPL14	60S ribosomal protein L14					+				1.40864	0.683858	0.553127	-0.335346	0.0840253	0.0670789	2.04178	-0.952125	2.29626	1.81505	0.898858	0.592869	0.553607	0.392406	1.43396	-0.829774
Target	Homo sapiens (Human)	AHNAK	Q09666	AHNK	AHNAK PM227	Neuroblast differentiation-associated protein AHNAK					+	+	+		0.682267	0.170797	0.346862	-0.0665665	1.14287	0.180448	0.185049	-0.0569153	4.5788	1.98704	2.85921	0.901429	3.02795	0.639525	1.61461	-0.446086
Target	Homo sapiens (Human)	PLAA	Q9Y263	PLAP	PLAA PLAP	Phospholipase A-2-activating protein						+	+		0.229295	0.217381	0.297943	0.297176	0.571314	0.186973	0.193129	0.266769	0.79065	1.4605	1.4674	1.67378	2.18106	0.653356	0.363309	0.866632
Target	Homo sapiens (Human)	RFC3	P40938	RFC3	RFC3	Replication factor C subunit 3					+				1.26513	-0.518293	0.375446	0.400925	0.0739855	-0.0538432	0.977065	0.865376	1.07217	-0.735627	0.474313	1.16471	0.10466	-0.110788	0.790393	1.78955
Target	Homo sapiens (Human)	HMGN5	P82970	HMGN5	HMGN5 NSBP1	High mobility group nucleosome-binding domain-containing protein 5									0			0		0	0		0			0		0	0
Target	Homo sapiens (Human)	GM2A	P17900	SAP3	GM2A	Ganglioside GM2 activator										0	0			0	0			0	0			0	0
Target	Homo sapiens (Human)	ACTL6A	O96019	ACL6A	ACTL6A BAF53 BAF53A INO80K	Actin-like protein 6A					+	+	+		0.725992	0.768524	0.616607	0.919423	0.768258	0.328058	0.234354	0.478957	2.19248	2.92521	1.48565	2.09704	2.10107	0.781673	0.0182612	-0.0464916
Target	Homo sapiens (Human)	GPD2	P43304	GPDM	GPD2	Glycerol-3-phosphate dehydrogenase, mitochondrial						+			0.0539311	-0.04216	1.5354	0.45935	1.02215	0.4197	1.37786	0.92121	0.291558	0.412811	1.56966	1.08802	0.931405	1.01022	1.51321	1.68543
Target	Homo sapiens (Human)	DDX5	P17844	DDX5	DDX5 G17P1 HELR HLR1	Probable ATP-dependent RNA helicase DDX5					+	+			0.133236	0.0402699	0.815305	0.594475	0.82927	0.268878	1.20115	0.823083	4.91441	2.33467	2.88073	2.49585	1.67344	0.502175	1.06175	0.663352
Target	Homo sapiens (Human)	LSR	Q86X29	LSR	LSR ILDR3 LISCH	Lipolysis-stimulated lipoprotein receptor					+	+	+		3.94659	1.19357	2.27357	1.52295	1.6444	0.503473	1.52677	0.83286	4.7449	2.11256	1.77453	2.22545	2.59412	0.737711	0.692355	0.850598
Target	Homo sapiens (Human)	COA7	Q96BR5	COA7	COA7 C1orf163 RESA1 SELRC1	Cytochrome c oxidase assembly factor 7					+				0.00554616	-0.00551192	0.0283743	-0.0331237	0.759171	0.338687	0.260589	0.311076	1.07938	1.00444	1.24001	1.29154	1.39055	0.656761	0.733004	0.943858
Target	Homo sapiens (Human)	FAM3C	Q92520	FAM3C	FAM3C ILEI GS3786	Protein FAM3C					+	+			1.85403	0.362692	0.802396	0.262585	1.44114	0.438591	1.52999	0.338484	3.63713	1.48784	2.60273	1.10327	1.93085	0.670991	1.02093	0.28642
Target	Homo sapiens (Human)	POLR2E	P19388	RPAB1	POLR2E	DNA-directed RNA polymerases I, II, and III subunit RPABC1									0	-0.0755259	0.158778	0.147661	0.381961	0.374332	0	0.597519	0	0.939334	1.14783	0.920434	0.637926	0.615208	0	0.596308
Target	Homo sapiens (Human)	PLRG1	O43660	PLRG1	PLRG1	Pleiotropic regulator 1									0.422906	-0.922292	0.252342	1.10662	0.199603	0.517122	0.667301	2.54603	0.399197	0.913614	0.489769	1.89484	0.347977	0.859221	0.494218	1.84044
Target	Homo sapiens (Human)	CACYBP	Q9HB71	CYBP	CACYBP S100A6BP SIP PNAS-107	Calcyclin-binding protein					+				0.37306	-0.147981	1.57631	-0.696812	0.896927	0.346469	0.45737	-0.202362	3.19285	1.33972	0.705594	-0.551936	1.48483	0.451612	1.80823	-1.44004
Target	Homo sapiens (Human)	SFXN1	Q9H9B4	SFXN1	SFXN1	Sideroflexin-1					+				1.74558	1.76795	0.231589	-0.347827	0.396236	0.545558	1.55247	-1.57022	2.91805	3.72101	0.847422	0.996456	0.945213	1.10494	1.63309	-1.61962
Target	Homo sapiens (Human)	MRPL1	Q9BYD6	RM01	MRPL1 BM-022	39S ribosomal protein L1, mitochondrial									0	1.97137	0.369434	0.225106	0	0.715882	0	-1.03038	0	3.1593	0.30415	0.522606	0	1.15174	0	-1.48495
Target	Homo sapiens (Human)	TSG101	Q99816	TS101	TSG101	Tumor susceptibility gene 101 protein					+				0.0494135	0.0723429	0.244021	-0.4244	0.395797	0.730048	0.723072	0.233305	1.13007	1.41368	0.311553	0.595107	0.599887	1.13488	0.602793	0.316305
Target	Homo sapiens (Human)	SF1	Q15637	SF01	SF1 ZFM1 ZNF162	Splicing factor 1					+				0.269792	-0.0664145	0.427281	-0.501935	0.690171	0.754539	1.26921	0.319019	3.93199	1.35035	0.403142	0.505835	1.1915	1.33183	1.79893	0.487314
Target	Homo sapiens (Human)	XAB2	Q9HCS7	SYF1	XAB2 HCNP KIAA1177 SYF1 PP3898	Pre-mRNA-splicing factor SYF1					+	+			1.03694	0.686008	1.35412	1.63249	1.26608	0.70115	1.26562	1.64763	1.93724	1.05174	2.10561	2.13489	1.77062	0.937995	2.03779	2.02114
Target	Homo sapiens (Human)	NOP14	P78316	NOP14	NOP14 C4orf9 NOL14 RES4-25	Nucleolar protein 14									0.117621	0.128317	0.428939	-0.372892	0.841185	0.7495	0.283339	0.248292	0.574765	0.62892	0.223328	-0.223953	1.27037	1.07119	0.170563	0.218318
Target	Homo sapiens (Human)	NMT1	P30419	NMT1	NMT1 NMT	Glycylpeptide N-tetradecanoyltransferase 1							+		0.222948	-0.103369	0.651754	-0.487549	1.27409	0.798034	0.772684	0.413854	0.32671	0.160254	0.0142692	-0.0335395	2.30092	1.0825	0.497344	0.888711
Target	Homo sapiens (Human)	ACOT1	Q86TX2	ACOT1	ACOT1 CTE1	Acyl-coenzyme A thioesterase 1					+	+			0.483446	0.686507	0.645444	-0.491712	1.50516	0.812641	0.207346	-0.365577	1.13543	1.00124	1.44779	-0.756713	1.67785	1.37461	2.08863	-0.38334
Target	Homo sapiens (Human)	XRN2	Q9H0D6	XRN2	XRN2	5'-3' exoribonuclease 2				+	+	+			0.0807635	-0.0283031	1.42573	1.42034	1.3912	1.11992	2.99746	2.56856	1.31799	1.19905	1.72624	1.83561	1.76858	1.63098	2.00619	2.26753
Target	Homo sapiens (Human)	PDHB	P11177	ODPB	PDHB PHE1B	Pyruvate dehydrogenase E1 component subunit beta, mitochondrial					+				2.67271	1.51244	0.141085	-0.693206	0.249267	1.13708	1.35817	-1.06856	3.41254	2.91367	0.0822468	-0.494254	0.282398	1.35385	0.760768	-2.05408
Target	Homo sapiens (Human)	TRIM25	Q14258	TRI25	TRIM25 EFP RNF147 ZNF147	E3 ubiquitin/ISG15 ligase TRIM25					+		+		0.648115	0.723995	2.4263	-1.09772	1.30171	1.36	0.987891	-0.46172	1.83754	1.93196	0.74816	-0.585877	2.16291	1.69288	0.777268	-0.824956
Target	Homo sapiens (Human)	COPS3	Q9UNS2	CSN3	COPS3 CSN3	COP9 signalosome complex subunit 3					+				0.759156	0.990731	0	0.567623	0.970975	1.53314	0	1.11003	2.6934	2.47232	0	0.503108	1.36882	2.21248	0	0.243266
Target	Homo sapiens (Human)	CSDE1	O75534	CSDE1	CSDE1 D1S155E KIAA0885 NRU UNR	Cold shock domain-containing protein E1							+		0.115518	-0.167674	0.781863	-0.854965	3.0229	1.87815	0.788244	1.19086	0.377531	1.04786	0.163942	0.379807	3.79335	2.3195	0.499028	1.65144
Target	Homo sapiens (Human)	ALDH5A1	P51649	SSDH	ALDH5A1 SSADH	Succinate-semialdehyde dehydrogenase, mitochondrial									0			0	0			0	0			0	0			0
Target	Homo sapiens (Human)	CDCA8	Q53HL2	BOREA	CDCA8 PESCRG3	Borealin									0			0	0			0	0			0	0			0
Target	Homo sapiens (Human)	TOR4A	Q9NXH8	TOR4A	TOR4A C9orf167	Torsin-4A									0			0	0			0	0			0	0			0
Target	Homo sapiens (Human)	TRIM33	Q9UPN9	TRI33	TRIM33 KIAA1113 RFG7 TIF1G	E3 ubiquitin-protein ligase TRIM33									0			0	0			0	0			0	0			0
Target	Homo sapiens (Human)	SENP3	Q9H4L4	SENP3	SENP3 SSP3 SUSP3	Sentrin-specific protease 3										0	0		0			0		0	0		0			0
Target	Homo sapiens (Human)	TMCC3	Q9ULS5	TMCC3	TMCC3 KIAA1145	Transmembrane and coiled-coil domain protein 3										0	0		0			0		0	0		0			0
Target	Homo sapiens (Human)	EEF1E1	O43324	MCA3	EEF1E1 AIMP3 P18	Eukaryotic translation elongation factor 1 epsilon-1									0		0		0		0		0		0		0		0
Target	Homo sapiens (Human)	TIA1	P31483	TIA1	TIA1	Cytotoxic granule associated RNA binding protein TIA1									0	-1.31114		0	0		0		0	-1.52557		0	0		0
Target	Homo sapiens (Human)	PAPOLA	P51003	PAPOA	PAPOLA PAP	Poly(A) polymerase alpha									0	-0.248686		0	0		0		0	0.312904		0	0		0
Target	Homo sapiens (Human)	UBE2C	O00762	UBE2C	UBE2C UBCH10	Ubiquitin-conjugating enzyme E2 C									0		0		0		0		0		0		0		0
Target	Homo sapiens (Human)	CYP51A1	Q16850	CP51A	CYP51A1 CYP51	Lanosterol 14-alpha demethylase									0		0		0		0		0		0		0		0
Target	Homo sapiens (Human)	ESRP1	Q6NXG1	ESRP1	ESRP1 RBM35A	Epithelial splicing regulatory protein 1									0		0		0	-4.99884		0	0		0		0	-4.83888		0
Target	Homo sapiens (Human)	PACSIN2	Q9UNF0	PACN2	PACSIN2	Protein kinase C and casein kinase substrate in neurons protein 2							+		1.40045	-3.02064	0.773695	-0.282375	3.82898	-2.76697	0.00944956	-0.0287088	0.402228	-1.70001	0.218873	-0.493083	3.04256	-2.05152	0.160105	-0.844585
Target	Homo sapiens (Human)	CMSS1	Q9BQ75	CMS1	CMSS1 C3orf26	Protein CMSS1									0	-0.426171	0		0	-2.7752	0		0	0.853822	0		0	-2.59534	0
Target	Homo sapiens (Human)	MRPL12	P52815	RM12	MRPL12 MRPL7 RPML12	39S ribosomal protein L12, mitochondrial									0.0768985	0.12679	0		1.60181	-2.36472	0		0.978231	1.42238	0		1.55702	-2.08391	0
Target	Homo sapiens (Human)	NUCB1	Q02818	NUCB1	NUCB1 NUC	Nucleobindin-1					+	+			0.221738	-0.286274	0.907487	1.40512	0.766194	-1.19006	0.414472	0.501335	1.44089	1.23711	2.33844	1.61809	0.105347	-0.11039	0.364012	0.270592
Target	Homo sapiens (Human)	DHX30	Q7L2E3	DHX30	DHX30 DDX30 KIAA0890	ATP-dependent RNA helicase DHX30									0		0		0	-1.40787		0	0		0		0	-0.739434		0
Target	Homo sapiens (Human)	ERLIN1	O75477	ERLN1	ERLIN1 C10orf69 KE04 KEO4 SPFH1	Erlin-1									0.659132	-1.56038	0.434004	0.777318	0.608544	-1.77894	1.81511	0.558755	0.746964	-1.54549	0.199318	0.68063	0.394505	-1.50584	1.82063	0.72028
Target	Homo sapiens (Human)	SCP2	P22307	SCP2	SCP2	Sterol carrier protein 2						+			0	0.969573	0.501029	0.452869	1.75888	-1.31674	0	-1.83344	0	3.35684	1.41192	2.29213	1.06087	-0.767211	0	-1.83192
Target	Homo sapiens (Human)	DDOST	P39656	OST48	DDOST KIAA0115 OST48 OK/SW-cl.45	Dolichyl-diphosphooligosaccharide--protein glycosyltransferase 48 kDa subunit									0.347878	-1.42628	0.296115	-1.13247	0.231014	-1.16008	0.757756	-0.866272	0.188665	0.904072	0.0103724	0.0534019	0.0836925	-0.504558	0.91747	-1.35523
Target	Homo sapiens (Human)	HLA-G	P17693	HLAG	HLA-G HLA-6.0 HLAG	HLA class I histocompatibility antigen, alpha chain G									0		0		0.960359	-1.89994		0	0		0		0.990437	-1.94532		0
Target	Homo sapiens (Human)	COX5B	P10606	COX5B	COX5B	Cytochrome c oxidase subunit 5B, mitochondrial					+	+			0.100778	0.123673	0.255461	0.158234	1.28269	-1.13075	0.976575	-1.09619	1.94819	2.33191	1.74847	1.50567	0.876645	-0.752915	1.37921	-1.57915
Target	Homo sapiens (Human)	PCID2	Q5JVF3	PCID2	PCID2 HT004	PCI domain-containing protein 2									0		0	0.18568	0	-0.917889	0		0		0	0.772839	0	-0.277666	0
Target	Homo sapiens (Human)	SLC16A1	P53985	MOT1	SLC16A1 MCT1	Monocarboxylate transporter 1					+				0.655317	0.690875	0	0.849283	0	-0.972215	0.513479	-0.813807	2.26491	2.29322	0	2.70668	0	-0.671261	0.165844	-0.257798
Target	Homo sapiens (Human)	RAC1	P63000	RAC1	RAC1 TC25 MIG5	Ras-related C3 botulinum toxin substrate 1					+	+			0.474754	0.508867	1.81908	1.03849	1.14338	-0.913748	0.440889	-0.384123	1.21388	1.16313	1.59987	1.86287	0.469784	-0.37329	0.207887	0.32645
Target	Homo sapiens (Human)	EMC8	O43402	EMC8	EMC8 C16orf2 C16orf4 COX4AL COX4NB FAM158B NOC4	ER membrane protein complex subunit 8									0.0588612	0.259476	0	0.208313	0	-0.879688	0.252251	-0.930851	0.373155	1.61841	0	0.421808	0	-0.287921	0.314348	-1.48452
Target	Homo sapiens (Human)	PI4K2A	Q9BTU6	P4K2A	PI4K2A	Phosphatidylinositol 4-kinase type 2-alpha									0	1.73558	0	3.26904	0.13575	-0.541594	0	0.991869	0	2.27259	0	1.82886	0.0271829	0.0565691	0	-0.387157
Target	Homo sapiens (Human)	CD47	Q08722	CD47	CD47 MER6	Leukocyte surface antigen CD47									0	-2.56264	0.215259	0.964424	0.0893758	-0.757156	0	2.76991	0	-1.2408	0.243938	1.26922	0.0307482	-0.307149	0	2.20286
Target	Homo sapiens (Human)	CYB5R1	Q9UHQ9	NB5R1	CYB5R1 NQO3A2 UNQ3049/PRO9865	NADH-cytochrome b5 reductase 1									0		0		0	-0.460116		0	0		0		0	0.359067		0
Target	Homo sapiens (Human)	VDAC3	Q9Y277	VDAC3	VDAC3	Voltage-dependent anion-selective channel protein 3					+				0.611487	1.39168	0.231772	-0.540777	0.340964	-0.790596	1.25885	-2.72306	1.08745	2.36975	0.197261	0.488892	0.160696	-0.400508	1.02168	-2.28137
Target	Homo sapiens (Human)	AK3	Q9UIJ7	KAD3	AK3 AK3L1 AK6 AKL3L	GTP:AMP phosphotransferase AK3, mitochondrial						+			0.593269	0.304705	1.56945	0.990524	1.29073	-0.615597	0.0843587	0.0702222	0.834403	1.08365	1.26381	1.44124	0.294365	-0.17613	0.0835905	0.181461
Target	Homo sapiens (Human)	UBE2L6	O14933	UB2L6	UBE2L6 UBCH8	Ubiquitin/ISG15-conjugating enzyme E2 L6									0		0	-0.0896835	0	-0.347876	0		0		0	0.93679	0	0.370865	0
Target	Homo sapiens (Human)	CHMP3	Q9Y3E7	CHMP3	CHMP3 CGI149 NEDF VPS24 CGI-149	Charged multivesicular body protein 3					+				0.206736	0.138002	0		0.659414	-0.323841	0		3.03958	1.52768	0		0.561309	0.189932	0
Target	Homo sapiens (Human)	COPS4	Q9BT78	CSN4	COPS4 CSN4	COP9 signalosome complex subunit 4									0		0.35891	0.769814	0.394812	-0.560789	0		0		0.611252	1.35713	0.0400142	0.0576077	0
Target	Homo sapiens (Human)	ADPGK	Q9BRR6	ADPGK	ADPGK PSEC0260	ADP-dependent glucokinase									0	-0.584776	0.0583269	0.122753	0.549295	-0.620378	0	0.0871506	0	1.15369	0.34544	0.682798	0.277086	-0.36656	0	-0.837451
Target	Homo sapiens (Human)	RNPEP	Q9H4A4	AMPB	RNPEP APB	Aminopeptidase B						+			1.29844	-0.766012	0.0221183	-0.0222759	0.639545	-0.522202	0.40532	0.221535	0.831847	0.566094	1.29993	1.49114	0.154734	0.148231	0.986415	1.07328
Target	Homo sapiens (Human)	NSRP1	Q9H0G5	NSRP1	NSRP1 CCDC55 NSRP70	Nuclear speckle splicing regulatory protein 1						+			2.98769	-1.16739	0.883757	1.11413	1.67027	-0.49516	1.41545	1.78636	1.00025	-0.54202	1.9256	1.82387	0.917883	-0.273136	1.95755	2.09275
Target	Homo sapiens (Human)	GSTP1	P09211	GSTP1	GSTP1 FAEES3 GST3	Glutathione S-transferase P									0		0		0	-0.654825		0	0		0		0	-0.322792		0
Target	Homo sapiens (Human)	ITGAV	P06756	ITAV	ITGAV MSK8 VNRA VTNR	Integrin alpha-V									0		0		0	-0.207224		0	0		0		0	1.28193		0
Target	Homo sapiens (Human)	NAPRT	Q6XQN6	PNCB	NAPRT FHIP NAPRT1	Nicotinate phosphoribosyltransferase									0.00983711	0.0426804	0.405969	0.494424	0.540101	-1.33259	0.566711	-0.880848	0.361192	1.6317	0.83961	2.2227	0.67574	-2.09198	0.3827	-1.50099
Target	Homo sapiens (Human)	PDAP1	Q13442	HAP28	PDAP1 HASPP28	28 kDa heat- and acid-stable phosphoprotein						+			0.0166857	0.0368773	0.698158	0.300376	0.48153	-0.424822	0.0874335	-0.161324	0.198744	0.553984	1.73832	1.23452	0.00986002	0.0143407	0.275726	0.694877
Target	Homo sapiens (Human)	FAM50A	Q14320	FA50A	FAM50A DXS9928E HXC26 XAP5	Protein FAM50A						+			0.693683	-0.391848	1.15672	0.78087	0.858771	-0.39705	0.85982	0.775668	0.433927	0.286431	1.41991	1.54901	0.332837	-0.156501	0.711556	1.10607
Target	Homo sapiens (Human)	PTMS	P20962	PTMS	PTMS	Parathymosin									0	-0.0684598	0.08379	-0.214431	0	-0.418944	0.28558	-0.564915	0	1.74939	0.932356	1.49718	0	0.326827	0.0497109	0.0746193
Target	Homo sapiens (Human)	RPS15A	P62244	RS15A	RPS15A OK/SW-cl.82	40S ribosomal protein S15a						+			0	4.96512	0.565253	-0.441062	0.482415	-0.437094	0	-5.84327	0	6.01116	1.49423	1.03334	0.111017	0.11471	0	-4.86311
Target	Homo sapiens (Human)	PGM1	P36871	PGM1	PGM1	Phosphoglucomutase-1					+				0.0348764	-0.0635147	0.368212	0.402454	0.275667	-0.441806	0.0192599	0.0241629	1.16377	1.64379	0.819975	1.45556	0.029969	-0.0621427	0.114519	-0.250381
Target	Homo sapiens (Human)	PSMA3	P25788	PSA3	PSMA3 HC8 PSC8	Proteasome subunit alpha type-3					+	+			0.363716	-0.254674	0.184048	-0.0629196	0.3925	-0.331246	0.308137	-0.139492	2.57656	2.59738	1.46017	2.01871	0.50585	0.487409	0.108943	-0.0912619
Target	Homo sapiens (Human)	F3	P13726	TF	F3	Tissue factor					+	+			0.930907	-0.183065	1.30398	1.3268	0.461435	-0.291368	1.77818	1.2185	2.21746	0.438068	1.61875	2.06742	0.211612	-0.176758	1.88744	1.45259
Target	Homo sapiens (Human)	CHMP4A	Q9BY43	CHM4A	CHMP4A C14orf123 SHAX2 CDA04 HSPC134	Charged multivesicular body protein 4a					+				0.0295548	0.0259778	0	1.00485	0.648131	-0.328402	0	0.650472	1.85014	1.57667	0	2.33113	0.178331	-0.067668	0	0.686789
Target	Homo sapiens (Human)	CD44	P16070	CD44	CD44 LHR MDU2 MDU3 MIC4	CD44 antigen					+	+			1.53233	4.87034	2.13245	1.65316	0.332143	-0.36164	1.2544	-3.57882	1.9732	6.18239	1.67325	2.2018	0.131361	-0.136599	1.35116	-4.11719
Target	Homo sapiens (Human)	SRI	P30626	SORCN	SRI	Sorcin						+			0.737444	-0.786533	0.65029	-0.277561	0.34848	-0.432964	0.299219	0.0760085	0.305545	0.323823	2.35502	1.24248	0.0361137	-0.0481211	2.16801	0.870534
Target	Homo sapiens (Human)	SLC35A4	L0R6Q1	S35U4	SLC35A4	SLC35A4 upstream open reading frame protein									0	-0.994412	0	-0.709378	0.420581	-0.698944	0	-0.41391	0	-0.541074	0	-1.05739	0.428118	-0.804729	0	-1.32105
Target	Homo sapiens (Human)	APEX1	P27695	APEX1	APEX1 APE APE1 APEX APX HAP1 REF1	DNA-(apurinic or apyrimidinic site) endonuclease					+	+			0.852951	0.817304	1.24962	0.789686	0.747167	-0.352017	0.317699	-0.379635	2.03717	1.69349	2.86703	2.32151	0.33117	0.156928	0.870615	0.784952
Target	Homo sapiens (Human)	NOP58	Q9Y2X3	NOP58	NOP58 NOL5 NOP5 HSPC120	Nucleolar protein 58					+	+			1.2388	0.24729	0.885757	0.318352	1.5551	-0.319142	0.67431	-0.24808	3.62691	1.85232	2.44725	1.43979	0.19487	0.072628	0.645836	-0.339902
Target	Homo sapiens (Human)	SLC25A11	Q02978	M2OM	SLC25A11 SLC20A4	Mitochondrial 2-oxoglutarate/malate carrier protein									0	1.8581	0		0.275126	-0.316481	0		0	2.6969	0		0.145275	0.150928	0
Target	Homo sapiens (Human)	RPL12	P30050	RL12	RPL12	60S ribosomal protein L12					+				1.21152	0.774317	0.486547	-0.417866	0.273168	-0.273319	2.29674	-1.4655	2.40426	2.049	0.867613	0.742973	0.259127	0.275064	1.52309	-1.03097
Target	Homo sapiens (Human)	2024-09-08	Q92599	8-Sep	SEPTIN8 KIAA0202 SEPT8	Septin-8									0		0	0.296377	0	-0.0292225	0		0		0	1.25544	0	1.17276	0
Target	Homo sapiens (Human)	MRPL15	Q9P015	RM15	MRPL15 HSPC145	39S ribosomal protein L15, mitochondrial									0.576937	-0.384843	0.268781	0.48792	0.317036	-0.289305	0.370004	0.583458	0.206222	-0.164776	0.497513	1.02721	0.241447	-0.235108	0.501193	0.956876
Target	Homo sapiens (Human)	CORO1C	Q9ULV4	COR1C	CORO1C CRN2 CRNN4	Coronin-1C				+		+			2.59719	-0.684937	0.885419	0.177116	0.977876	-0.272893	3.75329	0.589161	0.489486	0.342329	4.05302	1.37221	0.13052	0.0462551	1.6933	1.07614
Target	Homo sapiens (Human)	HSPE1	P61604	CH10	HSPE1	10 kDa heat shock protein, mitochondrial					+	+	+		0.5466	-0.160859	0.419663	0.127239	1.5019	-0.240273	0.102505	0.0478261	4.32554	2.65193	4.18978	2.42157	2.49814	0.367421	0.292345	0.137068
Target	Homo sapiens (Human)	LUC7L	Q9NQ29	LUC7L	LUC7L LUC7L1	Putative RNA-binding protein Luc7-like 1						+			0.480706	-0.523247	1.31893	0.613393	1.17052	-0.26115	0.792763	0.875491	0.0313149	0.102306	2.71118	1.90041	0.334104	-0.128475	0.676648	1.66963
Target	Homo sapiens (Human)	C11orf98	E9PRG8	CK098	C11orf98	Uncharacterized protein C11orf98									0		0		0	0.00802994		0	0		0		0	0.403339		0
Target	Homo sapiens (Human)	MRPS7	Q9Y2R9	RT07	MRPS7	28S ribosomal protein S7, mitochondrial									0	0.595591	0	0.384066	0.192928	-0.194355	0	-0.40588	0	1.08341	0	0.980662	0.0108295	0.0136534	0	-0.0890903
Target	Homo sapiens (Human)	ATP5H	O75947	ATP5H	ATP5PD ATP5H My032	ATP synthase subunit d, mitochondrial									0.511386	0.428601	0.0474399	-0.0955887	0.199519	-0.340232	0.83247	-0.864422	0.306342	0.676757	0.42486	0.703472	0.179459	-0.32376	0.117623	-0.297046
Target	Homo sapiens (Human)	NUP37	Q8NFH4	NUP37	NUP37	Nucleoporin Nup37						+			0	-0.144214	1.33469	0.499395	0	-0.0160936	1.86267	0.627515	0	1.26013	2.36804	1.44689	0	0.540798	0.296996	0.727561
Target	Homo sapiens (Human)	CHCHD4	Q8N4Q1	MIA40	CHCHD4 MIA40	Mitochondrial intermembrane space import and assembly protein 40					+	+	+		0.139766	0.0326271	1.04426	0.230249	0.43768	-0.0712248	0.457125	0.126397	4.14189	1.83071	1.97319	1.56845	2.38398	0.446008	0.240968	0.183751
Target	Homo sapiens (Human)	LSM6	P62312	LSM6	LSM6	U6 snRNA-associated Sm-like protein LSm6									0	-0.0730963	0		0.165444	-0.249309	0		0	0.845044	0		0.0153504	-0.0290146	0
Target	Homo sapiens (Human)	NELFB	Q8WX92	NELFB	NELFB COBRA1 KIAA1182	Negative elongation factor B						+			0	-0.215142	0.0856808	0.0467224	0.112188	-0.0566165	0	0.205248	0	1.50334	2.71815	1.49588	1.13255	0.502598	0	0.49514
Target	Homo sapiens (Human)	EIF4G2	P78344	IF4G2	EIF4G2 DAP5 OK/SW-cl.75	Eukaryotic translation initiation factor 4 gamma 2					+	+			0.541309	0.916078	0.205586	0.0961259	0.0378431	-0.023009	0.496684	-0.842961	1.29579	1.82137	1.52805	0.759105	0.57101	0.324417	0.495065	-0.737848
Target	Homo sapiens (Human)	MED17	Q9NVC6	MED17	MED17 ARC77 CRSP6 DRIP77 DRIP80 TRAP80	Mediator of RNA polymerase II transcription subunit 17									0		0		0	-0.250564		0	0		0		0	-0.232079		0
Target	Homo sapiens (Human)	UNC93B1	Q9H1C4	UN93B	UNC93B1 UNC93 UNC93B	Protein unc-93 homolog B1					+				0.675851	-0.285504	0	-0.111651	0.247133	0.136919	0	0.310772	1.50324	0.603213	0	0.544936	0.918083	0.488439	0	0.430161
Target	Homo sapiens (Human)	PPAN	Q9NQ55	SSF1	PPAN BXDC3 SSF1	Suppressor of SWI4 1 homolog									0.897617	-0.287573	0.0717435	0.0750319	0.0381836	-0.041612	1.1189	0.320992	0.871236	0.476054	0.695265	0.555642	0.286008	0.255618	0.583511	0.335205
Target	Homo sapiens (Human)	SBDS	Q9Y3A5	SBDS	SBDS CGI-97	Ribosome maturation protein SBDS					+	+			0.688144	0.958222	0.692489	0.112717	0.132835	-0.0436548	0.650981	-0.889159	1.29621	1.83627	3.64371	0.767608	0.805615	0.213642	0.645501	-0.855018
Target	Homo sapiens (Human)	HMGA2	P52926	HMGA2	HMGA2 HMGIC	High mobility group protein HMGI-C					+	+			1.06215	-0.135276	0.657463	0.247897	1.09855	-0.165875	0.582459	0.217299	4.28798	1.54815	3.53586	1.5071	1.00943	0.167849	0.41072	0.126802
Target	Homo sapiens (Human)	PEA15	Q15121	PEA15	PEA15	Astrocytic phosphoprotein PEA-15									0	-0.424989	0		0	-0.0361919	0		0	0.440082	0		0	0.520876	0
Target	Homo sapiens (Human)	CAPNS1	P04632	CPNS1	CAPNS1 CAPN4 CAPNS	Calpain small subunit 1					+				0.607057	0.638518	1.33881	-1.35072	0.0273806	-0.0388641	1.72344	-2.0281	1.20591	1.56577	0.766409	-0.854893	0.388722	0.484207	1.47208	-1.93645
Target	Homo sapiens (Human)	AURKB	Q96GD4	AURKB	AURKB AIK2 AIM1 AIRK2 ARK2 STK1 STK12 STK5	Aurora kinase B									0	-0.787402	0	0.384951	0	0.433914	0	1.60627	0	0.118245	0	0.918483	0	0.594754	0	1.39499
Target	Homo sapiens (Human)	RAB14	P61106	RAB14	RAB14	Ras-related protein Rab-14									0.380254	-1.38215	0	-0.60871	0.0626105	-0.271445	0	0.501998	0.151297	0.511799	0	1.55181	0.101627	-0.354306	0	0.685709
Target	Homo sapiens (Human)	EMC4	Q5J8M3	EMC4	EMC4 TMEM85 HSPC184 PIG17	ER membrane protein complex subunit 4						+			0	-0.401205	1.07849	0.321172	0	0.059576	0	0.781953	0	0.0957966	1.54139	0.996901	0	0.310521	0	1.21163
Target	Homo sapiens (Human)	IDH3A	P50213	IDH3A	IDH3A	Isocitrate dehydrogenase					+	+			0.598401	-0.217459	0.0962335	0.0375506	0.119836	0.0658398	1.86623	0.320849	3.21939	1.69187	3.50789	1.5287	1.83844	0.838236	3.06208	0.675057
Target	Homo sapiens (Human)	ATP5J	P18859	ATP5J	ATP5PF ATP5A ATP5J ATPM	ATP synthase-coupling factor 6, mitochondrial									0		0	-0.246371	0.284225	-0.0809155	0		0		0	1.64565	1.46755	0.330293	0
Target	Homo sapiens (Human)	KPNA3	O00505	IMA4	KPNA3 QIP2	Importin subunit alpha-4									0	-0.237858	0	-0.0713113	0.256457	-0.0913779	0	0.0751686	0	1.45491	0	1.60098	0.218787	0.191338	0	0.337406
Target	Homo sapiens (Human)	DKC1	O60832	DKC1	DKC1 NOLA4	H/ACA ribonucleoprotein complex subunit DKC1					+	+	+		0.629056	0.204109	0.474504	0.116334	0.303917	0.0668767	0.0455161	-0.0208982	5.63914	1.68496	2.54434	0.834091	3.10527	0.637096	0.862195	-0.213772
Target	Homo sapiens (Human)	DAP3	P51398	RT29	DAP3 MRPS29	28S ribosomal protein S29, mitochondrial									0		0		0	0.314873		0	0		0		0	2.05998		0
Target	Homo sapiens (Human)	ERAL1	O75616	ERAL1	ERAL1 HERA	GTPase Era, mitochondrial									0		0	-0.0814037	0.505259	-0.102752	0		0		0	1.01808	0.03196	-0.0075283	0
Target	Homo sapiens (Human)	HNRNPA3	P51991	ROA3	HNRNPA3 HNRPA3	Heterogeneous nuclear ribonucleoprotein A3					+	+	+		0.748926	-0.182332	0.395938	0.122348	0.143086	0.0304235	1.03012	0.335103	3.80832	2.09417	3.29685	2.18559	2.08451	0.487753	1.13229	0.579171
Target	Homo sapiens (Human)	EGFR	P00533	EGFR	EGFR ERBB ERBB1 HER1	Epidermal growth factor receptor					+	+			0.483321	0.510892	1.64962	0.344317	0.214872	0.172139	0.00519041	0.00556437	1.11902	1.22982	3.12122	1.03397	0.685386	0.476979	0.265092	0.281128
Target	Homo sapiens (Human)	REXO4	Q9GZR2	REXO4	REXO4 PMC2 XPMC2H	RNA exonuclease 4					+				0.824501	0.417725	0.259071	0.230621	0.231366	-0.0911878	0.288263	-0.278292	2.11898	1.01632	0.208643	0.365719	0.0609567	0.0627432	0.412072	-0.587862
Target	Homo sapiens (Human)	PACSIN3	Q9UKS6	PACN3	PACSIN3	Protein kinase C and casein kinase substrate in neurons protein 3									0		0		0.0570005	-0.049413		0	0		0		0.259337	0.33284		0
Target	Homo sapiens (Human)	SUPT16H	Q9Y5B9	SP16H	SUPT16H FACT140 FACTP140	FACT complex subunit SPT16					+	+			0.229337	0.217227	1.70366	0.578829	0.0606895	0.0589377	0.895031	0.420539	2.13564	2.18613	1.47991	1.65311	0.667059	0.527424	0.00319696	-0.00560188
Target	Homo sapiens (Human)	YBX3	P16989	YBOX3	YBX3 CSDA DBPA	Y-box-binding protein 3					+				0.704419	0.364144	0.729887	-0.82024	0.191651	0.215588	1.2391	-0.968796	1.41374	0.989694	0.00310071	-0.00430806	0.950009	0.787898	0.196877	-0.206104
Target	Homo sapiens (Human)	ILVBL	A1L0T0	HACL2	ILVBL AHAS HACL2	2-hydroxyacyl-CoA lyase 2									0		0		0	-0.306164		0	0		0		0	-0.530691		0
Target	Homo sapiens (Human)	UBE2L3	P68036	UB2L3	UBE2L3 UBCE7 UBCH7	Ubiquitin-conjugating enzyme E2 L3						+			0	-0.146129	0.720824	-0.375923	0.0422482	-0.030584	0	-0.260379	0	1.71451	1.63955	-0.572731	1.03949	0.382078	0	-1.90516
Target	Homo sapiens (Human)	IGF2BP3	O00425	IF2B3	IGF2BP3 IMP3 KOC1 VICKZ3	Insulin-like growth factor 2 mRNA-binding protein 3						+			0.425632	-1.1105	0.178637	-0.167632	0.104666	0.056481	0.361341	0.999347	0.0128042	-0.0891558	1.45952	1.28298	0.822693	0.487698	0.32996	1.85983
Target	Homo sapiens (Human)	EXOSC4	Q9NPD3	EXOS4	EXOSC4 RRP41 SKI6	Exosome complex component RRP41					+				0.55363	0.107187	0.414107	1.35932	1.17199	0.340527	0.487606	1.59266	1.63243	2.10048	0.195342	0.369988	0.93877	1.81452	0.0870651	0.0840216
Target	Homo sapiens (Human)	SARS2	Q9NP81	SYSM	SARS2 SARSM	Serine--tRNA ligase, mitochondrial					+				0.430528	-0.437293	0.32921	0.378104	0.100867	-0.113571	0.679929	0.701825	1.10367	1.35743	0.978824	1.97496	0.0317766	-0.0527302	0.296578	0.564803
Target	Homo sapiens (Human)	ASH2L	Q9UBL3	ASH2L	ASH2L ASH2L1	Set1/Ash2 histone methyltransferase complex subunit ASH2					+				0.112603	-0.0914895	0	0.437824	0	0.198417	0	0.727731	1.27218	1.55973	0	1.99413	0	0.551578	0	0.985984
Target	Homo sapiens (Human)	SNRPN	P63162	RSMN	SNRPN HCERN3 SMN	Small nuclear ribonucleoprotein-associated protein N					+	+	+		1.14775	-0.510299	0.229954	-0.0697683	0.768439	0.165752	0.976781	0.606283	1.09822	0.680143	2.53841	0.942326	2.12249	0.786178	1.28941	1.04836
Target	Homo sapiens (Human)	PSMA7	O14818	PSA7	PSMA7 HSPC	Proteasome subunit alpha type-7					+	+			2.13471	-0.518226	0.791563	1.26751	0.209481	0.092336	1.2144	1.87807	2.39598	0.989314	1.59012	2.39977	1.46337	0.608702	1.37494	2.01916
Target	Homo sapiens (Human)	DNAJC19	Q96DA6	TIM14	DNAJC19 TIM14 TIMM14	Mitochondrial import inner membrane translocase subunit TIM14									0.138528	0.506557	0.978612	0.82985	0.173908	-0.18045	0.0462448	0.142843	0.465688	1.58599	0.753365	0.861636	0.296045	-0.294312	0.362377	-1.01866
Target	Homo sapiens (Human)	UHRF2	Q96PU4	UHRF2	UHRF2 NIRF RNF107	E3 ubiquitin-protein ligase UHRF2					+	+			1.05222	0.527691	1.39112	0.670219	0.752003	0.288741	0.720825	0.431269	3.14566	2.36227	2.89046	1.6769	1.62678	0.575338	0.144067	-0.11003
Target	Homo sapiens (Human)	UQCRC1	P31930	QCR1	UQCRC1	Cytochrome b-c1 complex subunit 1, mitochondrial					+	+	+		0.00647605	-0.00223414	1.88052	0.344819	0.722659	0.17945	2.5478	0.526503	3.74911	2.56455	2.88532	1.93488	2.5381	0.845255	0.316882	0.21559
Target	Homo sapiens (Human)	HIST1H1B	P16401	H15	H1-5 H1F5 HIST1H1B	Histone H1.5					+	+	+		0.788497	0.422793	0.659343	-0.214273	0.63353	0.215812	0.799165	-0.421254	3.85122	3.34842	3.45865	1.53638	2.70335	1.16329	1.38862	-0.64875
Target	Homo sapiens (Human)	DUT	P33316	DUT	DUT	Deoxyuridine 5'-triphosphate nucleotidohydrolase, mitochondrial					+	+			2.44991	0.592805	1.57426	0.174904	1.18382	0.305301	0.722811	-0.1126	4.15052	2.61757	2.36853	1.49758	1.78327	0.788193	1.02328	-0.331799
Target	Homo sapiens (Human)	CTBP1	Q13363	CTBP1	CTBP1 CTBP	C-terminal-binding protein 1					+				0.241781	0.410758	0.00416165	-0.00186857	0.404637	0.14864	0.146935	-0.263987	1.22688	2.08356	0.93737	0.470512	0.915098	0.456717	0.655547	-1.15633
Target	Homo sapiens (Human)	GIPC1	O14908	GIPC1	GIPC1 C19orf3 GIPC RGS19IP1	PDZ domain-containing protein GIPC1					+	+			0.396221	0.237907	0.0206199	0.0142015	0.654025	0.395479	0.346508	0.171773	2.47267	1.67748	2.23354	0.967408	1.26045	0.717463	0.0133374	0.0073878
Target	Homo sapiens (Human)	LAP3	P28838	AMPL	LAP3 LAPEP PEPS	Cytosol aminopeptidase					+	+	+		0.439589	0.220321	2.82697	-0.27551	0.948355	0.307359	0.530381	-0.188472	1.78683	1.67944	5.49835	1.62406	2.02817	1.04095	1.28038	0.985571
Target	Homo sapiens (Human)	MRPL50	Q8N5N7	RM50	MRPL50	39S ribosomal protein L50, mitochondrial									0		0			0	0	-0.542336	0		0			0	0	-1.02238
Target	Homo sapiens (Human)	PRKACB	P22694	KAPCB	PRKACB	cAMP-dependent protein kinase catalytic subunit beta									0		0			0	0	-0.147842	0		0			0	0	-0.664303
Target	Homo sapiens (Human)	H6PD	O95479	G6PE	H6PD GDH	GDH/6PGL endoplasmic bifunctional protein									0		0			0	0	4.40183	0		0			0	0	-0.944588
Target	Homo sapiens (Human)	RBM47	A0AV96	RBM47	RBM47	RNA-binding protein 47									0			0		0	0		0			0		0	0
Target	Homo sapiens (Human)	PTPN11	Q06124	PTN11	PTPN11 PTP2C SHPTP2	Tyrosine-protein phosphatase non-receptor type 11									0			0		0	0		0			0		0	0
Target	Homo sapiens (Human)	SLMAP	Q14BN4	SLMAP	SLMAP KIAA1601 SLAP UNQ1847/PRO3577	Sarcolemmal membrane-associated protein									0			0		0	0		0			0		0	0
Target	Homo sapiens (Human)	CDK7	P50613	CDK7	CDK7 CAK CAK1 CDKN7 MO15 STK1	Cyclin-dependent kinase 7										0	0			0	0			0	0			0	0
Target	Homo sapiens (Human)	EMB	Q6PCB8	EMB	EMB	Embigin										0	0			0	0			0	0			0	0
Target	Homo sapiens (Human)	COG5	Q9UP83	COG5	COG5 GOLTC1 GTC90	Conserved oligomeric Golgi complex subunit 5										0	0			0	0			0	0			0	0
Target	Homo sapiens (Human)	COPG1	Q9Y678	COPG1	COPG1 COPG	Coatomer subunit gamma-1									0.497444	-0.367364	1.61869	-0.981286	0.175165	0.169488	0.967613	-0.444435	0.782027	0.695464	0.0392677	-0.0499166	0.420041	0.472164	0.315987	-0.273217
Target	Homo sapiens (Human)	C15orf52	Q6ZUT6	CCD9B	CCDC9B C15orf52	Coiled-coil domain-containing protein 9B									0.210494	0.255597	0.0438073	0.0252444	0.0280878	-0.0189915	0.211759	-0.249345	0.324725	0.765912	0.452008	0.632362	0.00885255	0.00999769	0.038895	-0.123552
Target	Homo sapiens (Human)	PYM1	Q9BRP8	PYM1	PYM1 PYM WIBG	Partner of Y14 and mago					+				0.387851	0.0704753	0.0702005	-0.0599505	0.480054	0.31103	0.64701	0.180604	2.92378	1.81575	1.19912	0.986783	1.24276	0.882351	0.0628089	0.0533803
Target	Homo sapiens (Human)	CAPZA1	P52907	CAZA1	CAPZA1	F-actin-capping protein subunit alpha-1					+	+	+		0.855231	0.237369	0.467888	-0.15333	0.910247	0.309866	0.307154	-0.0808328	3.82786	2.52814	2.27879	1.566	2.39753	0.991405	0.0338946	0.0292632
Target	Homo sapiens (Human)	MYCBP	Q99417	MYCBP	MYCBP AMY1	c-Myc-binding protein					+	+			1.41288	2.10934	2.73159	1.26452	0.540131	0.407845	0.510231	-0.436975	1.81695	3.70785	2.45538	3.11178	0.985825	1.04392	0.496636	0.447848
Target	Homo sapiens (Human)	EIF2S3	P41091	IF2G	EIF2S3 EIF2G	Eukaryotic translation initiation factor 2 subunit 3									0.549546	1.47097	0.849221	-0.429674	0.491169	0.294637	0.611208	-1.60601	0.791275	2.16791	0.412159	0.424568	1.2369	0.79187	0.29573	-0.951474
Target	Homo sapiens (Human)	MANF	P55145	MANF	MANF ARMET ARP	Mesencephalic astrocyte-derived neurotrophic factor					+		+		0.436452	1.83114	0	0.109486	1.36948	0.400876	0	-1.32078	1.28566	4.34005	0	2.03186	2.09968	0.809375	0	-1.49882
Target	Homo sapiens (Human)	RPL6	Q02878	RL6	RPL6 TXREB1	60S ribosomal protein L6					+	+	+		1.73927	0.431664	0.218147	0.0462621	2.66193	0.264821	0.378036	-0.12058	4.35307	1.83276	3.41342	1.07425	3.75293	0.612137	0.494747	-0.146375
Target	Homo sapiens (Human)	CLIC4	Q9Y696	CLIC4	CLIC4	Chloride intracellular channel protein 4					+	+			0.141392	0.0968882	0.0157133	0.0114543	0.73669	0.496768	1.17147	0.411334	1.6381	1.76624	1.90749	1.12242	1.45911	1.03382	0.362588	0.389996
Target	Homo sapiens (Human)	HNRNPAB	Q99729	ROAA	HNRNPAB ABBP1 HNRPAB	Heterogeneous nuclear ribonucleoprotein A/B					+	+			0.262702	-0.0869986	0.636784	0.307659	1.08848	0.394847	1.83893	0.789504	3.44176	1.4235	1.96251	1.6307	1.85395	0.835772	2.38184	1.04297
Target	Homo sapiens (Human)	CAT	P04040	CATA	CAT	Catalase									0.719141	0.838563	0.0543701	0.0500832	0.289093	0.335361	0.484578	-0.453119	0.854447	2.01007	0.804156	1.45977	0.703623	0.567544	0.00424862	0.0172412
Target	Homo sapiens (Human)	GLO1	Q04760	LGUL	GLO1	Lactoylglutathione lyase				+		+			0.0561404	-0.140535	0.488006	0.692904	0.0840386	0.302973	2.91622	1.13641	0.396804	0.824813	1.56006	2.5538	0.230875	0.758789	3.13603	2.48777
Target	Homo sapiens (Human)	LASP1	Q14847	LASP1	LASP1 MLN50	LIM and SH3 domain protein 1					+	+			0.0733033	0.0613111	0.0959449	0.102411	0.565304	0.411235	0.562455	0.452335	1.8311	1.48481	1.36549	1.74799	1.28545	1.04248	1.04643	1.30566
Target	Homo sapiens (Human)	TATDN1	Q6P1N9	TATD1	TATDN1 CDA11	Deoxyribonuclease TATDN1					+				0.945718	1.20656	0.0173067	-0.0154324	0.370769	0.402326	0.77483	-0.819668	1.53739	2.3705	0.377853	0.667991	0.696083	0.865396	0.415354	-0.837116
Target	Homo sapiens (Human)	PITPNB	P48739	PIPNB	PITPNB	Phosphatidylinositol transfer protein beta isoform									1.57673	-0.720948	0	-0.409012	0	0.708772	0.846403	1.02071	0.827897	-0.685247	0	-0.952292	0	1.41241	0.485069	1.14537
Target	Homo sapiens (Human)	PPP2R2A	P63151	2ABA	PPP2R2A	Serine/threonine-protein phosphatase 2A 55 kDa regulatory subunit B alpha isoform					+	+			0.150213	0.231318	1.91791	-0.700514	0.275071	0.143739	0.84002	-0.788093	1.47501	1.5397	1.5655	0.642096	0.198196	0.124176	1.12486	-0.773424
Target	Homo sapiens (Human)	PLBD1	Q6P4A8	PLBL1	PLBD1	Phospholipase B-like 1									1.26164	-1.17956	1.16609	-1.41091	0.448982	0.312852	0.048199	0.0814975	0.128006	-0.312052	0.524847	-0.609517	0.857014	0.708929	0.128767	0.411464
Target	Homo sapiens (Human)	TBL2	Q9Y4P3	TBL2	TBL2 WBSCR13 UNQ563/PRO1125	Transducin beta-like protein 2									0		0.189988	-0.347681	0.203618	0.344474	0		0		0.00936291	-0.0222066	0.298013	0.55419	0
Target	Homo sapiens (Human)	HEBP1	Q9NRV9	HEBP1	HEBP1 HBP	Heme-binding protein 1					+				0.509991	-0.168252	0.414872	0.841591	0.670302	0.398717	0.778093	1.40856	2.26501	1.49547	0.238361	0.731178	1.26618	0.790685	0.00728333	0.0263891
Target	Homo sapiens (Human)	RPLP0	P05388	RLA0	RPLP0	60S acidic ribosomal protein P0					+	+	+		0.670367	0.36178	0.282101	0.142017	1.0138	0.430122	0.35279	0.21036	3.06688	2.36821	1.93362	1.13141	2.37325	1.19671	0.0446359	-0.0400887
Target	Homo sapiens (Human)	CHP1	Q99653	CHP1	CHP1 CHP	Calcineurin B homologous protein 1					+	+			0.0257439	-0.0311731	0.541372	0.571609	0.485138	0.357189	0.842984	0.959971	1.68706	1.58652	1.44002	1.02989	0.78096	0.605463	0.0408989	0.0488332
Target	Homo sapiens (Human)	YWHAH	Q04917	1433F	YWHAH YWHA1	14-3-3 protein eta					+				0.574486	0.563967	0.0362346	-0.0242208	0.535972	0.366613	0.222377	-0.221574	2.48276	2.62785	0.908345	0.398467	1.03344	0.63092	1.91512	-1.59846
Target	Homo sapiens (Human)	OLA1	Q9NTK5	OLA1	OLA1 GTPBP9 PRO2455 PTD004	Obg-like ATPase 1					+				0.00593594	0.0129185	1.66875	-0.75842	0.23538	0.28072	0.352932	-0.490619	1.01814	1.22564	0.0455045	0.0558742	0.572222	0.302872	0.594458	-0.86689
Target	Homo sapiens (Human)	PPP1R10	Q96QC0	PP1RA	PPP1R10 CAT53 FB19 PNUTS	Serine/threonine-protein phosphatase 1 regulatory subunit 10					+		+		1.14686	0.779377	0	0.135735	1.0724	0.655343	0	0.0117009	3.11451	2.23174	0	1.46813	1.9754	1.12017	0	0.356567
Target	Homo sapiens (Human)	RBBP4	Q09028	RBBP4	RBBP4 RBAP48	Histone-binding protein RBBP4					+	+			1.06315	1.11599	0.381458	0.205296	0.60083	0.650471	0.460263	-0.260226	2.45976	3.20301	2.644	1.73569	1.12576	1.0614	0.481758	-0.405921
Target	Homo sapiens (Human)	WDR1	O75083	WDR1	WDR1	WD repeat-containing protein 1					+		+		0.113151	-0.0988903	1.45197	-0.371087	1.51677	0.50953	0.324028	0.237333	2.15124	1.52169	0.0191876	0.0313276	2.38919	0.847827	0.459661	-0.642534
Target	Homo sapiens (Human)	SPTLC1	O15269	SPTC1	SPTLC1 LCB1	Serine palmitoyltransferase 1						+	+		0.181228	0.271123	2.00805	-1.08488	1.51259	0.638426	0.542769	-0.717574	0.423114	0.992091	3.51204	-1.9935	2.40393	1.01418	0.920375	-1.97141
Target	Homo sapiens (Human)	TM9SF3	Q9HD45	TM9S3	TM9SF3 SMBP UNQ245/PRO282	Transmembrane 9 superfamily member 3					+	+			0.851432	0.244341	0.440008	-0.302448	1.01866	0.573174	0.0483495	0.0263856	2.81313	1.43914	1.31632	1.22253	1.77326	1.01036	0.931517	0.793755
Target	Homo sapiens (Human)	PFN1	P07737	PROF1	PFN1	Profilin-1					+	+	+		0.227692	0.0880006	2.43054	-0.363578	2.97097	0.556232	0.283419	0.104654	4.29883	2.05926	3.44602	1.10193	3.2218	0.98246	0.0808829	0.0251261
Target	Homo sapiens (Human)	RDX	P35241	RADI	RDX	Radixin					+	+			0.701501	0.736876	0.781568	-0.359837	0.814443	0.542802	0.583246	-0.55391	1.18658	1.89004	1.71658	1.03664	1.37141	0.812876	0.018013	-0.0405184
Target	Homo sapiens (Human)	MPRIP	Q6WCQ1	MPRIP	MPRIP KIAA0864 MRIP RHOIP3	Myosin phosphatase Rho-interacting protein					+				1.87668	1.62333	0.0164066	-0.0167497	1.12078	0.68206	1.06262	-0.958015	2.51571	3.60961	0.00455819	-0.0087045	1.30597	0.863411	1.61177	-2.75491
Target	Homo sapiens (Human)	SMNDC1	O75940	SPF30	SMNDC1 SMNR SPF30	Survival of motor neuron-related-splicing factor 30									0	3.51968	0		0.286428	1.23279	0		0	4.27891	0		0.466722	1.93485	0
Target	Homo sapiens (Human)	P4HA1	P13674	P4HA1	P4HA1 P4HA	Prolyl 4-hydroxylase subunit alpha-1					+				1.5451	0.26381	0.502826	0.793594	1.08545	0.784197	1.01818	1.31398	4.79585	2.45894	0.492481	1.49643	1.68481	1.10121	0.0362846	0.138702
Target	Homo sapiens (Human)	NCEH1	Q6PIU2	NCEH1	NCEH1 AADACL1 KIAA1363	Neutral cholesterol ester hydrolase 1					+	+	+		0.0449795	0.0107435	0.149479	-0.0942129	2.0594	0.764463	1.58828	0.659506	3.65608	1.61226	1.73721	1.03119	3.16273	1.20394	1.09316	0.622866
Target	Homo sapiens (Human)	NMI	Q13287	NMI	NMI	N-myc-interactor									0		0.0948532	-0.357724	0	0.940081	0		0		0.24237	0.819021	0	1.67484	0
Target	Homo sapiens (Human)	ABCF2	Q9UG63	ABCF2	ABCF2 HUSSY-18	ATP-binding cassette sub-family F member 2									0		0	-0.385677	0	1.02904	0		0		0	0.850974	0	1.29413	0
Target	Homo sapiens (Human)	SEC11A	P67812	SC11A	SEC11A SEC11L1 SPC18 SPCS4A	Signal peptidase complex catalytic subunit SEC11A									0	0.619606	0		0	0.921883	0		0	2.18227	0		0	1.10792	0
Target	Homo sapiens (Human)	TDP2	O95551	TYDP2	TDP2 EAP2 TTRAP AD-022	Tyrosyl-DNA phosphodiesterase 2									0	-0.266743	0	-0.472363	0	0.495043	0	0.289423	0	0.18097	0	-0.184803	0	0.245295	0	-0.120478
Target	Homo sapiens (Human)	SMARCC1	Q92922	SMRC1	SMARCC1 BAF155	SWI/SNF complex subunit SMARCC1					+				1.03009	-0.825146	0.22648	-0.27784	1.11685	0.989462	1.09268	1.53677	1.12919	-1.03255	0.450786	-0.558626	1.49299	1.25564	0.988718	1.72956
Target	Homo sapiens (Human)	ANXA7	P20073	ANXA7	ANXA7 ANX7 SNX OK/SW-cl.95	Annexin A7					+				1.65481	1.55624	0.624776	-0.691108	0.882884	0.945016	1.41835	-1.30233	1.6067	2.81808	0.19685	0.425323	0.795788	1.17754	0.581453	-1.21522
Target	Homo sapiens (Human)	CMPK1	P30085	KCY	CMPK1 CMK CMPK UCK UMK UMPK	UMP-CMP kinase									0	-0.0670919	0.657057	-1.23795	0.814756	1.19668	0	0.0258236	0	1.75347	0.147053	-0.511991	0.94922	1.95906	0	-0.306401
Target	Homo sapiens (Human)	FAM103A1	Q9BTL3	RAMAC	RAMAC C15orf18 FAM103A1 RAMMET	RNA guanine-N7 methyltransferase activating subunit									0	1.46016	0	0.536905	0	1.01276	0	0.0895081	0	4.1927	0	1.00915	0	1.12751	0	-2.05605
Target	Homo sapiens (Human)	MAX	P61244	MAX	MAX BHLHD4	Protein max									0	0.574266	0		0	1.18184	0		0	1.67147	0		0	1.38629	0
Target	Homo sapiens (Human)	RAB6A	P20340	RAB6A	RAB6A RAB6	Ras-related protein Rab-6A					+				0.455125	1.3686	0.584084	-0.669225	1.03607	1.20651	0.258099	-0.83132	1.35615	3.07782	0.245865	0.382821	1.51796	1.68887	0.379551	-1.00613
Target	Homo sapiens (Human)	RAB3GAP2	Q9H2M9	RBGPR	RAB3GAP2 KIAA0839	Rab3 GTPase-activating protein non-catalytic subunit					+				0.26708	-0.2272	0.514718	1.70781	0.92354	1.33458	1.54066	3.26958	1.19072	1.0686	0.81031	3.67611	1.01932	1.85526	1.57312	4.46277
Target	Homo sapiens (Human)	MRPS9	P82933	RT09	MRPS9 RPMS9	28S ribosomal protein S9, mitochondrial									0.00462858	0.0110397	0.000526204	0.0006272	0.704365	1.01739	0.804501	1.00698	0.710412	1.26275	0.0568853	-0.149414	0.474941	1.17708	0.112898	-0.235086
Target	Homo sapiens (Human)	NDUFB5	O43674	NDUB5	NDUFB5	NADH dehydrogenase					+				0.454968	-0.218989	0.494496	0.233727	1.83334	0.934546	2.52361	1.38726	1.88278	1.08275	0.955218	0.672009	1.49704	0.850393	0.565461	0.439652
Target	Homo sapiens (Human)	SCO2	O43819	SCO2	SCO2	Protein SCO2 homolog, mitochondrial									0	2.63921	0		0	1.44281	0		0	4.85859	0		0	1.91374	0
Target	Homo sapiens (Human)	MRPS18A	Q9NVS2	RT18A	MRPS18A	39S ribosomal protein S18a, mitochondrial					+				0.0866841	-0.034036	0.126811	0.118099	1.87689	1.22481	2.41452	1.37694	1.18901	0.901951	0.223563	0.241179	1.66487	1.18929	0.520591	0.528519
Target	Homo sapiens (Human)	RAB5B	P61020	RAB5B	RAB5B	Ras-related protein Rab-5B									0.323686	-0.367072	0.253617	-0.686045	0.978301	2.21505	1.73275	1.89608	0.65794	-0.582072	0.0968443	0.400693	0.759313	2.09463	1.62993	3.0774
Target	Homo sapiens (Human)	CCDC58	Q4VC31	MIX23	MIX23 CCDC58	Protein MIX23									0	0.0500708	0		0.742904	4.18607	0		0	1.95587	0		0.877552	4.65665	0
Target	Homo sapiens (Human)	RPS27L	Q71UM5	RS27L	RPS27L	40S ribosomal protein S27-like									0.230468	0.749043	0		0		1.08658	-1.3714	0.470524	1.57879	0		0		0.835667	-1.48829
Target	Homo sapiens (Human)	APOL2	Q9BQE5	APOL2	APOL2	Apolipoprotein L2						+			0		0.0955081	-0.047905	0		0	-1.11283	0		2.24907	0.90254	0		0	-0.573279
Target	Homo sapiens (Human)	ASAH1	Q13510	ASAH1	ASAH1 ASAH HSD-33 HSD33	Acid ceramidase									0			0	0			0	0			0	0			0
Target	Homo sapiens (Human)	CBLL1	Q75N03	HAKAI	CBLL1 HAKAI RNF188	E3 ubiquitin-protein ligase Hakai									0			0	0			0	0			0	0			0
Target	Homo sapiens (Human)	MRPL48	Q96GC5	RM48	MRPL48 CGI-118 HSPC290	39S ribosomal protein L48, mitochondrial									0			0	0			0	0			0	0			0
Target	Homo sapiens (Human)	GMPPA	Q96IJ6	GMPPA	GMPPA	Mannose-1-phosphate guanyltransferase alpha									0			0	0			0	0			0	0			0
Target	Homo sapiens (Human)	ELAC2	Q9BQ52	RNZ2	ELAC2 HPC2	Zinc phosphodiesterase ELAC protein 2									0			0	0			0	0			0	0			0
Target	Homo sapiens (Human)	BAZ1A	Q9NRL2	BAZ1A	BAZ1A ACF1 WCRF180 HSPC317	Bromodomain adjacent to zinc finger domain protein 1A									0			0	0			0	0			0	0			0
Target	Homo sapiens (Human)	MRPL39	Q9NYK5	RM39	MRPL39 C21orf92 MRPL5 RPML5 MSTP003 PRED22	39S ribosomal protein L39, mitochondrial									0			0	0			0	0			0	0			0
Target	Homo sapiens (Human)	LYPLA1	O75608	LYPA1	LYPLA1 APT1 LPL1	Acyl-protein thioesterase 1									0			0	0			0	0			0	0			0
Target	Homo sapiens (Human)	MRPL19	P49406	RM19	MRPL19 KIAA0104 MRPL15	39S ribosomal protein L19, mitochondrial									0			0	0			0	0			0	0			0
Target	Homo sapiens (Human)	CDKN2A	Q8N726	ARF	CDKN2A CDKN2 MLM	Tumor suppressor ARF									0			0	0			0	0			0	0			0
Target	Homo sapiens (Human)	HMCES	Q96FZ2	HMCES	HMCES C3orf37 DC12 SRAPD1	Abasic site processing protein HMCES									0			0	0			0	0			0	0			0
Target	Homo sapiens (Human)	FAM60A	Q9NP50	SHCAF	SINHCAF C12orf14 FAM60A L4	SIN3-HDAC complex-associated factor									0			0	0			0	0			0	0			0
Target	Homo sapiens (Human)	GID8	Q9NWU2	GID8	GID8 C20orf11 TWA1	Glucose-induced degradation protein 8 homolog									0			0	0			0	0			0	0			0
Target	Homo sapiens (Human)	PPP1R2	P41236	IPP2	PPP1R2 IPP2	Protein phosphatase inhibitor 2									0			0	0			0	0			0	0			0
Target	Homo sapiens (Human)	MTHFD2	P13995	MTDC	MTHFD2 NMDMC	Bifunctional methylenetetrahydrofolate dehydrogenase/cyclohydrolase, mitochondrial										0	0		0			0		0	0		0			0
Target	Homo sapiens (Human)	RAB18	Q9NP72	RAB18	RAB18	Ras-related protein Rab-18										0	0		0			0		0	0		0			0
Target	Homo sapiens (Human)	PIGK	Q92643	GPI8	PIGK GPI8	GPI-anchor transamidase										0	0		0			0		0	0		0			0
Target	Homo sapiens (Human)	PGM3	O95394	AGM1	PGM3 AGM1	Phosphoacetylglucosamine mutase									0	-0.362673	0		0		0	-0.287441	0	2.81298	0		0		0	-2.95535
Target	Homo sapiens (Human)	ALDH3A1	P30838	AL3A1	ALDH3A1 ALDH3	Aldehyde dehydrogenase, dimeric NADP-preferring									0.0809426	-0.193053	0		0		0	1.24347	0.00301956	-0.0117455	0		0		0	1.43597
Target	Homo sapiens (Human)	CRK	P46108	CRK	CRK	Adapter molecule crk									0		0		0		0		0		0		0		0
Target	Homo sapiens (Human)	ALDH7A1	P49419	AL7A1	ALDH7A1 ATQ1	Alpha-aminoadipic semialdehyde dehydrogenase									0.749268	-0.953275		0	0		0		0.377881	-0.927147		0	0		0
Target	Homo sapiens (Human)	ARPC4	P59998	ARPC4	ARPC4 ARC20	Actin-related protein 2/3 complex subunit 4									0	1.86608		0	0		0		0	3.45253		0	0		0
Target	Homo sapiens (Human)	PCK2	Q16822	PCKGM	PCK2 PEPCK2	Phosphoenolpyruvate carboxykinase									0	-0.118269		0	0		0		0	0.877191		0	0		0
Target	Homo sapiens (Human)	MRPL14	Q6P1L8	RM14	MRPL14 MRPL32 RPML32	39S ribosomal protein L14, mitochondrial									0	0.173728		0	0		0		0	1.01595		0	0		0
Target	Homo sapiens (Human)	VTA1	Q9NP79	VTA1	VTA1 C6orf55 HSPC228 My012	Vacuolar protein sorting-associated protein VTA1 homolog									0		0		0		0		0		0		0		0
Target	Homo sapiens (Human)	GPHN	Q9NQX3	GEPH	GPHN GPH KIAA1385	Gephyrin									0		0		0		0		0		0		0		0
Target	Homo sapiens (Human)	UFM1	P61960	UFM1	UFM1 C13orf20 BM-002	Ubiquitin-fold modifier 1									0		0		0		0		0		0		0		0
Target	Homo sapiens (Human)	PPP3R1	P63098	CANB1	PPP3R1 CNA2 CNB	Calcineurin subunit B type 1									0	0.134493		0	0		0		0	2.30301		0	0		0
Target	Homo sapiens (Human)	CNPY3	Q9BT09	CNPY3	CNPY3 CTG4A ERDA5 PRAT4A TNRC5 HSPC084 UNQ1934/PRO4409	Protein canopy homolog 3									0		0		0		0		0		0		0		0
Target	Homo sapiens (Human)	DCAF13	Q9NV06	DCA13	DCAF13 WDSOF1 HSPC064	DDB1- and CUL4-associated factor 13									0		0		0		0		0		0		0		0
Target	Homo sapiens (Human)	RIOX2	Q8IUF8	RIOX2	RIOX2 MDIG MINA MINA53 NO52	Ribosomal oxygenase 2									0		0		0		0		0		0		0		0
Target	Homo sapiens (Human)	MRPL2	Q5T653	RM02	MRPL2 CGI-22	39S ribosomal protein L2, mitochondrial									0		0		0		0		0		0		0		0
Target	Homo sapiens (Human)	TOMM40	O96008	TOM40	TOMM40 C19orf1 PEREC1 TOM40	Mitochondrial import receptor subunit TOM40 homolog										0	0.487507	-1.50344	0		0			0	0.112197	0.268632	0		0
Target	Homo sapiens (Human)	TPD52	P55327	TPD52	TPD52	Tumor protein D52										0	0.19462	-0.365734	0		0			0	0.554639	0.853572	0		0
Target	Homo sapiens (Human)	ARL6IP1	Q15041	AR6P1	ARL6IP1 ARL6IP ARMER KIAA0069	ADP-ribosylation factor-like protein 6-interacting protein 1										0	0	-2.31094	0		0			0	0	-1.65839	0		0
Target	Homo sapiens (Human)	SYNJ2BP	P57105	SYJ2B	SYNJ2BP OMP25	Synaptojanin-2-binding protein										0	0	-0.811372	0		0			0	0	-0.163774	0		0
Target	Homo sapiens (Human)	RPS10	P46783	RS10	RPS10	40S ribosomal protein S10						+			1.05852	-2.44886	1.81862	-0.684439	1.33585	-2.9699	1.55087	-1.20548	0.213359	-0.585325	1.40323	0.603549	1.18425	-2.59086	1.83015	-1.40198
Target	Homo sapiens (Human)	COX6B1	P14854	CX6B1	COX6B1 COX6B	Cytochrome c oxidase subunit 6B1						+			0.445999	-1.82078	0.28623	0.337572	1.46099	-2.38307	0.0465256	-0.224724	0.0910209	0.403313	1.57244	2.15731	1.05812	-1.74336	0.00230303	0.0106281
Target	Homo sapiens (Human)	PRDX5	P30044	PRDX5	PRDX5 ACR1 SBBI10	Peroxiredoxin-5, mitochondrial									0		0	0.875648	0	-2.43347	0		0		0	1.64961	0	-1.57968	0
Target	Homo sapiens (Human)	HIST1H1E	P10412	H14	H1-4 H1F4 HIST1H1E	Histone H1.4									0	-2.3507	0		0	-2.28284	0		0	2.44393	0		0	-1.70964	0
Target	Homo sapiens (Human)	OAS2	P29728	OAS2	OAS2	2'-5'-oligoadenylate synthase 2									0		0		0.342377	-1.91885		0	0		0		0.231638	-1.28363		0
Target	Homo sapiens (Human)	PSME2	Q9UL46	PSME2	PSME2	Proteasome activator complex subunit 2									0.191534	-1.11491	0.264454	-0.524064	0.452076	-1.85306	0.712188	-1.26222	0.000401419	-0.00270875	0.0935934	-0.200964	0.279528	-0.986911	0.311332	-1.18517
Target	Homo sapiens (Human)	MIF	P14174	MIF	MIF GLIF MMIF	Macrophage migration inhibitory factor									0		0		0	-2.33848		0	0		0		0	-2.87454		0
Target	Homo sapiens (Human)	USMG5	Q96IX5	ATPMK	ATP5MK ATP5MD DAPIT HCVFTP2 USMG5 PD04912	ATP synthase membrane subunit K, mitochondrial									0	-1.20608	0		0	-2.70694	0		0	-0.563057	0		0	-3.34992	0
Target	Homo sapiens (Human)	ANP32E	Q9BTT0	AN32E	ANP32E	Acidic leucine-rich nuclear phosphoprotein 32 family member E									0		0	-0.25087	0.792812	-1.79962	0		0		0		0.667978	-1.42623		0
Target	Homo sapiens (Human)	MRPS16	Q9Y3D3	RT16	MRPS16 RPMS16 CGI-132	28S ribosomal protein S16, mitochondrial					+				0.810961	0.979276	0	-1.5708	0.359858	-1.76131	0	-4.31139	1.90478	2.90149	0	-0.419754	0.293053	-1.52665	0	-4.84789
Target	Homo sapiens (Human)	TMED9	Q9BVK6	TMED9	TMED9 GP25L2	Transmembrane emp24 domain-containing protein 9						+			0.00346655	-0.0133982	1.6885	0.709546	0.521093	-1.53503	1.24857	-0.812087	0.514913	1.44998	2.42545	1.84333	0.427446	-1.20039	0.842281	-0.807045
Target	Homo sapiens (Human)	CPPED1	Q9BRF8	CPPED	CPPED1 CSTP1	Serine/threonine-protein phosphatase CPPED1									0	0.656919	0.0476703	0.0115814	0	-0.372256	2.03022	-1.01759	0	2.73539	0.779641	0.810038	0	0.388637	0.981879	-1.53672
Target	Homo sapiens (Human)	GEMIN5	Q8TEQ6	GEMI5	GEMIN5	Gem-associated protein 5									0.284091	-0.506509	0.200664	-0.199793	1.17224	-1.31975	0.846091	-1.01303	0.545699	1.4395	0.693855	0.821053	0.618402	-0.811895	0.718378	-1.43035
Target	Homo sapiens (Human)	RAB5A	P20339	RAB5A	RAB5A RAB5	Ras-related protein Rab-5A									1.26012	-1.20021	0.893395	-1.551	1.09412	-1.3306	1.29068	-1.68139	0.281427	0.287542	0.177207	-0.433581	0.95451	-1.04865	1.14309	-1.76977
Target	Homo sapiens (Human)	DIABLO	Q9NR28	DBLOH	DIABLO SMAC	Diablo IAP-binding mitochondrial protein									0		0.179057	-0.155429	0.740702	-1.39948	0		0		0.988315	1.05076	1.0067	-1.14648	0
Target	Homo sapiens (Human)	PTRF	Q6NZI2	CAVN1	CAVIN1 PTRF FKSG13	Caveolae-associated protein 1						+			0	-2.89907	1.13324	4.02864	0.265506	-1.25086	0	5.67685	0	-0.441683	1.43378	5.23128	0.143766	-0.734432	0	4.93853
Target	Homo sapiens (Human)	FDPS	P14324	FPPS	FDPS FPS KIAA1293	Farnesyl pyrophosphate synthase									0.22726	-0.846615	1.77435	-0.623289	0.499621	-1.15073	0.353604	-0.927404	0.000890709	0.0024236	0.951	-0.471313	0.163057	-0.339169	0.744929	-0.812906
Target	Homo sapiens (Human)	ARL1	P40616	ARL1	ARL1	ADP-ribosylation factor-like protein 1									0	-0.319969	0		1.00587	-1.27164	0		0	1.76226	0		0.694162	-0.879104	0
Target	Homo sapiens (Human)	SLC25A4	P12235	ADT1	SLC25A4 AAC1 ANT1	ADP/ATP translocase 1									0	0.0100451	0	-0.132289	0	-1.17575	0	-1.31808	0	1.2864	0	3.01395	0	-0.600131	0	1.12742
Target	Homo sapiens (Human)	SAR1A	Q9NR31	SAR1A	SAR1A SAR1 SARA SARA1	GTP-binding protein SAR1a						+			0.106054	0.606891	0.426553	0.9601	0.403507	-1.1517	0.154821	-0.798496	0.414159	1.99618	1.83015	2.33602	0.250291	-0.73673	0.0786195	-0.396898
Target	Homo sapiens (Human)	ERGIC1	Q969X5	ERGI1	ERGIC1 ERGIC32 KIAA1181 HT034	Endoplasmic reticulum-Golgi intermediate compartment protein 1									0.445407	-1.8759	0.0550244	-0.0974394	0.336915	-1.11451	0.525881	0.663952	0.370576	-1.68994	0.587186	0.766541	0.200796	-0.776185	2.05818	1.6803
Target	Homo sapiens (Human)	ZPR1	O75312	ZPR1	ZPR1 ZNF259	Zinc finger protein ZPR1									3.84519	-1.50904	0.827706	-0.66412	1.07482	-0.881587	0.519075	-0.0366662	0.643578	-0.392195	0.319827	-0.263943	0.40473	-0.345965	0.376633	-0.217713
Target	Homo sapiens (Human)	ATL3	Q6DD88	ATLA3	ATL3	Atlastin-3					+	+			0.89562	1.23069	1.51749	0.984248	0.761787	-0.904711	1.20407	-1.15116	1.76259	2.80345	2.588	1.73336	0.25388	-0.336702	1.20393	-1.4068
Target	Homo sapiens (Human)	PSMA5	P28066	PSA5	PSMA5	Proteasome subunit alpha type-5						+			0.274861	-0.873933	0.919317	-0.159963	0.423899	-0.946734	0.576056	-0.232764	0.379457	1.68819	3.21593	1.3317	0.0916376	-0.256386	0.178926	-0.612882
Target	Homo sapiens (Human)	PTPMT1	Q8WUK0	PTPM1	PTPMT1 MOSP PLIP PNAS-129	Phosphatidylglycerophosphatase and protein-tyrosine phosphatase 1									0		0		0.16321	-0.578262		0	0		0		0.0569222	0.209708		0
Target	Homo sapiens (Human)	SLC25A6	P12236	ADT3	SLC25A6 AAC3 ANT3 CDABP0051	ADP/ATP translocase 3					+				0.203448	0.541513	0.227462	-0.665846	0.222327	-0.773046	1.97291	-1.9804	1.0731	2.5421	0.190036	0.544218	0.0385836	0.143632	1.29949	-1.85425
Target	Homo sapiens (Human)	TMCO1	Q9UM00	TMCO1	TMCO1 TMCC4 PNAS-10 PNAS-136 UNQ151/PRO177	Calcium load-activated calcium channel						+			0.73946	-1.58287	0.257478	0.103046	0.460785	-0.769655	2.40532	0.916261	0.55358	-1.19768	1.45566	1.1548	0.219895	-0.422681	1.95	1.92981
Target	Homo sapiens (Human)	RIDA	P52758	RIDA	RIDA HRSP12	2-iminobutanoate/2-iminopropanoate deaminase									0		0	-0.184364	0	-0.626974	0		0		0	0.127102	0	0.452072	0
Target	Homo sapiens (Human)	NAA50	Q9GZZ1	NAA50	NAA50 MAK3 NAT13 NAT5	N-alpha-acetyltransferase 50									1.15014	-0.748014	0.990957	-0.447227	0.962208	-0.521597	0.969652	-0.22081	0.516919	0.451635	0.0920152	0.0533161	0.413463	-0.304866	1.44754	-0.703185
Target	Homo sapiens (Human)	SQSTM1	Q13501	SQSTM	SQSTM1 ORCA OSIL	Sequestosome-1					+	+			1.7944	0.45223	1.22182	0.457446	1.08941	-0.356495	1.16757	-0.351279	4.16925	1.63694	2.53364	1.08985	0.161664	-0.0688356	2.32054	-0.615927
Target	Homo sapiens (Human)	TMED4	Q7Z7H5	TMED4	TMED4 ERS25	Transmembrane emp24 domain-containing protein 4									0		0	0.246343	0	-0.794327	0		0		0	-0.211556	0	-0.560171	0
Target	Homo sapiens (Human)	NIP7	Q9Y221	NIP7	NIP7 CGI-37 HSPC031 HSPC180 OK/SW-cl.76 OK/SW-cl.78	60S ribosome subunit biogenesis protein NIP7 homolog					+				1.81224	-1.6326	0.726683	0.224823	1.42187	-1.253	2.16528	0.60442	2.0475	-2.02719	0.68418	0.200061	1.792	-1.64578	1.53866	0.581471
Target	Homo sapiens (Human)	RPA1	P27694	RFA1	RPA1 REPA1 RPA70	Replication protein A 70 kDa DNA-binding subunit									0.760644	-1.34448	0.627336	0.887292	0.0198057	-0.0476119	1.54324	2.18416	0.653465	-1.61883	0.401844	0.683935	0.179821	0.519845	1.69984	2.82261
Target	Homo sapiens (Human)	FLOT1	O75955	FLOT1	FLOT1	Flotillin-1									0	-1.81939	0	3.04248	0.700274	-0.706734	0	4.15513	0	-1.97921	0	2.476	0.349956	-0.4226	0	4.03261
Target	Homo sapiens (Human)	RAB25	P57735	RAB25	RAB25 CATX8	Ras-related protein Rab-25						+			0	1.40687	1.27933	0.194831	0.372192	-0.81005	0	-2.02209	0	2.47307	3.25895	1.11559	0.275225	-0.650564	0	-2.00805
Target	Homo sapiens (Human)	TAOK1	Q7L7X3	TAOK1	TAOK1 KIAA1361 MAP3K16 MARKK	Serine/threonine-protein kinase TAO1									0		0	-1.22342	0	-0.777548	0		0		0	-0.0504055	0	-0.6404	0
Target	Homo sapiens (Human)	ATP5I	P56385	ATP5I	ATP5ME ATP5I ATP5K	ATP synthase subunit e, mitochondrial									0		0.226338	-0.481777	0.617043	-0.880255	0		0		0.536004	1.00688	0.622303	-0.861522	0
Target	Homo sapiens (Human)	RFC2	P35250	RFC2	RFC2	Replication factor C subunit 2					+				0.292572	0.215538	1.44133	-0.296103	0.968373	-0.417878	1.88563	-0.929519	1.72997	2.24351	0.603571	-0.592158	0.28526	0.390624	2.85416	-2.44504
Target	Homo sapiens (Human)	LMAN2	Q12907	LMAN2	LMAN2 C5orf8	Vesicular integral-membrane protein VIP36				+	+			+	1.77709	0.709837	0.259214	-0.227838	0.420205	-0.386033	5.47094	-1.32371	3.36288	1.90671	1.23999	0.900898	0.0357467	0.0396862	3.49846	-0.966122
Target	Homo sapiens (Human)	API5	Q9BZZ5	API5	API5 MIG8	Apoptosis inhibitor 5									0.221231	0.629807	0.154314	0.146475	0.805988	-0.61775	0.423069	-1.10108	0.477037	1.58009	0.341862	0.331645	0.39621	-0.317585	0.466039	-1.56602
Target	Homo sapiens (Human)	PDCD5	O14737	PDCD5	PDCD5 TFAR19	Programmed cell death protein 5									0	0.461319	0.537531	-0.646512	0	-0.544228	0.871868	-1.65206	0	1.34033	0.526929	0.63427	0	-0.19446	0.490971	-0.900517
Target	Homo sapiens (Human)	SIN3A	Q96ST3	SIN3A	SIN3A	Paired amphipathic helix protein Sin3a									0		0	-0.288349	0	-0.310125	0		0		0	0.182009	0	0.362619	0
Target	Homo sapiens (Human)	PSMD8	P48556	PSMD8	PSMD8	26S proteasome non-ATPase regulatory subunit 8					+				0.826129	1.57405	0.080273	0.0381527	0.460347	-0.633066	2.06162	-2.16896	1.6963	1.66467	0.363895	0.408065	0.0351033	-0.0564938	3.31849	-1.3131
Target	Homo sapiens (Human)	HSPA6	P17066	HSP76	HSPA6 HSP70B'	Heat shock 70 kDa protein 6					+	+			0.334332	-0.297349	0.0547497	0.0713158	0.707047	-0.480993	0.0809863	-0.112328	2.57345	2.67838	1.68854	1.77623	0.137883	-0.119991	0.888617	-1.02214
Target	Homo sapiens (Human)	UBE2V1	Q13404	UB2V1	UBE2V1 CROC1 UBE2V UEV1 P/OKcl.19	Ubiquitin-conjugating enzyme E2 variant 1									0	-1.6894	0.283142	-0.609145	0.252739	-0.591325	0	0.488928	0	0.262864	0.334447	0.749214	0.0424894	-0.119354	0	0.366996
Target	Homo sapiens (Human)	DCXR	Q7Z4W1	DCXR	DCXR SDR20C1	L-xylulose reductase						+			0	-0.55249	0.870225	0.203457	2.90433	-0.583993	0	0.171954	0	0.906838	2.69937	1.39394	1.2929	-0.268573	0	0.218527
Target	Homo sapiens (Human)	HNRNPD	Q14103	HNRPD	HNRNPD AUF1 HNRPD	Heterogeneous nuclear ribonucleoprotein D0					+				0.512664	0.565219	0.175389	-0.308934	0.263419	-0.454484	1.36805	-1.32864	2.42099	2.65598	1.04311	1.33829	0.0586136	0.106608	1.40899	-1.21108
Target	Homo sapiens (Human)	SLIRP	Q9GZT3	SLIRP	SLIRP C14orf156 DC23 DC50 PD04872	SRA stem-loop-interacting RNA-binding protein, mitochondrial					+				1.25435	1.42929	0.19903	0.375738	0.171857	-0.296555	1.01751	-1.35011	2.7214	3.13321	0.859971	1.60888	0.279034	0.54713	0.797635	-0.977201
Target	Homo sapiens (Human)	NOP16	Q9Y3C1	NOP16	NOP16 CGI-117 HSPC111	Nucleolar protein 16						+			0.0960579	-0.150291	0.406769	0.128973	0.322192	-0.408508	0.202344	-0.129243	0.67228	0.873929	2.1502	1.2216	0.0109979	0.0195243	0.661929	0.36719
Target	Homo sapiens (Human)	MAGOH	P61326	MGN	MAGOH MAGOHA	Protein mago nashi homolog						+			1.06093	-0.238866	0.614136	0.424272	0.875207	-0.494126	0.355432	0.169012	0.833028	0.798164	2.16585	1.60329	0.26325	-0.152922	0.663458	0.652203
Target	Homo sapiens (Human)	BYSL	Q13895	BYST	BYSL ENP1	Bystin		+			+	+			0.986999	2.1742	4.36598	2.05586	0.136369	-0.255264	0.183795	-0.373599	1.23695	2.1835	2.84839	1.47631	0.195048	0.125567	0.289005	-0.581628
Target	Homo sapiens (Human)	HSDL2	Q6YN16	HSDL2	HSDL2 C9orf99 SDR13C1	Hydroxysteroid dehydrogenase-like protein 2									0.583629	-1.15836	0.0909853	0.277379	0.28745	-0.612759	0.302818	0.822976	0.598222	1.12771	0.429407	-0.823715	0.205697	-0.427004	1.16103	-2.37843
Target	Homo sapiens (Human)	RCL1	Q9Y2P8	RCL1	RCL1 RNAC RPC2 RPCL1 RTC2 HSPC338	RNA 3'-terminal phosphate cyclase-like protein									0	-0.0164623	0	0.228261	0	-0.442355	0	-0.197632	0	1.15536	0	0.602581	0	-0.165472	0	-0.718255
Target	Homo sapiens (Human)	ACOT13	Q9NPJ3	ACO13	ACOT13 THEM2 HT012 PNAS-27	Acyl-coenzyme A thioesterase 13						+			0	0.135432	0.0266453	-0.0143153	1.02934	-0.490654	0	-0.640401	0	2.23935	3.11042	1.49556	0.120055	0.0738144	0	-0.669975
Target	Homo sapiens (Human)	WARS	P23381	SYWC	WARS1 IFI53 WARS WRS	Tryptophan--tRNA ligase, cytoplasmic									0	-0.214853	0.0320242	0.0567999	0.246792	-0.294182	0	-0.0225286	0	1.17128	0.727256	1.0973	0.226856	0.257882	0	0.1839
Target	Homo sapiens (Human)	RRP1	P56182	RRP1	RRP1 D21S2056E NNP1 NOP52 RRP1A	Ribosomal RNA processing protein 1 homolog A					+				0.0237998	-0.0188268	0.205992	-0.247354	0.860582	-0.440791	0.630436	-0.669319	2.51326	1.54625	0.472449	0.4936	0.0374325	-0.030302	1.174	-1.08295
Target	Homo sapiens (Human)	DDX41	Q9UJV9	DDX41	DDX41 ABS	Probable ATP-dependent RNA helicase DDX41									0.567035	-0.547555	0.195658	-0.233094	0.134563	-0.1856	0.128713	0.128861	0.561105	0.59143	0.671953	0.708621	0.041062	0.0601432	0.147805	0.177334
Target	Homo sapiens (Human)	RPL38	P63173	RL38	RPL38	60S ribosomal protein L38					+				0.409071	0.40594	0.738653	-0.91404	0.360678	-0.517452	2.08866	-1.83743	2.02305	1.83839	0.132039	0.211809	0.166374	-0.27019	2.21448	-1.89677
Target	Homo sapiens (Human)	SF3B6	Q9Y3B4	SF3B6	SF3B6 SAP14 SF3B14 SF3B14A CGI-110 HSPC175 HT006	Splicing factor 3B subunit 6									0	-0.610943	0.19763	0.17239	0	-0.33829	0.847533	0.445042	0	0.0891736	0.884716	0.615297	0	-0.1859	0.667017	0.340224
Target	Homo sapiens (Human)	HNRNPA1L2	Q32P51	RA1L2	HNRNPA1L2 HNRNPA1L	Heterogeneous nuclear ribonucleoprotein A1-like 2									0	-1.6438	0.163527	0.386286	0.621687	-0.92912	0	1.10096	0	-2.09682	0.301048	0.741636	1.11887	-1.25301	0	1.58544
Target	Homo sapiens (Human)	SUMO2	P61956	SUMO2	SUMO2 SMT3B SMT3H2	Small ubiquitin-related modifier 2									0.12602	-0.214908	0.296448	-0.258243	0.193775	-0.312567	0.829976	-0.355902	0.612548	1.22633	0.967945	1.30044	0.086072	0.183968	0.143932	0.258079
Target	Homo sapiens (Human)	WDR3	Q9UNX4	WDR3	WDR3	WD repeat-containing protein 3						+			0.372674	-0.44873	0.584103	0.0731716	0.640588	-0.396615	0.0794108	0.125287	0.546296	1.17981	2.58332	1.13785	0.0705012	-0.0539818	0.0265038	-0.0959415
Target	Homo sapiens (Human)	PUM3	Q15397	PUM3	PUM3 cPERP-C KIAA0020 PUF-A XTP5	Pumilio homolog 3					+				0.935494	-0.235562	0.509079	0.532072	1.14349	-0.304015	0.435828	0.463619	2.93295	1.09903	0.632844	1.34986	0.0661617	0.0289472	0.105223	0.279778
Target	Homo sapiens (Human)	MISP	Q8IVT2	MISP	MISP C19orf21	Mitotic interactor and substrate of PLK1					+				2.55595	-1.05252	0.111792	0.152741	1.02523	-0.259505	0.868762	0.945756	2.90956	-0.99568	0.443982	0.996733	0.105427	0.0337798	0.98399	2.02619
Target	Homo sapiens (Human)	GLTSCR2	Q9NZM5	NOP53	NOP53 GLT GLTSCR2 PICT1	Ribosome biogenesis protein NOP53					+	+			0.0572952	0.0426025	0.8949	0.562659	1.41584	-0.74914	0.327995	-0.229083	1.09924	0.445082	1.8422	1.23777	1.58721	-0.844895	0.0863265	-0.0522086
Target	Homo sapiens (Human)	H4C1	P62805	H4	H4C1 H4/A H4FA HIST1H4A; H4C2 H4/I H4FI HIST1H4B; H4C3 H4/G H4FG HIST1H4C; H4C4 H4/B H4FB HIST1H4D; H4C5 H4/J H4FJ HIST1H4E; H4C6 H4/C H4FC HIST1H4F; H4C8 H4/H H4FH HIST1H4H; H4C9 H4/M H4FM HIST1H4I; H4C11 H4/E H4FE HIST1H4J; H4C12 H4/D H4FD HIST1H4K; H4C13 H4/K H4FK HIST1H4L; H4C14 H4/N H4F2 H4FN HIST2H4 HIST2H4A; H4C15 H4/O H4FO HIST2H4B; H4C16 H4-16 HIST4H4	Histone H4					+	+			3.01951	-1.17346	1.20093	-0.409742	1.23808	-0.390355	1.18514	0.37336	1.93356	0.632868	2.1369	0.824612	0.796747	0.277154	1.47816	0.468898
Target	Homo sapiens (Human)	FKBP5	Q13451	FKBP5	FKBP5 AIG6 FKBP51	Peptidyl-prolyl cis-trans isomerase FKBP5									0	-0.282043	0	0.726387	0	-0.391394	0	0.617037	0	0.924855	0	2.08193	0	-0.0199261	0	1.13715
Target	Homo sapiens (Human)	ERP29	P30040	ERP29	ERP29 C12orf8 ERP28	Endoplasmic reticulum resident protein 29					+	+			0.0302007	-0.0565726	0.316608	0.284496	0.6954	-0.247569	0.0448777	0.0934995	1.81954	2.66095	1.7801	1.62919	1.5324	0.493961	0.286843	-0.537793
Target	Homo sapiens (Human)	DNM1L	O00429	DNM1L	DNM1L DLP1 DRP1	Dynamin-1-like protein									0.876053	-0.896466	0.215398	-0.277415	0.526519	-0.38869	0.139737	0.230361	0.794691	0.764675	0.770856	0.981699	0.0486549	0.0468299	0.149469	0.263854
Target	Homo sapiens (Human)	HLA-DRB3	P79483	DRB3	HLA-DRB3	HLA class II histocompatibility antigen, DR beta 3 chain									0		1.72259	-0.777972	0	-0.103533	0		0		0.86618	-2.98618	0	1.59083	0
Target	Homo sapiens (Human)	CYCS	P99999	CYC	CYCS CYC	Cytochrome c					+				0.353608	0.261648	0	0.568661	0.396515	-0.339019	0	-0.0320066	1.7823	1.58436	0	1.42246	0.0718938	0.0710303	0	-0.0908674
Target	Homo sapiens (Human)	CAV1	Q03135	CAV1	CAV1 CAV	Caveolin-1					+	+			0.581542	0.318536	0.822652	0.342168	0.794127	-0.17384	0.196183	-0.150208	2.91858	2.46575	3.21461	1.95092	1.93787	0.453578	0.0614574	-0.0612501
Target	Homo sapiens (Human)	RPL34	P49207	RL34	RPL34	60S ribosomal protein L34					+	+			0.612973	0.562363	0.25307	0.155453	0.620531	-0.373631	0.924107	-0.78054	2.03943	1.68206	2.45236	1.40849	0.198498	0.147094	0.150924	-0.12648
Target	Homo sapiens (Human)	ANP32B	Q92688	AN32B	ANP32B APRIL PHAPI2	Acidic leucine-rich nuclear phosphoprotein 32 family member B					+	+			1.10627	-0.780228	0.298061	0.344376	0.387254	-0.362783	0.902919	0.76182	1.45986	0.974416	1.65806	1.93194	0.102543	0.117651	1.567	1.07517
Target	Homo sapiens (Human)	SEC22B	O75396	SC22B	SEC22B SEC22L1	Vesicle-trafficking protein SEC22b									0	-1.61403	0.0170694	-0.028512	0.313923	-0.23191	0	1.35361	0	0.181543	0.526057	0.904241	0.810083	0.408222	0	1.13092
Target	Homo sapiens (Human)	PMM2	O15305	PMM2	PMM2	Phosphomannomutase 2					+				0.422592	0.281436	0.0707876	0.103111	0.862309	-0.94123	1.55414	-1.11955	1.76185	1.63903	0.829091	1.78696	0.542799	-1.22579	1.26838	-1.07787
Target	Homo sapiens (Human)	TK1	P04183	KITH	TK1	Thymidine kinase, cytosolic						+			0.0340878	-0.085447	0.186425	0.11974	0.833793	0.61481	0.566328	0.819997	0.709709	1.59936	2.34887	1.50359	1.25408	1.03137	0.556892	0.9356
Target	Homo sapiens (Human)	ARL8A	Q96BM9	ARL8A	ARL8A ARL10B GIE2	ADP-ribosylation factor-like protein 8A									0	-0.622235	0	0.130198	0.781806	-0.300521	0	0.451912	0	-0.676182	0	1.02375	0.00988692	0.00664393	0	1.70657
Target	Homo sapiens (Human)	RFC4	P35249	RFC4	RFC4	Replication factor C subunit 4						+			0	0.164333	1.98988	0.944177	0.328457	-0.312489	0	0.467355	0	0.631084	2.61193	2.38051	0.199626	0.173215	0	1.92264
Target	Homo sapiens (Human)	MYL6	P60660	MYL6	MYL6	Myosin light polypeptide 6					+	+			0.462876	0.248447	0.318597	-0.208683	0.396826	-0.314998	2.59291	-0.772128	2.98909	1.98256	1.48235	0.916854	0.166653	0.156012	2.99013	-0.909694
Target	Homo sapiens (Human)	MNAT1	P51948	MAT1	MNAT1 CAP35 MAT1 RNF66	CDK-activating kinase assembly factor MAT1					+				0.00511213	0.00320975	0		0.00658136	0.00282733	0		1.67769	1.0488	0		1.01056	0.39285	0
Target	Homo sapiens (Human)	EXOSC8	Q96B26	EXOS8	EXOSC8 OIP2 RRP43	Exosome complex component RRP43					+	+			0.24347	0.169752	0.239394	0.153119	0.385482	-0.285526	0.668203	-0.302158	1.14463	0.508407	1.73759	1.08815	0.0107824	-0.00969251	1.40654	0.570047
Target	Homo sapiens (Human)	H1FX	Q92522	H1X	H1-10 H1FX	Histone H1.10					+	+			0.796978	-0.30765	0.305594	0.126076	0.0630398	0.0397898	1.91122	0.473515	1.7565	0.672642	1.58593	0.60021	0.952817	0.439158	1.47072	0.366727
Target	Homo sapiens (Human)		P42167	LAP2B	TMPO LAP2	Lamina-associated polypeptide 2, isoforms beta/gamma					+	+			0.0386869	-0.0587145	0.236182	-0.0897166	0.38082	-0.271139	0.271886	-0.302141	1.53105	2.36283	3.46469	1.58516	0.476088	0.323485	0.274868	-0.454188
Target	Homo sapiens (Human)	HNRNPF	P52597	HNRPF	HNRNPF HNRPF	Heterogeneous nuclear ribonucleoprotein F					+				0.551948	1.26473	0.22446	-0.102439	0.165748	-0.186626	0.7614	-1.5538	1.21956	3.26144	0.219383	0.47309	0.155378	0.222897	0.842856	-2.56545
Target	Homo sapiens (Human)	ARL8B	Q9NVJ2	ARL8B	ARL8B ARL10C GIE1	ADP-ribosylation factor-like protein 8B									0	0.296473	0.19107	-0.263324	0.197193	-0.204089	0	-0.763886	0	1.36789	0.354305	0.517039	0.179266	0.21088	0	-0.639972
Target	Homo sapiens (Human)	LSM2	Q9Y333	LSM2	LSM2 C6orf28 G7B	U6 snRNA-associated Sm-like protein LSm2									0	0.156046	0		0	-0.32208	0		0	2.91817	0		0	0.329317	0
Target	Homo sapiens (Human)	RAB35	Q15286	RAB35	RAB35 RAB1C RAY	Ras-related protein Rab-35						+			0		1.94439	2.82166	0.166015	-0.392064	0		0		2.43887	4.04303	0.0811146	-0.226487	0
Target	Homo sapiens (Human)	PPP2CB	P62714	PP2AB	PPP2CB	Serine/threonine-protein phosphatase 2A catalytic subunit beta isoform									0		0	-0.572348	0	-0.116339	0		0		0	0.0802031	0	0.249227	0
Target	Homo sapiens (Human)	UBE2K	P61086	UBE2K	UBE2K HIP2 LIG	Ubiquitin-conjugating enzyme E2 K									0	0.0524451	0		0	-0.268606	0		0	1.67861	0		0	0.12892	0
Target	Homo sapiens (Human)	HIST2H3D	Q71DI3	H32	H3C15 HIST2H3A; H3C14 H3F2 H3FM HIST2H3C; H3C13 HIST2H3D	Histone H3.2					+	+			1.97545	-0.669718	0.13616	-0.0308253	0.744721	-0.233477	1.96377	0.405416	2.8881	1.19938	4.25868	1.19511	1.42844	0.468772	2.90402	0.464507
Target	Homo sapiens (Human)	RPL27	P61353	RL27	RPL27	60S ribosomal protein L27					+				0.971384	0.672968	0.311757	-0.388243	0.310634	-0.310941	1.45696	-1.37215	2.3047	1.77908	0.340995	-0.414363	0.0133124	0.0161889	2.02321	-2.17725
Target	Homo sapiens (Human)	ALDOC	P09972	ALDOC	ALDOC ALDC	Fructose-bisphosphate aldolase C					+				2.50488	-1.81126	0.323836	-0.299322	0.395799	-0.362336	1.85861	1.1496	2.20432	-2.62176	0.739277	0.739813	0.0403993	-0.0681438	3.09967	3.29343
Target	Homo sapiens (Human)	2024-09-11	Q9NVA2	11-Sep	SEPTIN11 SEPT11	Septin-11						+			0	1.07709	0.704441	0.403653	0.29387	-0.270058	0	-0.943492	0	2.90964	1.71942	2.02385	0.140601	0.180908	0	-0.704879
Target	Homo sapiens (Human)	SOD2	P04179	SODM	SOD2	Superoxide dismutase					+	+			0.783975	0.845649	0.0827173	0.0876115	0.27662	-0.27629	0.951942	-1.03433	1.54196	3.5824	1.51899	1.21904	0.196129	0.223899	0.757647	-2.13946
Target	Homo sapiens (Human)	FLYWCH2	Q96CP2	FWCH2	FLYWCH2	FLYWCH family member 2					+	+			1.04582	1.56735	1.05895	1.80317	0.0763093	-0.0908966	0.0474132	0.144919	1.16855	3.18352	1.92223	2.88876	0.279977	0.349156	0.0109165	0.0543938
Target	Homo sapiens (Human)	RPS18	P62269	RS18	RPS18 D6S218E	40S ribosomal protein S18									0.788028	-0.74775	0.147771	-0.22214	0.270985	-0.3637	0.12786	0.16191	0.850048	-1.32998	0.0793316	-0.317151	0.00435341	-0.0143649	0.35803	0.998462
Target	Homo sapiens (Human)	H1F0	P07305	H10	H1-0 H1F0 H1FV	Histone H1.0					+	+			1.62421	-0.479964	0.614139	0.260035	0.59709	-0.287314	2.13882	0.452685	2.54814	1.11348	2.58894	1.33019	0.0259182	0.017821	0.883403	0.234528
Target	Homo sapiens (Human)	RPL13	P26373	RL13	RPL13 BBC1 OK/SW-cl.46	60S ribosomal protein L13					+				0.619065	0.386227	0.479115	-0.452435	0.257432	-0.271129	1.84864	-1.10979	2.02823	1.24674	0.297433	0.287085	0.0418151	0.0495141	1.67146	-0.910144
Target	Homo sapiens (Human)	EIF3I	Q13347	EIF3I	EIF3I EIF3S2 TRIP1	Eukaryotic translation initiation factor 3 subunit I					+	+	+		0.780036	0.475879	0.599967	0.214806	2.11279	-0.195879	0.641947	-0.456952	2.8112	2.38307	3.44247	1.78342	2.55377	0.274398	0.397281	-0.325251
Target	Homo sapiens (Human)	BCCIP	Q9P287	BCCIP	BCCIP TOK1	BRCA2 and CDKN1A-interacting protein									0	-0.644235	0		0.197206	-0.0956907	0		0	0.488548	0		0.767262	0.436558	0
Target	Homo sapiens (Human)	PRDX3	P30048	PRDX3	PRDX3 AOP1	Thioredoxin-dependent peroxide reductase, mitochondrial					+	+			1.31816	-0.7843	0.55722	0.298816	0.475872	-0.271482	1.40129	0.811634	2.21918	1.6055	2.9616	2.52965	0.395837	0.23424	1.54617	1.15839
Target	Homo sapiens (Human)	KHSRP	Q92945	FUBP2	KHSRP FUBP2	Far upstream element-binding protein 2					+	+			0.860461	0.505437	0.546647	0.267464	0.435189	-0.190549	0.661053	-0.428521	2.608	2.4166	3.0615	2.00368	1.09219	0.457347	0.0406202	0.0444323
Target	Homo sapiens (Human)	DPM1	O60762	DPM1	DPM1	Dolichol-phosphate mannosyltransferase subunit 1									0	-0.0469446	0	-0.701125	0	-0.152479	2.24446	-0.80666	0	1.89522	0	0.337675	0	0.161083	2.13073	-1.39646
Target	Homo sapiens (Human)	PDHA1	P08559	ODPA	PDHA1 PHE1A	Pyruvate dehydrogenase E1 component subunit alpha, somatic form, mitochondrial									0.398933	-0.460868	0.361401	0.295403	0.393542	-0.342341	0.369033	0.413929	0.375187	0.83849	0.547955	0.790466	0.184491	-0.201918	0.0839548	-0.249942
Target	Homo sapiens (Human)	L2HGDH	Q9H9P8	L2HDH	L2HGDH C14orf160	L-2-hydroxyglutarate dehydrogenase, mitochondrial						+			0	-0.565456	0.480195	-0.164595	0.591507	-0.229483	0	0.171378	0	-0.36949	1.28217	-0.367378	0.249643	0.0702597	0	0.0723715
Target	Homo sapiens (Human)	TAP1	Q03518	TAP1	TAP1 ABCB2 PSF1 RING4 Y3	Antigen peptide transporter 1					+				1.96079	-0.385266	0.910678	1.93568	0.310538	-0.196551	1.02337	2.1244	3.49041	1.24464	1.03823	2.74511	0.544425	0.254977	0.642468	1.75545
Target	Homo sapiens (Human)	SPRYD4	Q8WW59	SPRY4	SPRYD4	SPRY domain-containing protein 4									0	0.479645	0	0.0541935	0	-0.226993	0	-0.652445	0	1.11448	0	1.9526	0	0.149303	0	0.987421
Target	Homo sapiens (Human)	PGK1	P00558	PGK1	PGK1 PGKA MIG10 OK/SW-cl.110	Phosphoglycerate kinase 1					+	+			1.60268	1.24998	0.228106	0.0992196	0.558025	-0.237686	1.78871	-1.38845	2.15067	2.79388	2.35642	1.25759	0.751536	0.333387	1.01787	-1.20289
Target	Homo sapiens (Human)	LGALS1	P09382	LEG1	LGALS1	Galectin-1					+	+			0.294586	0.115582	0.20078	0.0917613	0.57826	-0.214806	0.632542	-0.238627	3.86709	1.89515	2.98977	1.45513	1.05881	0.396537	0.129043	-0.0434844
Target	Homo sapiens (Human)	CMPK2	Q5EBM0	CMPK2	CMPK2	UMP-CMP kinase 2, mitochondrial									0	-0.610416	0	-0.0166035	0	-0.154916	0	0.438896	0	0.358391	0	0.386438	0	0.364785	0	0.392832
Target	Homo sapiens (Human)	TEX264	Q9Y6I9	TX264	TEX264 ZSIG11 UNQ337/PRO536	Testis-expressed protein 264					+	+			0.465043	-0.176529	0.164984	0.0459932	0.381614	-0.140621	0.631336	0.0819019	3.1571	1.46203	3.19188	1.54961	1.2195	0.292363	0.910541	0.379937
Target	Homo sapiens (Human)	DHCR7	Q9UBM7	DHCR7	DHCR7 D7SR	7-dehydrocholesterol reductase									1.86485	-0.771805	0.206975	-0.193084	0.394415	-0.234772	0.48389	0.343949	0.716219	0.39385	0.137525	0.221645	0.242539	0.273818	0.101882	0.101612
Target	Homo sapiens (Human)	S100A16	Q96FQ6	S10AG	S100A16 S100F AAG13	Protein S100-A16					+	+			1.97459	0.130745	0.765359	0.336895	0.614595	-0.234714	0.0624806	-0.0285635	2.31124	0.748969	2.26205	1.30469	0.11568	-0.0379925	1.28617	0.517726
Target	Homo sapiens (Human)	SERBP1	Q8NC51	PAIRB	SERBP1 PAIRBP1 CGI-55	Plasminogen activator inhibitor 1 RNA-binding protein					+	+			0.561632	0.200277	0.111507	0.0969734	0.0381668	0.0338974	0.140528	-0.0694059	3.30121	2.49057	2.07521	1.48258	0.964927	0.688955	0.726017	-0.31903
Target	Homo sapiens (Human)	GALNT2	Q10471	GALT2	GALNT2	Polypeptide N-acetylgalactosaminyltransferase 2									0	0.422571	0	0.633018	0.139701	-0.224658	0	-0.0142097	0	0.60268	0	1.1196	0.00345326	0.00653521	0	0.523457
Target	Homo sapiens (Human)	PNP	P00491	PNPH	PNP NP	Purine nucleoside phosphorylase									0	-0.604578	0	0.2156	0.0106554	-0.0239878	0	0.79619	0	0.920723	0	2.2546	0.394281	0.642839	0	1.97672
Target	Homo sapiens (Human)	COPZ1	P61923	COPZ1	COPZ1 COPZ CGI-120 HSPC181	Coatomer subunit zeta-1					+				0.783755	0.966256	0.526976	-0.666958	0.0804823	-0.145994	1.70529	-1.77921	1.53162	3.30387	0.697512	0.979008	0.182203	0.345328	0.99001	-1.97953
Target	Homo sapiens (Human)	SET	Q01105	SET	SET	Protein SET					+	+			0.134515	0.046512	0.359612	0.138748	0.327499	-0.154844	0.40511	-0.0626087	4.48144	2.74197	3.74484	2.22618	0.89061	0.391098	0.985355	-0.124688
Target	Homo sapiens (Human)	MCMBP	Q9BTE3	MCMBP	MCMBP C10orf119	Mini-chromosome maintenance complex-binding protein						+			0.568929	-0.23496	1.60891	0.911996	0.0927764	0.0367133	1.8474	1.18367	0.408834	0.596474	3.48858	2.4309	1.13671	0.371309	1.59109	2.20573
Target	Homo sapiens (Human)	RPL35	P42766	RL35	RPL35	60S ribosomal protein L35									0	0.115143	0.109931	0.0717812	0.193003	-0.138021	0	-0.181382	0	1.22747	1.24277	0.864263	0.303553	0.24182	0	-0.121389
Target	Homo sapiens (Human)	SNCG	O76070	SYUG	SNCG BCSG1 PERSYN PRSN	Gamma-synuclein									0.328655	-0.319085	0.792932	0.529949	0.404659	-0.418181	0.793209	0.430853	0.000599318	-0.00198428	0.664707	1.71026	0.395036	-0.614259	0.30965	1.09799
Target	Homo sapiens (Human)	EDF1	O60869	EDF1	EDF1	Endothelial differentiation-related factor 1					+				2.18267	-0.297999	0.114685	-0.0770232	0.104495	0.0694103	1.51328	0.290386	2.75424	0.416315	0.742258	0.386941	0.749366	0.382298	1.76739	0.352924
Target	Homo sapiens (Human)	RPL36	Q9Y3U8	RL36	RPL36	60S ribosomal protein L36					+				1.29668	0.247485	0.0840446	0.10743	0.210397	-0.18364	0.443005	-0.323696	3.82122	1.26749	0.938271	0.862128	0.196824	0.17481	0.345999	-0.230551
Target	Homo sapiens (Human)	THOC7	Q6I9Y2	THOC7	THOC7 NIF3L1BP1	THO complex subunit 7 homolog									0	-0.101618	0	0.192232	0	-0.200333	0	0.0935173	0	2.14719	0	1.40416	0	0.0773169	0	-0.665717
Target	Homo sapiens (Human)	HEXB	P07686	HEXB	HEXB HCC7	Beta-hexosaminidase subunit beta									0		0.241961	-0.564875	0.304386	-0.643985	0		0		0.0143229	-0.0831369	0.191192	-0.745153	0
Target	Homo sapiens (Human)	SOD1	P00441	SODC	SOD1	Superoxide dismutase									0	-0.18117	0		0	-0.104994	0		0	1.17221	0		0	0.601559	0
Target	Homo sapiens (Human)	COA4	Q9NYJ1	COA4	COA4 CHCHD8 E2IG2	Cytochrome c oxidase assembly factor 4 homolog, mitochondrial							+		0.274329	0.562059	1.24665	-0.144573	0.854899	0.128906	0.283853	-0.577726	0.757332	1.58967	1.00424	0.297688	2.23966	0.3025	0.446387	-0.989485
Target	Homo sapiens (Human)	DDX19A	Q9NUU7	DD19A	DDX19A DDX19L	ATP-dependent RNA helicase DDX19A					+				0.548647	-0.354434	0.0131732	0.0186879	0.0441844	-0.0298777	0.336052	0.343245	1.45664	1.09258	0.681248	0.865133	1.15943	0.564187	0.256564	0.336741
Target	Homo sapiens (Human)	SNRPF	P62306	RUXF	SNRPF PBSCF	Small nuclear ribonucleoprotein F					+	+	+		0.374213	0.141169	0.703885	-0.209352	0.325087	-0.10481	1.32501	-0.455331	1.56845	2.28136	3.72937	1.12129	2.20151	0.521823	0.405928	-0.638255
Target	Homo sapiens (Human)	RPS2	P15880	RS2	RPS2 RPS4	40S ribosomal protein S2				+	+				1.69794	1.04513	0.151766	-0.20785	0.0756254	-0.121888	3.28428	-1.37487	3.06805	2.8741	0.804205	0.933416	0.334592	0.483313	2.82022	-1.45737
Target	Homo sapiens (Human)	PSMB4	P28070	PSB4	PSMB4 PROS26	Proteasome subunit beta type-4					+	+	+		1.47202	-0.528833	1.90067	-0.348683	0.11884	-0.0467771	0.935723	0.133372	4.14195	2.09944	4.08275	1.55065	2.58571	0.630989	1.7503	0.0821981
Target	Homo sapiens (Human)	EIF2S1	P05198	IF2A	EIF2S1 EIF2A	Eukaryotic translation initiation factor 2 subunit 1					+	+			2.81406	0.93943	0.198742	-0.164688	0.169142	-0.110996	2.17786	-1.21511	4.15835	2.62941	1.33395	1.05118	0.388388	0.233351	1.91487	-1.34488
Target	Homo sapiens (Human)	ARF1	P84077	ARF1	ARF1	ADP-ribosylation factor 1					+	+			1.01364	1.49044	0.110033	-0.069931	0.415319	-0.263446	1.26694	-1.82382	2.02424	3.23396	3.1439	1.46708	0.406526	-0.219489	1.38221	-1.98637
Target	Homo sapiens (Human)	CLIC1	O00299	CLIC1	CLIC1 G6 NCC27	Chloride intracellular channel protein 1					+	+	+		0.0315598	0.0125904	0.323743	0.179462	0.665806	-0.0426	0.179856	0.124272	3.28092	1.66641	2.84308	1.41436	2.13073	0.505604	0.499057	0.253547
Target	Homo sapiens (Human)	MORF4L2	Q15014	MO4L2	MORF4L2 KIAA0026 MRGX	Mortality factor 4-like protein 2									0		0	1.36096	0	0.23126	0		0		0	2.00264	0	0.39263	0
Target	Homo sapiens (Human)	MBNL1	Q9NR56	MBNL1	MBNL1 EXP KIAA0428 MBNL	Muscleblind-like protein 1					+				1.10265	-1.91797	0		0	-0.260903	0		1.19443	-2.67214	0		0	-0.248206	0
Target	Homo sapiens (Human)	PLSCR1	O15162	PLS1	PLSCR1	Phospholipid scramblase 1									0	-0.306177	0.209629	0.313998	0.0861524	0.146322	0	0.766497	0	0.931831	0.625655	1.05846	0.640767	1.00267	0	1.1293
Target	Homo sapiens (Human)	C19orf43	Q9BQ61	TRIR	TRIR C19orf43	Telomerase RNA component interacting RNase					+	+			1.97292	-0.410994	0.584664	0.256939	0.300114	0.12526	2.38944	0.793193	1.73861	0.393366	2.41802	1.20352	1.22478	0.474671	3.2181	1.28482
Target	Homo sapiens (Human)	H2AFY	O75367	H2AY	MACROH2A1 H2AFY	Core histone macro-H2A.1					+	+			0.0850777	0.145755	0.838797	0.446696	0.0524301	-0.0323785	0.162851	0.268562	2.31579	2.90039	1.99693	1.94517	1.24293	0.571512	0.240324	-0.38371
Target	Homo sapiens (Human)	ITGB1	P05556	ITB1	ITGB1 FNRB MDF2 MSK12	Integrin beta-1				+	+	+			1.85856	-0.201229	0.691327	0.167459	0.0414061	-0.0133273	2.69443	0.355361	4.31917	0.712817	2.55614	0.924554	0.644006	0.17636	2.13301	0.388096
Target	Homo sapiens (Human)	RPL24	P83731	RL24	RPL24	60S ribosomal protein L24					+	+			0.468031	-0.242932	0.285745	-0.0365658	0.0567634	-0.0226898	0.56405	0.183677	1.71511	0.9454	2.76775	1.0537	1.19179	0.378672	1.05556	0.486971
Target	Homo sapiens (Human)	GHITM	Q9H3K2	GHITM	GHITM DERP2 MICS1 TMBIM5 My021 UNQ244/PRO281	Growth hormone-inducible transmembrane protein					+	+	+		0.556645	0.329248	1.35449	0.905	0.885527	0.56698	1.83203	1.14273	1.37264	1.33437	2.57245	1.74167	2.21787	1.11791	1.473	1.52521
Target	Homo sapiens (Human)	SURF2	Q15527	SURF2	SURF2	Surfeit locus protein 2									0		0	0.0323257	0	-0.0490398	0		0		0	0.415615	0	0.347315	0
Target	Homo sapiens (Human)	PSMD1	Q99460	PSMD1	PSMD1	26S proteasome non-ATPase regulatory subunit 1							+		0.148037	-0.181863	0.564189	-0.29285	1.70248	-1.00539	1.20187	-1.11638	0.0620234	-0.200656	0.343288	-0.209265	2.58647	-1.81311	0.747472	-1.82172
Target	Homo sapiens (Human)	LDHA	P00338	LDHA	LDHA PIG19	L-lactate dehydrogenase A chain					+	+			1.66113	-0.432166	1.42949	-0.30454	0.56984	-0.133825	0.0180988	-0.00619888	1.21577	1.17595	3.24671	1.12983	0.638904	0.175264	0.10284	0.129147
Target	Homo sapiens (Human)	CALU	O43852	CALU	CALU	Calumenin					+	+			0.200283	-0.156499	0.199047	0.089763	0.0307416	0.018884	0.402341	0.265146	1.53527	0.878539	1.66999	0.824142	0.819483	0.452178	0.783914	0.397781
Target	Homo sapiens (Human)	PRDX6	P30041	PRDX6	PRDX6 AOP2 KIAA0106	Peroxiredoxin-6					+				1.43786	0.741389	0.196203	-0.261919	0.00108021	-0.00175985	2.16724	-1.00507	3.05469	2.19567	1.12859	1.08342	0.619292	0.630304	0.957872	-0.481946
Target	Homo sapiens (Human)	SEC61B	P60468	SC61B	SEC61B	Protein transport protein Sec61 subunit beta					+	+			0.660509	0.175568	1.8069	0.529049	0.477631	0.127114	1.62465	0.480595	3.79045	2.01212	3.84727	1.93823	1.45275	0.40198	1.00459	0.328098
Target	Homo sapiens (Human)	ARHGDIB	P52566	GDIR2	ARHGDIB GDIA2 GDID4 RAP1GN1	Rho GDP-dissociation inhibitor 2						+	+		0.230858	0.755266	0.0392143	0.0435562	0.303047	0.0289644	0.196272	-0.682745	0.949953	2.76306	1.92424	1.64823	4.42915	0.807336	0.0766371	-0.307493
Target	Homo sapiens (Human)	PSMD13	Q9UNM6	PSD13	PSMD13	26S proteasome non-ATPase regulatory subunit 13					+				1.0064	-0.557812	0.226294	-0.162573	0.15017	-0.121122	0.506062	0.274118	1.3529	0.599724	0.827234	1.50282	0.257413	0.145875	0.555117	1.04897
Target	Homo sapiens (Human)	GRB2	P62993	GRB2	GRB2 ASH	Growth factor receptor-bound protein 2					+				1.65839	3.53745	0	1.70369	0.010118	-0.00911649	0	-1.84288	1.71342	4.78632	0	2.69138	0.187818	0.159715	0	-1.93522
Target	Homo sapiens (Human)	YY1	P25490	TYY1	YY1 INO80S	Transcriptional repressor protein YY1					+	+	+		0.242944	0.426517	0.588897	0.58288	0.985277	0.334917	0.240126	0.49128	1.61727	2.28634	1.27479	1.88088	3.01797	0.948348	0.225534	0.542891
Target	Homo sapiens (Human)	DPM3	Q9P2X0	DPM3	DPM3	Dolichol-phosphate mannosyltransferase subunit 3									1.50486	-0.668665	1.34476	-0.242029	0.321825	0.0701497	1.2121	0.496786	0.120047	0.0875587	0.212584	0.166255	1.71644	0.596471	0.678483	0.675167
Target	Homo sapiens (Human)	RPS21	P63220	RS21	RPS21	40S ribosomal protein S21					+	+	+		1.07367	0.589872	0.368319	0.168395	0.0741841	-0.0407518	0.928042	-0.462229	2.23729	2.50974	3.43603	1.54254	2.04065	0.520541	0.840951	-0.446652
Target	Homo sapiens (Human)	SNRPD2	P62316	SMD2	SNRPD2 SNRPD1	Small nuclear ribonucleoprotein Sm D2					+	+	+		0.574434	-0.112328	0.249485	0.081035	0.16068	-0.031105	0.51897	0.162258	3.1701	1.87752	2.34202	1.37175	1.98027	0.58941	0.107451	0.0836341
Target	Homo sapiens (Human)	EIF3G	O75821	EIF3G	EIF3G EIF3S4	Eukaryotic translation initiation factor 3 subunit G									0.0311562	0.143261	0.620163	-0.677708	0.0312488	0.0961971	0.298047	-0.724772	0.418906	1.54341	0.369981	0.411064	0.260077	0.640499	0.179955	-0.491851
Target	Homo sapiens (Human)	RAB22A	Q9UL26	RB22A	RAB22A RAB22	Ras-related protein Rab-22A									0	0.079607	0		0	-0.0944214	0		0	0.736003	0		0	-0.313491	0
Target	Homo sapiens (Human)	IDH3G	P51553	IDH3G	IDH3G	Isocitrate dehydrogenase									0.000760916	-0.00146198	0		0.00279287	-0.00503159	0		0.0211347	-0.0668751	0		0.0767871	0.229539	0
Target	Homo sapiens (Human)	SOAT1	P35610	SOAT1	SOAT1 ACACT ACACT1 ACAT ACAT1 SOAT STAT	Sterol O-acyltransferase 1									0.726214	-0.5389	0.0405387	-0.0355911	0.141442	-0.090957	0.463573	0.412352	0.0570694	-0.126345	0.0605205	-0.082105	0.0340489	0.0262152	0.0275095	0.0704549
Target	Homo sapiens (Human)	RPL11	P62913	RL11	RPL11	60S ribosomal protein L11					+	+			0.0990846	-0.0919088	0.0460158	-0.00934474	0.0276423	0.0172799	0.138066	0.099844	1.41661	1.30262	4.09834	0.882913	1.05981	0.485535	0.0610668	0.0658296
Target	Homo sapiens (Human)	MICU1	Q9BPX6	MICU1	MICU1 CALC CBARA1	Calcium uptake protein 1, mitochondrial									0.309591	1.15226	0	2.68363	0.0122471	0.0284271	0	1.5598	0.669658	2.45188	0	2.97386	0.19445	0.398849	0	0.920825
Target	Homo sapiens (Human)	ZC3H15	Q8WU90	ZC3HF	ZC3H15 DFRP1 LEREPO4 HSPC303 HT010 MSTP012 PP730	Zinc finger CCCH domain-containing protein 15					+				0.981645	0.326812	1.04918	0.419731	0.022075	-0.00686201	0.144471	0.086057	2.93375	1.53852	1.15197	1.34355	0.428544	0.192016	0.00176773	-0.00296021
Target	Homo sapiens (Human)	HINT2	Q9BX68	HINT2	HINT2	Adenosine 5'-monophosphoramidase HINT2						+			0	-1.05677	0.52044	0.227662	0.125712	0.0526721	0	1.3371	0	-2.04759	3.07093	1.4851	0.0899085	0.229141	0	3.76183
Target	Homo sapiens (Human)	EEF1G	P26641	EF1G	EEF1G EF1G PRO1608	Elongation factor 1-gamma					+	+			0.502761	1.75933	0.303951	0.299363	0.179633	0.0680993	0.369839	-1.39187	1.20019	3.77559	1.7405	1.78638	1.76904	0.827246	0.308727	-1.16197
Target	Homo sapiens (Human)	SRSF3	P84103	SRSF3	SRSF3 SFRS3 SRP20	Serine/arginine-rich splicing factor 3						+			0.854473	-0.628751	0.279108	0.175593	0.0443773	0.0481421	1.86994	0.852486	0.241253	0.233325	2.01974	2.17842	0.504638	0.513509	2.83319	2.45861
Target	Homo sapiens (Human)	TACSTD2	P09758	TACD2	TACSTD2 GA733-1 M1S1 TROP2	Tumor-associated calcium signal transducer 2						+			0.638798	1.7082	1.22813	1.00283	0.231944	0.291131	0.140878	-0.414239	0.963451	2.42306	1.58337	1.45784	0.301507	0.426634	0.215457	-0.538582
Target	Homo sapiens (Human)	PSMD6	Q15008	PSMD6	PSMD6 KIAA0107 PFAAP4	26S proteasome non-ATPase regulatory subunit 6									0.126728	-0.108898	0.050278	0.0409158	0.19715	0.130414	0.346182	0.280228	0.741268	0.676741	0.840306	0.912902	1.37677	1.05035	1.09933	1.28651
Target	Homo sapiens (Human)	TSPO	P30536	TSPO	TSPO BZRP MBR	Translocator protein									0	0.655945	0	1.36506	0	0.0859509	0	0.795061	0	2.21443	0	2.7282	0	0.7478	0	1.26157
Target	Homo sapiens (Human)	GOT2	P00505	AATM	GOT2 KYAT4	Aspartate aminotransferase, mitochondrial					+				0.811831	1.79404	0.00108963	-0.000603358	0.289331	-0.105857	0.859643	-1.9005	1.78293	3.25682	0.887029	0.800824	0.00707525	-0.00594966	1.31204	-2.46194
Target	Homo sapiens (Human)	RPL27A	P46776	RL27A	RPL27A	60S ribosomal protein L27a					+	+	+		0.960067	2.67829	0.43497	0.485441	0.241588	0.0739263	0.696904	-2.11893	1.64059	4.49047	1.35446	1.52012	2.47925	0.593838	0.813745	-2.37651
Target	Homo sapiens (Human)	EED	O75530	EED	EED	Polycomb protein EED									0.593588	1.06997	0	0.303338	0.252242	0.0467561	0	-0.719876	0.895839	1.95838	0	1.34108	1.88164	0.262667	0	-0.354634
Target	Homo sapiens (Human)	MYL12A	P19105	ML12A	MYL12A MLCB MRLC3 RLC	Myosin regulatory light chain 12A					+				0.84488	1.26603	0.883879	-0.748238	0.0378688	0.0435626	1.32169	-1.97071	1.24009	2.34465	0.289196	0.269756	0.29446	0.267615	0.948565	-1.80727
Target	Homo sapiens (Human)	YWHAZ	P63104	1433Z	YWHAZ	14-3-3 protein zeta/delta					+	+			0.42629	0.200181	1.58389	-0.264151	0.199745	0.0833384	1.25578	-0.380994	3.1225	2.12933	3.66266	1.1511	1.60451	0.60268	0.995223	-0.375547
Target	Homo sapiens (Human)	PFDN5	Q99471	PFD5	PFDN5 MM1 PFD5	Prefoldin subunit 5					+	+			0.377308	0.19092	0.347664	0.381748	0.266506	0.152107	0.318789	0.342935	3.61954	2.63714	1.48509	1.95562	1.54011	0.75529	0.0486764	0.0737689
Target	Homo sapiens (Human)	FABP5	Q01469	FABP5	FABP5	Fatty acid-binding protein 5					+	+	+		0.752697	0.185549	0.576122	-0.0985139	0.549988	0.0893027	0.773288	-0.19476	1.67523	2.43913	2.28862	1.10677	3.08589	0.692526	0.393093	-0.639828
Target	Homo sapiens (Human)	SCAF8	Q9UPN6	SCAF8	SCAF8 CCAP7 KIAA1116 RBM16	SR-related and CTD-associated factor 8					+	+			0.129974	0.125654	0.932723	0.288381	0.148276	0.0439034	0.166958	0.20663	1.61723	1.13745	2.14684	1.61341	0.72594	0.167288	0.587172	0.643247
Target	Homo sapiens (Human)	EXOSC6	Q5RKV6	EXOS6	EXOSC6 MTR3	Exosome complex component MTR3					+				0.231667	0.168476	0	0.22909	0.223223	0.0604324	0	0.121046	1.99177	0.968796	0	0.935204	0.821886	0.414289	0	0.380697
Target	Homo sapiens (Human)	CALM3	P0DP25	CALM3	CALM3 CALML2 CAM3 CAMC CAMIII	Calmodulin-3					+	+			1.01458	-0.246667	0.479456	0.229144	0.120247	0.0624358	1.71238	0.538247	2.92953	1.38816	2.68532	1.56639	0.973743	0.397483	1.34284	0.575719
Target	Homo sapiens (Human)	NANS	Q9NR45	SIAS	NANS SAS	Sialic acid synthase					+	+			0.532879	1.00912	0.977899	1.2824	0.118651	0.154629	0.176218	0.427912	2.37527	2.12029	1.91682	1.73494	0.877942	0.757885	0.448427	0.372541
Target	Homo sapiens (Human)	SUCLG2	Q96I99	SUCB2	SUCLG2	Succinate--CoA ligase					+	+			0.232865	0.0991599	1.36661	1.03468	0.648453	-0.393635	0.787081	0.541889	2.49041	1.80036	1.67038	2.28099	0.504718	-0.69492	0.175664	-0.214292
Target	Homo sapiens (Human)	UBE2N	P61088	UBE2N	UBE2N BLU	Ubiquitin-conjugating enzyme E2 N					+	+			0.553646	0.258266	0.470754	-0.101834	0.00327333	-0.00154559	1.02102	-0.361645	2.56866	1.08442	1.82826	0.975691	0.275339	0.154866	0.0912022	0.0461337
Target	Homo sapiens (Human)	TMX3	Q96JJ7	TMX3	TMX3 KIAA1830 TXNDC10	Protein disulfide-isomerase TMX3									0		0	-0.211098	0	0.230002	0		0		0	0.652885	0	0.792933	0
Target	Homo sapiens (Human)	RBM34	P42696	RBM34	RBM34 KIAA0117	RNA-binding protein 34					+	+	+		0.271219	-0.160861	0.0914393	0.0812352	0.738844	0.238149	0.583353	0.480246	1.66638	1.2873	2.37236	0.952811	2.05664	0.546893	0.224163	0.2124
Target	Homo sapiens (Human)	TMEM30A	Q9NV96	CC50A	TMEM30A C6orf67 CDC50A	Cell cycle control protein 50A						+			0.122356	0.15685	1.7477	0.76854	0.204821	0.215314	1.03343	0.827004	0.564041	1.20053	1.87108	1.99614	0.433145	0.430897	0.583135	1.22651
Target	Homo sapiens (Human)	SEPTIN9	Q9UHD8	9-Sep	SEPTIN9 KIAA0991 MSF SEPT9	Septin-9					+	+			0.455844	-0.126771	1.3457	0.301282	0.518316	0.140806	2.24336	0.568859	3.90127	1.61561	2.9041	1.47602	1.55926	0.533418	1.29498	0.393829
Target	Homo sapiens (Human)	SRSF1	Q07955	SRSF1	SRSF1 ASF SF2 SF2P33 SFRS1 OK/SW-cl.3	Serine/arginine-rich splicing factor 1					+	+	+		0.952354	-0.142778	1.16177	0.22632	1.09247	0.175913	2.47832	0.545012	5.75293	2.5772	4.15985	2.39593	3.72739	0.810666	1.96471	0.6294
Target	Homo sapiens (Human)	PSMC3	P17980	PRS6A	PSMC3 TBP1	26S proteasome regulatory subunit 6A									0.0641886	0.0958322	0.805061	-0.359114	0.000231292	-0.000131607	0.359762	-0.455077	0.543463	1.01326	0.130006	-0.105989	0.181278	0.111413	0.524626	-1.00784
Target	Homo sapiens (Human)	TMX1	Q9H3N1	TMX1	TMX1 TMX TXNDC TXNDC1 PSEC0085 UNQ235/PRO268	Thioredoxin-related transmembrane protein 1					+	+			1.23087	1.49753	0.187071	0.105773	0.506186	0.219959	0.944187	-1.1718	2.14028	3.20817	2.94758	1.47291	1.86823	0.83909	0.643557	-0.896168
Target	Homo sapiens (Human)	RPL31	P62899	RL31	RPL31	60S ribosomal protein L31					+	+			0.275465	-0.180431	0.543973	0.421908	0.118729	0.0907707	0.98375	0.69311	1.81685	1.25784	1.69363	1.45974	0.550237	0.371215	0.648888	0.573108
Target	Homo sapiens (Human)	CYB5R3	P00387	NB5R3	CYB5R3 DIA1	NADH-cytochrome b5 reductase 3									0.021173	0.0458298	0.374035	-0.565332	0.638545	1.20574	0.600163	0.594582	0.164596	0.752199	0.358408	-0.900983	1.0645	2.56031	0.210935	0.907132
Target	Homo sapiens (Human)	EIF5A	P63241	IF5A1	EIF5A	Eukaryotic translation initiation factor 5A-1					+				0.0110955	-0.0163027	0.108422	-0.186	0.282461	0.266785	0.0483203	0.0970885	2.109	1.97231	0.0655308	0.134009	0.695452	1.1745	1.14495	-0.663802
Target	Homo sapiens (Human)	RAB10	P61026	RAB10	RAB10	Ras-related protein Rab-10					+	+			1.23506	-0.482012	0.862632	-0.267075	0.348466	0.130636	0.93055	0.345574	2.41983	1.0437	1.89733	1.14927	1.33611	0.469179	0.987649	0.574745
Target	Homo sapiens (Human)	RAP2B	P61225	RAP2B	RAP2B	Ras-related protein Rap-2b					+	+			0.835708	-0.314583	1.74484	0.334204	0.137305	0.0584443	1.9054	0.707231	1.12702	0.32944	2.41951	0.934721	0.749691	0.175326	1.70442	0.780607
Target	Homo sapiens (Human)	COX4I1	P13073	COX41	COX4I1 COX4	Cytochrome c oxidase subunit 4 isoform 1, mitochondrial					+	+			3.58564	1.154	2.67444	0.606078	0.617068	0.125117	2.03823	-0.422809	4.88565	3.39454	3.35493	2.018	1.33378	0.346793	2.206	-1.02974
Target	Homo sapiens (Human)	RRAS	P10301	RRAS	RRAS	Ras-related protein R-Ras									0	0.052557	2.22798	0.417321	0	0.136916	2.0376	0.50168	0	1.34519	1.19763	1.34621	0	0.428399	0.401563	0.429421
Target	Homo sapiens (Human)	STMN2	Q93045	STMN2	STMN2 SCG10 SCGN10	Stathmin-2					+	+			1.45186	-0.427403	0.477376	-0.2924	0.244917	0.178622	1.77308	0.313625	4.05961	2.12959	2.17793	1.37351	1.07551	0.646082	0.532969	-0.109994
Target	Homo sapiens (Human)	GTF2F2	P13984	T2FB	GTF2F2 RAP30	General transcription factor IIF subunit 2					+	+			0.945996	0.37234	2.18918	0.735211	0.770162	0.327832	2.29248	0.690703	2.33061	1.6708	3.16822	1.64049	1.17425	0.773668	2.22167	0.743355
Target	Homo sapiens (Human)	RPS9	P46781	RS9	RPS9	40S ribosomal protein S9					+	+	+		0.0161557	-0.00751686	0.546052	-0.166865	0.478514	0.15264	0.0146829	-0.00670815	3.02455	1.75078	2.41303	1.12113	2.02688	0.664488	0.0511242	0.0348422
Target	Homo sapiens (Human)	CBFB	Q13951	PEBB	CBFB	Core-binding factor subunit beta									0		0	0.312715	0.182835	0.047075	0		0		0	1.47882	0.232796	0.119412	0
Target	Homo sapiens (Human)	ABCD1	P33897	ABCD1	ABCD1 ALD	ATP-binding cassette sub-family D member 1									0		0			0	0.927163	0.307559	0		0			0	0.828287	1.77464
Target	Homo sapiens (Human)	MIDEAS	Q6PJG2	MDEAS	MIDEAS C14orf117 C14orf43 ELMSAN1	Mitotic deacetylase-associated SANT domain protein									0			0		0	0		0			0		0	0
Target	Homo sapiens (Human)	NSMCE4A	Q9NXX6	NSE4A	NSMCE4A C10orf86 PP4762	Non-structural maintenance of chromosomes element 4 homolog A									0			0		0	0		0			0		0	0
Target	Homo sapiens (Human)	RNASEH2A	O75792	RNH2A	RNASEH2A RNASEHI RNHIA	Ribonuclease H2 subunit A									0			0		0	0		0			0		0	0
Target	Homo sapiens (Human)	TNFAIP2	Q03169	TNAP2	TNFAIP2	Tumor necrosis factor alpha-induced protein 2									0			0		0	0		0			0		0	0
Target	Homo sapiens (Human)	PIGT	Q969N2	PIGT	PIGT CGI-06 PSEC0163 UNQ716/PRO1379	GPI transamidase component PIG-T									0			0		0	0		0			0		0	0
Target	Homo sapiens (Human)	ABHD14B	Q96IU4	ABHEB	ABHD14B CIB	Putative protein-lysine deacylase ABHD14B									0			0		0	0		0			0		0	0
Target	Homo sapiens (Human)	FAM213A	Q9BRX8	PXL2A	PRXL2A C10orf58 FAM213A PAMM PRO2290 PSEC0139 UNQ611/PRO1198	Peroxiredoxin-like 2A									0			0		0	0		0			0		0	0
Target	Homo sapiens (Human)	ATP1B1	P05026	AT1B1	ATP1B1 ATP1B	Sodium/potassium-transporting ATPase subunit beta-1										0	0			0	0			0	0			0	0
Target	Homo sapiens (Human)	SORD	Q00796	DHSO	SORD	Sorbitol dehydrogenase										0	0			0	0			0	0			0	0
Target	Homo sapiens (Human)	BARGIN	Q6ZT62	BGIN	BARGIN	Bargin										0	0			0	0			0	0			0	0
Target	Homo sapiens (Human)	AAMDC	Q9H7C9	AAMDC	AAMDC C11orf67 PTD015	Mth938 domain-containing protein										0	0			0	0			0	0			0	0
Target	Homo sapiens (Human)	ACAD8	Q9UKU7	ACAD8	ACAD8 ARC42 IBD	Isobutyryl-CoA dehydrogenase, mitochondrial										0	0			0	0			0	0			0	0
Target	Homo sapiens (Human)	PTX3	P26022	PTX3	PTX3 TNFAIP5 TSG14	Pentraxin-related protein PTX3										0	0			0	0			0	0			0	0
Target	Homo sapiens (Human)	SH3BGRL3	Q9H299	SH3L3	SH3BGRL3 P1725	SH3 domain-binding glutamic acid-rich-like protein 3										0	0			0	0			0	0			0	0
Target	Homo sapiens (Human)	C14orf1	Q9UKR5	ERG28	ERG28 C14orf1 AD-011 HSPC288 x0006	Ergosterol biosynthetic protein 28 homolog										0	0			0	0			0	0			0	0
Target	Homo sapiens (Human)	LSM4	Q9Y4Z0	LSM4	LSM4	U6 snRNA-associated Sm-like protein LSm4										0	0			0	0			0	0			0	0
Target	Homo sapiens (Human)	PTGES	O14684	PTGES	PTGES MGST1L1 MPGES1 PGES PIG12	Prostaglandin E synthase										0	0			0	0			0	0			0	0
Target	Homo sapiens (Human)	HLA-DRA	P01903	DRA	HLA-DRA HLA-DRA1	HLA class II histocompatibility antigen, DR alpha chain										0	0			0	0			0	0			0	0
Target	Homo sapiens (Human)	PAM16	Q9Y3D7	TIM16	PAM16 MAGMAS TIM16 TIMM16 CGI-136	Mitochondrial import inner membrane translocase subunit TIM16										0	0			0	0			0	0			0	0
Target	Homo sapiens (Human)	GRPEL1	Q9HAV7	GRPE1	GRPEL1 GREPEL1	GrpE protein homolog 1, mitochondrial					+	+	+		0.191518	0.0508118	0.70896	0.352863	1.50312	0.332331	1.30924	0.634383	3.99716	1.65098	2.7848	1.23703	2.87094	0.866506	1.30817	0.452562
Target	Homo sapiens (Human)	PSMB2	P49721	PSB2	PSMB2	Proteasome subunit beta type-2					+	+			1.95037	1.02056	0.131222	0.0507498	0.313881	0.122931	2.2391	-0.846882	1.3997	2.05755	2.27702	1.29608	0.642124	0.449024	0.418917	-0.312448
Target	Homo sapiens (Human)	DAZAP1	Q96EP5	DAZP1	DAZAP1	DAZ-associated protein 1									0.646159	0.380004	0.463963	-0.420274	0.277614	0.243658	0.816997	-0.55662	0.958628	1.46428	0.150133	-0.43317	0.791567	0.772227	0.392308	-1.12522
Target	Homo sapiens (Human)	RPS7	P62081	RS7	RPS7	40S ribosomal protein S7					+	+			2.55456	0.600908	0.0231078	0.0172106	0.379096	0.195683	0.966515	-0.388015	3.48741	2.02346	2.64882	1.3149	1.62573	0.661992	0.146616	-0.0465689
Target	Homo sapiens (Human)	CTSZ	Q9UBR2	CATZ	CTSZ	Cathepsin Z				+					1.41642	-1.75886	1.00786	-0.0770473	0.0528178	0.116841	4.8503	1.79865	0.064159	0.0873839	0.895553	0.603386	0.170727	0.293955	3.27151	0.809957
Target	Homo sapiens (Human)	RPL7A	P62424	RL7A	RPL7A SURF-3 SURF3	60S ribosomal protein L7a					+	+			0.644784	-0.0988242	0.0424998	0.0184841	0.517903	0.184497	2.48415	0.301805	4.52091	1.07633	2.1777	0.894193	1.31865	0.473464	1.95688	0.291328
Target	Homo sapiens (Human)	S100A6	P06703	S10A6	S100A6 CACY	Protein S100-A6					+	+			0.111865	-0.0589561	1.58034	-0.317518	0.586857	0.21536	0.116626	-0.0432014	2.34071	1.34641	2.55255	0.594565	1.43837	0.594711	0.411869	-0.157132
Target	Homo sapiens (Human)	RPS28	P62857	RS28	RPS28	40S ribosomal protein S28						+			0	1.27202	0.33031	-0.148749	0	0.180282	2.31855	-1.24048	0	3.03425	1.35878	0.995294	0	0.608745	1.95632	-1.43021
Target	Homo sapiens (Human)	UBE2M	P61081	UBC12	UBE2M UBC12	NEDD8-conjugating enzyme Ubc12									0.14903	-0.14345	0.359819	0.356342	0.378873	0.280575	0.72507	0.780367	0.813506	0.529419	0.725444	0.59632	1.18121	0.639968	0.740832	0.706869
Target	Homo sapiens (Human)	ADAM9	Q13443	ADAM9	ADAM9 KIAA0021 MCMP MDC9 MLTNG	Disintegrin and metalloproteinase domain-containing protein 9					+	+	+		0.573978	0.339331	0.426715	0.126794	2.56207	0.432465	0.316136	0.219927	1.79404	1.1116	1.64783	0.661686	3.24806	0.668961	0.2691	0.219042
Target	Homo sapiens (Human)	RPS27	P42677	RS27	RPS27 MPS1	40S ribosomal protein S27									0.19452	0.321717	0.785003	-0.564884	0.0817317	0.108914	0.651429	-0.777687	0.679362	1.31909	0.283611	-0.277486	0.15593	0.221092	0.785694	-1.37549
Target	Homo sapiens (Human)	MRPL47	Q9HD33	RM47	MRPL47 NCM1 CGI-204	39S ribosomal protein L47, mitochondrial					+	+			1.15262	-0.323951	1.38703	0.339673	0.152047	-0.0439297	1.83364	0.619694	2.06431	1.38251	1.66988	0.855457	0.544199	-0.141153	0.93513	-0.668209
Target	Homo sapiens (Human)	HDGFL2	Q7Z4V5	HDGR2	HDGFL2 HDGF2 HDGFRP2 HRP2 UNQ785/PRO1604	Hepatoma-derived growth factor-related protein 2					+				0.3516	0.261499	0.479254	0.384019	0.484233	0.344316	0.601056	0.466837	3.19251	2.16776	0.387581	0.902132	1.4143	0.921338	0.132081	-0.344294
Target	Homo sapiens (Human)	RPL21	P46778	RL21	RPL21	60S ribosomal protein L21						+			0		0.184615	-0.0998567	0.568101	0.266916	0		0		2.00036	0.889533	1.86418	0.828126	0
Target	Homo sapiens (Human)	RHOA	P61586	RHOA	RHOA ARH12 ARHA RHO12	Transforming protein RhoA					+	+			0.922822	0.510621	0.763544	-0.189538	0.550208	0.323057	1.56209	-0.377103	2.72715	2.26835	2.60971	0.935354	1.16487	0.786434	1.96311	-0.546561
Target	Homo sapiens (Human)		P42166	LAP2A	TMPO LAP2	Lamina-associated polypeptide 2, isoform alpha					+		+		0.583294	0.171166	0.659568	0.609091	0.776124	0.384153	1.03174	0.822078	3.38627	1.44489	1.1126	1.30219	2.63407	1.04173	0.757354	0.899028
Target	Homo sapiens (Human)	RPS11	P62280	RS11	RPS11	40S ribosomal protein S11					+	+			0.343336	-0.124931	0.0283634	-0.0215378	0.570507	0.264527	0.799123	0.36792	3.30416	1.82109	2.09922	1.12408	1.83044	0.841045	0.285342	0.144028
Target	Homo sapiens (Human)	SUCLG1	P53597	SUCA	SUCLG1	Succinate--CoA ligase					+				0.726652	0.231671	0	5.13787	1.06084	0.262985	0	5.16918	3.32307	2.2772	0	7.69154	1.57241	0.670253	0	6.08459
Target	Homo sapiens (Human)	C14orf166	Q9Y224	RTRAF	RTRAF C14orf166 CGI-99	RNA transcription, translation and transport factor protein					+				1.214	-0.435448	0.395543	0.313436	0.495316	0.366187	2.01471	1.11507	1.57857	0.668358	0.884861	0.981472	1.0818	0.99136	1.31892	1.30447
Target	Homo sapiens (Human)	EEF1A1P5	Q5VTE0	EF1A3	EEF1A1P5 EEF1AL3	Putative elongation factor 1-alpha-like 3					+		+		0.232108	-0.142286	0.947631	-0.472463	0.770727	0.267582	0.0746564	-0.0625954	2.39106	1.49634	1.137	0.599495	2.22435	0.887341	0.0100241	-0.00950305
Target	Homo sapiens (Human)	SF3A3	Q12874	SF3A3	SF3A3 SAP61	Splicing factor 3A subunit 3					+				1.14207	2.81183	0.172228	-0.917927	0.543592	1.80671	0.506229	-1.92305	1.66396	8.45188	0.0790764	-0.679332	0.55756	2.6615	0.865065	-6.46972
Target	Homo sapiens (Human)	KIFBP	Q96EK5	KBP	KIFBP KBP KIAA1279 KIF1BP	KIF-binding protein							+		0	0.323181	0		1.52573	0.410205	0		0	1.86472	0		1.94494	0.732292	0
Target	Homo sapiens (Human)	UCHL3	P15374	UCHL3	UCHL3	Ubiquitin carboxyl-terminal hydrolase isozyme L3					+	+	+		1.35819	0.318666	0.529634	0.218649	1.01548	0.387473	0.690943	0.287455	2.55893	1.78567	2.72693	1.33694	2.28957	0.931543	0.969795	0.482814
Target	Homo sapiens (Human)	MRPS5	P82675	RT05	MRPS5	28S ribosomal protein S5, mitochondrial									0		0		0	-0.517175		0	0		0		0	-0.950112		0
Target	Homo sapiens (Human)	NPC2	P61916	NPC2	NPC2 HE1	NPC intracellular cholesterol transporter 2					+				0.00907407	0.00303968	0.715746	0.60049	0.946246	0.381058	1.66553	0.978509	2.42193	1.78995	1.01791	1.66647	1.65071	0.851865	0.540236	0.728387
Target	Homo sapiens (Human)	BANF1	O75531	BAF	BANF1 BAF BCRG1	Barrier-to-autointegration factor						+			0		0.235324	-0.236062	0.38026	0.370882	0		0		1.26897	1.09134	1.14455	1.01194	0
Target	Homo sapiens (Human)	TRMT1	Q9NXH9	TRM1	TRMT1	tRNA						+			0.0887956	0.0827446	0.339295	0.184135	0.635101	0.302289	0.525816	0.40368	0.809092	1.14718	1.44268	0.868033	1.21598	0.495131	0.114123	0.215984
Target	Homo sapiens (Human)	MCTS1	Q9ULC4	MCTS1	MCTS1 MCT1	Malignant T-cell-amplified sequence 1									0		0	0.157167	0	0.395147	0		0		0	0.6294	0	1.14466	0
Target	Homo sapiens (Human)	RPL29	P47914	RL29	RPL29	60S ribosomal protein L29					+	+	+		2.24299	0.420874	0.419032	-0.102748	1.30036	0.296522	1.4153	-0.2271	4.48885	2.45102	3.26929	1.12876	2.89567	0.771213	1.85398	-0.551046
Target	Homo sapiens (Human)	TAGLN2	P37802	TAGL2	TAGLN2 KIAA0120 CDABP0035	Transgelin-2					+				1.10586	1.77068	0.45806	-0.299449	0.564647	0.360601	1.06796	-1.70953	2.0122	2.35436	0.972901	0.671869	1.26398	0.838842	0.753041	-0.843648
Target	Homo sapiens (Human)	METAP2	P50579	MAP2	METAP2 MNPEP P67EIF2	Methionine aminopeptidase 2					+				0.681989	-0.287149	0.937244	-0.639074	0.639354	0.408682	0.0857196	0.0567563	2.4282	1.30097	0.447449	0.358922	1.34425	0.84746	0.123764	-0.0945873
Target	Homo sapiens (Human)	HPRT1	P00492	HPRT	HPRT1 HPRT	Hypoxanthine-guanine phosphoribosyltransferase									0		0		0	0.257441		0	0		0		0	0.586942		0
Target	Homo sapiens (Human)	RPS29	P62273	RS29	RPS29	40S ribosomal protein S29									0		0		0	0.463997		0	0		0		0	0.914887		0
Target	Homo sapiens (Human)	RPF2	Q9H7B2	RPF2	RPF2 BXDC1	Ribosome production factor 2 homolog					+				0.636563	-0.32458	0.110966	-0.140087	0.338263	0.496471	1.73915	0.680964	2.12698	1.68502	0.515244	0.72087	0.729275	1.31619	0.648515	0.352044
Target	Homo sapiens (Human)	DDX3X	O00571	DDX3X	DDX3X DBX DDX3	ATP-dependent RNA helicase DDX3X					+	+			0.4931	-0.13109	0.204864	-0.0824515	1.1273	0.41885	2.29026	0.467489	3.06757	1.20372	2.19566	1.01643	1.85687	0.748994	1.6625	0.561705
Target	Homo sapiens (Human)	S100A2	P29034	S10A2	S100A2 S100L	Protein S100-A2									0		0	-0.226559	0	0.00123024	0		0		0	-0.089035	0	-0.376741	0
Target	Homo sapiens (Human)	CHMP4B	Q9H444	CHM4B	CHMP4B C20orf178 SHAX1	Charged multivesicular body protein 4b					+				0.720152	0.426698	0.343967	-0.23927	0.764917	0.458183	0.297203	-0.207785	2.04395	1.47506	0.890571	0.624574	1.42829	0.937738	0.0937654	0.0872567
Target	Homo sapiens (Human)	LAMP2	P13473	LAMP2	LAMP2	Lysosome-associated membrane glycoprotein 2						+			0.495782	0.295611	1.96619	0.732925	1.13144	0.0798149	1.03862	0.517129	0.294717	-0.108225	2.91158	2.72145	0.322731	-0.02987	2.83838	2.79981
Target	Homo sapiens (Human)	ATXN2	Q99700	ATX2	ATXN2 ATX2 SCA2 TNRC13	Ataxin-2									0.0591699	0.177002	0.55844	0.265933	0.312285	0.297114	0.145925	0.386045	0.219965	0.946103	0.755848	0.8931	0.306115	0.398043	0.0719385	0.34504
Target	Homo sapiens (Human)	S100A4	P26447	S10A4	S100A4 CAPL MTS1	Protein S100-A4					+	+	+		0.964651	1.28523	0.424915	0.106513	1.67745	0.366423	0.578875	-0.812291	2.7448	3.69446	4.2785	1.91422	3.45976	1.10421	0.602873	-0.67602
Target	Homo sapiens (Human)	EPB41L1	Q9H4G0	E41L1	EPB41L1 KIAA0338	Band 4.1-like protein 1									0.191883	0.542577	0	2.31828	0.132606	-0.125432	0	1.65027	0.503975	1.68724	0		0.648429	-0.461116	0
Target	Homo sapiens (Human)	THBD	P07204	TRBM	THBD THRM	Thrombomodulin									0.771343	-0.480455	0	0.437891	0.239988	0.247818	0	1.16616	0.529139	0.568568	0	1.70795	0.396378	0.338072	0	1.47746
Target	Homo sapiens (Human)	RPS19	P39019	RS19	RPS19	40S ribosomal protein S19									0	0.60053	0.760161	2.31759	0.707832	0.280981	0	1.99804	0	2.46322	1.24838	4.02372	1.41644	0.650586	0	2.21108
Target	Homo sapiens (Human)	CSNK1A1	P48729	KC1A	CSNK1A1	Casein kinase I isoform alpha					+	+			0.840835	0.353881	0.0471849	0.0573743	0.66992	0.515289	0.296229	0.218783	3.09426	1.6767	1.28769	0.983706	1.21486	0.723791	0.0360288	0.0307967
Target	Homo sapiens (Human)	SFN	P31947	1433S	SFN HME1	14-3-3 protein sigma					+	+			2.34441	-0.374669	0.348274	-0.235152	0.569255	0.349762	2.25611	0.489279	4.10668	1.52143	2.00384	1.35936	1.41629	0.855348	2.26303	0.693271
Target	Homo sapiens (Human)	ABHD10	Q9NUJ1	ABHDA	ABHD10	Palmitoyl-protein thioesterase ABHD10, mitochondrial									0.119819	0.2857	0	-1.2348	0.111393	0.353783	0	-1.16672	0.881078	2.32397	0	0.248713	0.263675	0.869977	0	-1.20528
Target	Homo sapiens (Human)	PFDN1	O60925	PFD1	PFDN1 PFD1	Prefoldin subunit 1									0		0	0.0962823	0.488128	0.440268	0		0		0	0.306637	0.940822	0.890585	0
Target	Homo sapiens (Human)	EIF2S2	P20042	IF2B	EIF2S2 EIF2B	Eukaryotic translation initiation factor 2 subunit 2					+				0.438428	0.25801	0.328891	-0.276016	0.739753	0.578778	0.0670701	0.0447528	2.00096	1.14941	0.0458782	0.0626748	1.03573	1.03495	0.0740694	-0.0517832
Target	Homo sapiens (Human)	EHD4	Q9H223	EHD4	EHD4 HCA10 HCA11 PAST4 FKSG7	EH domain-containing protein 4							+		0	-0.0753428	0.579718	-0.516112	0.955609	0.414785	0	-0.0259838	0	1.07316	0.0671473	-0.195731	1.98768	0.805577	0	-0.463317
Target	Homo sapiens (Human)	GNAI3	P08754	GNAI3	GNAI3	Guanine nucleotide-binding protein G(i) subunit alpha-3					+				2.20227	1.15013	0.492574	0.652683	0.39785	0.516286	0.0221755	0.0188389	3.4447	2.28145	1.12665	1.60186	0.978623	0.902896	0.151787	0.223312
Target	Homo sapiens (Human)	PDCD6	O75340	PDCD6	PDCD6 ALG2	Programmed cell death protein 6									0		0		0.131463	0.137167		0	0		0		0.0180585	-0.0426877		0
Target	Homo sapiens (Human)	HK2	P52789	HXK2	HK2	Hexokinase-2					+	+			0.684523	0.922144	0.190913	0.0665366	0.953856	0.899286	0.0330991	0.0436783	1.30713	2.22424	1.72887	0.899499	1.1902	1.40131	0.042074	0.0765711
Target	Homo sapiens (Human)	RPS4X	P62701	RS4X	RPS4X CCG2 RPS4 SCAR	40S ribosomal protein S4, X isoform					+	+	+		1.95997	0.394555	0.476667	0.222522	1.19004	0.378945	0.565996	0.206912	5.40824	2.05329	2.11729	1.44645	2.55204	0.854014	0.391319	0.24717
Target	Homo sapiens (Human)	MYO1C	O00159	MYO1C	MYO1C	Unconventional myosin-Ic					+				0.398349	0.302296	0.476432	-0.430548	0.583735	0.39635	0.342857	-0.336494	1.25043	1.27585	0.323704	-0.478902	0.947233	0.650331	0.717515	-1.10442
Target	Homo sapiens (Human)	DDX12P	Q92771	DDX12	DDX12P CHLR2 DDX12	Putative ATP-dependent RNA helicase DDX12									0	1.71872	0	1.69489	0.477248	0.538141	0	0.514315	0	3.86805	0	3.14956	0.675403	0.763072	0	0.0445824
Target	Homo sapiens (Human)	NDUFAF2	Q8N183	NDUF2	NDUFAF2 NDUFA12L	NADH dehydrogenase					+				0.236687	0.185348	0	0.936807	0.661267	0.562423	0	1.31388	1.9867	1.82904	0	1.13136	1.24053	1.22574	0	0.528062
Target	Homo sapiens (Human)	DIMT1	Q9UNQ2	DIM1	DIMT1 DIMT1L HUSSY-05	Probable dimethyladenosine transferase									0	-1.35633	0	-0.516521	0	0.0259609	0	0.86577	0	-1.16882	0	0.658728	0	-0.163845	0	1.6637
Target	Homo sapiens (Human)	EIF2A	Q9BY44	EIF2A	EIF2A CDA02 MSTP004 MSTP089	Eukaryotic translation initiation factor 2A									0	1.91586	0.0782862	-0.152628	0.450358	0.695294	0	-1.37319	0	4.63489	0.392466	0.721572	0.826374	1.37181	0	-2.54151
Target	Homo sapiens (Human)	RPL35A	P18077	RL35A	RPL35A GIG33	60S ribosomal protein L35a									0.0071669	0.0220089	0.12816	-0.457637	0.106034	0.393291	0.0299103	-0.0863546	0.596693	1.3065	0.0983436	0.352053	0.187351	0.659561	0.120592	-0.294889
Target	Homo sapiens (Human)	RPL37A	P61513	RL37A	RPL37A	60S ribosomal protein L37a					+	+	+		0.487068	1.01148	0.242953	0.148098	0.964387	0.449945	0.171994	-0.413441	1.03491	2.31248	1.52274	0.74637	2.05794	0.880939	0.257753	-0.685169
Target	Homo sapiens (Human)	VAPA	Q9P0L0	VAPA	VAPA VAP33	Vesicle-associated membrane protein-associated protein A					+				1.02193	0.217552	0.0619119	0.0386963	0.897219	0.342958	0.443085	0.164103	1.65772	1.66198	0.566177	0.906961	0.821552	0.449135	0.140336	-0.305881
Target	Homo sapiens (Human)	SRP54	P61011	SRP54	SRP54	Signal recognition particle subunit SRP54						+	+		0.0439403	0.0351251	0.874394	0.521872	2.1809	0.565798	1.31853	1.05254	0.829795	0.912628	1.56606	1.74553	2.67407	0.878128	1.12966	1.71103
Target	Homo sapiens (Human)	MRPS6	P82932	RT06	MRPS6 C21orf101 RPMS6	28S ribosomal protein S6, mitochondrial					+	+			0.209133	-0.150215	0.0678497	-0.0900396	0.523088	0.523184	0.863744	0.583359	2.63024	2.22303	1.78217	1.58049	1.14119	1.02265	0.580301	0.380116
Target	Homo sapiens (Human)	PPP1R8	Q12972	PP1R8	PPP1R8 ARD1 NIPP1	Nuclear inhibitor of protein phosphatase 1					+				0.271568	0.329492	0.230725	0.357694	0.425282	0.64762	0.664555	0.675821	1.77697	2.29807	0.558243	1.07425	0.678995	1.26633	0.0239822	0.0425072
Target	Homo sapiens (Human)	RAN	P62826	RAN	RAN ARA24 OK/SW-cl.81	GTP-binding nuclear protein Ran					+				0.507769	-0.439943	0.201684	-0.228878	0.553263	0.492984	0.764679	0.704049	1.66213	1.17114	0.969836	1.05701	1.19538	1.01859	0.938324	0.904458
Target	Homo sapiens (Human)	HSD17B10	Q99714	HCD2	HSD17B10 ERAB HADH2 MRPP2 SCHAD SDR5C1 XH98G2	3-hydroxyacyl-CoA dehydrogenase type-2					+				0.887817	1.1657	0.849038	-0.75652	0.536384	0.500552	1.08111	-1.42167	1.3127	2.28574	1.02995	-1.25833	0.974949	1.02482	1.34928	-2.51925
Target	Homo sapiens (Human)	ERH	P84090	ERH	ERH	Enhancer of rudimentary homolog					+	+	+		0.964581	0.257076	0.155887	0.0661297	1.98352	0.533707	0.976562	0.342761	3.61702	2.20451	3.0618	1.79113	3.06049	1.02634	1.19168	0.612968
Target	Homo sapiens (Human)	PPIA	P62937	PPIA	PPIA CYPA	Peptidyl-prolyl cis-trans isomerase A					+	+	+		2.9289	0.624423	0.150596	0.0456429	2.0434	0.498647	0.392442	-0.0801328	5.09648	3.02398	3.71085	1.5655	3.09913	1.05003	1.71432	-0.408449
Target	Homo sapiens (Human)	COTL1	Q14019	COTL1	COTL1 CLP	Coactosin-like protein					+	+			0.26784	0.365609	0.278889	0.410823	0.616551	0.48097	0.293823	0.526183	2.01424	2.61321	1.49306	1.81246	1.03455	1.0127	0.119063	0.211948
Target	Homo sapiens (Human)	BAIAP2L1	Q9UHR4	BI2L1	BAIAP2L1 IRTKS	Brain-specific angiogenesis inhibitor 1-associated protein 2-like protein 1						+			0	0.329886	1.08992	-0.185271	0	0.747867	1.35517	0.23271	0	1.7282	2.518	0.829502	0	1.13192	0.635582	0.233221
Target	Homo sapiens (Human)	PTPN1	P18031	PTN1	PTPN1 PTP1B	Tyrosine-protein phosphatase non-receptor type 1					+	+	+		0.360793	0.0656223	1.29205	0.790044	1.79679	0.616232	2.2115	1.34065	4.48133	2.03106	2.66482	2.65406	2.77497	1.23489	2.19921	1.85789
Target	Homo sapiens (Human)	EIF4A2	Q14240	IF4A2	EIF4A2 DDX2B EIF4F	Eukaryotic initiation factor 4A-II					+				0.761424	2.31462	0.601884	-1.85086	0.150686	0.555151	1.21055	-3.61033	1.81702	4.71483	0.00166373	-0.00719643	0.296014	1.0137	1.45186	-3.70833
Target	Homo sapiens (Human)	TXNDC5	Q8NBS9	TXND5	TXNDC5 TLP46 UNQ364/PRO700	Thioredoxin domain-containing protein 5					+				0.175939	0.119598	0.527356	-0.460667	0.749891	0.66545	0.144102	0.0851847	2.99657	1.83281	0.628191	0.649827	1.52282	1.4195	0.35431	0.236516
Target	Homo sapiens (Human)	DLG1	Q12959	DLG1	DLG1	Disks large homolog 1					+				1.30832	0.365121	0.332851	0.257633	1.12037	0.698449	1.50588	0.590961	2.22904	1.4551	1.01907	0.831752	1.48786	0.922037	0.330538	0.298685
Target	Homo sapiens (Human)	SCAMP1	O15126	SCAM1	SCAMP1 SCAMP	Secretory carrier-associated membrane protein 1									0	0.997515	0	-1.29569	0	0.332016	0	-1.96119	0	3.6057	0	2.33206	0	0.401192	0	-0.872456
Target	Homo sapiens (Human)	VPS29	Q9UBQ0	VPS29	VPS29 DC15 DC7 MDS007	Vacuolar protein sorting-associated protein 29									0	0.402321	0.105258	0.0864633	0.0396566	-0.0243982	0	-0.340256	0	-0.0657927	0.738527	0.416312	0.689069	-0.448319	0	0.0337855
Target	Homo sapiens (Human)	OGFR	Q9NZT2	OGFR	OGFR	Opioid growth factor receptor					+				0.257958	0.235475	0.244402	-0.208054	0.807489	0.668695	0.344385	0.225167	1.4452	1.37938	0.78814	0.936457	1.37242	1.17614	0.496286	0.733222
Target	Homo sapiens (Human)	RPL13A	P40429	RL13A	RPL13A	60S ribosomal protein L13a					+				1.53324	1.12115	0.131839	-0.268443	0.0124703	-0.0283426	1.83812	-1.41794	2.07054	1.06468	0.171918	0.535296	0.145717	-0.462893	2.22818	-0.992282
Target	Homo sapiens (Human)	PDHX	O00330	ODPX	PDHX PDX1	Pyruvate dehydrogenase protein X component, mitochondrial									0.459003	-0.459729	0.99404	-0.569326	0.439744	0.257281	0.100636	0.147684	0.17332	-0.247639	0.662681	-0.710793	0.286408	0.256891	0.105177	-0.206264
Target	Homo sapiens (Human)	DNAJB1	P25685	DNJB1	DNAJB1 DNAJ1 HDJ1 HSPF1	DnaJ homolog subfamily B member 1					+		+		0.871356	0.595188	0.315927	0.214637	1.54414	0.729421	0.409417	0.348871	3.11541	2.23655	1.1927	1.98469	2.60737	1.29773	0.586234	1.04586
Target	Homo sapiens (Human)	DECR1	Q16698	DECR	DECR1 DECR SDR18C1	2,4-dienoyl-CoA reductase					+				0.0368933	0.0400899	0.244192	-0.266323	0.6229	0.632545	0.595112	0.326132	1.61245	1.87012	1.21049	1.6517	1.04766	1.27187	0.90372	1.05345
Target	Homo sapiens (Human)	MRPL41	Q8IXM3	RM41	MRPL41 BMRP MRPL27 RPML27 PIG3	39S ribosomal protein L41, mitochondrial									0		0		0	0.331415		0	0		0		0	0.24328		0
Target	Homo sapiens (Human)	TES	Q9UGI8	TES	TES	Testin									1.02326	-0.325003	0.498701	-0.461571	0.602883	0.509463	0.841186	0.372894	0.576366	-0.200361	0.296316	-0.401179	0.709104	0.667019	0.549573	0.466201
Target	Homo sapiens (Human)	TECR	Q9NZ01	TECR	TECR GPSN2 SC2	Very-long-chain enoyl-CoA reductase					+				1.57342	0.856786	0.0653574	0.103937	0.754507	0.715394	0.0614123	-0.0374546	2.18369	2.49846	1.20018	1.63105	1.34381	1.36646	0.503946	0.499048
Target	Homo sapiens (Human)	PTCD3	Q96EY7	PTCD3	PTCD3 MRPS39 TRG15	Pentatricopeptide repeat domain-containing protein 3, mitochondrial									0		0	-0.311533	0	0.287878	0		0		0	-0.293682	0	0.0895462	0
Target	Homo sapiens (Human)	ATP5F1	P24539	AT5F1	ATP5PB ATP5F1	ATP synthase F(0) complex subunit B1, mitochondrial					+	+			0.395517	-0.14797	0.817557	0.602003	1.70849	0.583236	1.75305	1.33321	3.81438	2.37122	1.54914	1.34049	1.89108	1.01544	0.0139443	-0.0152861
Target	Homo sapiens (Human)	RPL32	P62910	RL32	RPL32 PP9932	60S ribosomal protein L32					+	+	+		1.00346	0.446814	0.461323	0.366696	1.37024	0.649288	0.782446	0.56917	3.01848	1.70371	1.31237	0.979632	2.29872	1.11695	0.493292	0.392865
Target	Homo sapiens (Human)	HDAC2	Q92769	HDAC2	HDAC2	Histone deacetylase 2									0	0.296428	0.115815	-0.17459	0.618311	0.683261	0	0.212242	0	1.01566	0.125313	0.353884	0.617653	1.05929	0	0.397509
Target	Homo sapiens (Human)	PDCD6IP	Q8WUM4	PDC6I	PDCD6IP AIP1 ALIX KIAA1375	Programmed cell death 6-interacting protein					+		+		1.29085	0.946291	0.720581	-0.302105	3.7133	0.655458	0.691639	-0.592938	2.08438	2.38946	0.73672	0.67524	3.54555	1.00611	0.480138	-0.708113
Target	Homo sapiens (Human)	ENSA	O43768	ENSA	ENSA	Alpha-endosulfine					+				0.317201	0.208745	1.33677	-0.733123	1.04727	0.702164	0.92352	-0.239704	1.13446	1.03439	0.112016	0.0893974	1.37879	1.03014	0.104284	0.0851494
Target	Homo sapiens (Human)	GNL3	Q9BVP2	GNL3	GNL3 E2IG3 NS	Guanine nucleotide-binding protein-like 3						+			0.0826	0.104783	2.35721	-0.975074	1.28864	0.451415	0.628688	-0.628443	0.675918	1.20792	2.35426	-1.21271	1.15514	0.542505	1.09206	-1.87812
Target	Homo sapiens (Human)	RRS1	Q15050	RRS1	RRS1 KIAA0112 RRR	Ribosome biogenesis regulatory protein homolog									0.378523	-0.28592	0.397023	-0.611984	0.588021	0.768543	0.369186	0.442479	0.951494	0.782059	0.174993	-0.319572	0.821507	1.15395	0.0374034	0.0523173
Target	Homo sapiens (Human)	RPS23	P62266	RS23	RPS23	40S ribosomal protein S23									0.894021	1.47627	0.425069	-0.393602	0.506727	0.381616	0.880394	-1.48826	0.750766	2.20425	0.584538	0.239279	0.581211	0.226409	0.573407	-1.73856
Target	Homo sapiens (Human)	PEX16	Q9Y5Y5	PEX16	PEX16	Peroxisomal membrane protein PEX16					+				1.24908	0.682198	0.0545509	0.0784874	0.931082	0.811871	0.314462	0.20816	2.3836	2.19782	0.532781	0.988271	1.14816	1.2656	0.0362365	0.0560532
Target	Homo sapiens (Human)	ADD1	P35611	ADDA	ADD1 ADDA	Alpha-adducin					+				0.321391	0.169526	0	2.69305	0	0.708015	0	3.23154	1.68232	1.77437	0	4.2518	0	0.78952	0	3.26695
Target	Homo sapiens (Human)	PSMA2	P25787	PSA2	PSMA2 HC3 PSC3	Proteasome subunit alpha type-2						+			0	0.324989	0.735107	-0.539176	0	0.831621	0	-0.0325438	0	2.54714	1.62904	0.669864	0	1.40133	0	-0.475947
Target	Homo sapiens (Human)	NDUFA5	Q16718	NDUA5	NDUFA5	NADH dehydrogenase					+				0.560367	0.131048	0.489041	0.324645	1.35413	0.759142	1.84617	0.952739	1.59209	0.634403	0.745974	0.57266	1.84596	0.983431	1.23739	0.921689
Target	Homo sapiens (Human)	ANXA5	P08758	ANXA5	ANXA5 ANX5 ENX2 PP4	Annexin A5					+				1.51229	-0.812638	0.00998376	0.0149492	0.385277	0.429309	1.90203	1.2569	1.81359	-0.719915	0.151689	0.154544	0.137	-0.136447	1.6646	0.738011
Target	Homo sapiens (Human)	ARFIP2	P53365	ARFP2	ARFIP2 POR1	Arfaptin-2					+		+		1.90243	1.02444	0.501458	-0.355464	2.61524	1.1514	0.258431	-0.228501	1.72498	1.81729	0.533381	-0.288003	2.93148	1.62208	0.415568	-0.483211
Target	Homo sapiens (Human)	RPS15	P62841	RS15	RPS15 RIG	40S ribosomal protein S15					+				2.90608	1.41477	0.420504	1.06508	1.65132	0.853823	0.17949	0.504131	2.88987	2.89906	0.820342	2.08543	1.61997	1.35224	0.174378	0.538611
Target	Homo sapiens (Human)	EIF3K	Q9UBQ5	EIF3K	EIF3K EIF3S12 ARG134 HSPC029 MSTP001 PTD001	Eukaryotic translation initiation factor 3 subunit K									0		0		0	0.798497		0	0		0		0	0.946307		0
Target	Homo sapiens (Human)	HINT1	P49773	HINT1	HINT1 HINT PKCI1 PRKCNH1	Adenosine 5'-monophosphoramidase HINT1					+				1.47529	0.147876	0.0331686	-0.0466874	1.2162	0.952473	1.17098	0.757909	3.78499	1.66061	1.03199	0.990621	1.81256	1.51451	1.40505	0.844517
Target	Homo sapiens (Human)	HMGN2	P05204	HMGN2	HMGN2 HMG17	Non-histone chromosomal protein HMG-17						+			0		0.0538064	-0.0683603	0.48475	0.858563	0		0		1.34847	1.96848	0.672952	1.13246	0
Target	Homo sapiens (Human)	AIF1L	Q9BQI0	AIF1L	AIF1L C9orf58 IBA2 UNQ672/PRO1306	Allograft inflammatory factor 1-like									0.334057	-0.440005	2.0653	-0.629884	0.690895	0.97256	1.25976	0.782681	0.0373953	-0.085413	0.0685624	-0.0374651	0.531149	1.12519	1.41892	1.17313
Target	Homo sapiens (Human)	ETFB	P38117	ETFB	ETFB FP585	Electron transfer flavoprotein subunit beta									0.0250742	0.0515919	0.189804	-0.32989	0.482575	0.858295	0.350377	0.476814	0.90669	1.63613	0.301647	0.726156	0.498108	1.12933	0.0945575	0.219362
Target	Homo sapiens (Human)	DNAJB11	Q9UBS4	DJB11	DNAJB11 EDJ ERJ3 HDJ9 PSEC0121 UNQ537/PRO1080	DnaJ homolog subfamily B member 11					+				2.75557	3.84962	0	-0.27698	0.674353	0.842928	0	-3.28367	2.24851	5.10922	0	1.52031	0.474278	0.800591	0	-2.78832
Target	Homo sapiens (Human)	STK10	O94804	STK10	STK10 LOK	Serine/threonine-protein kinase 10									0.0386852	0.0710856	0.267965	-0.636378	0.405119	1.0544	0.456728	0.346934	0.704253	1.11166	0.0723307	0.207854	0.583102	1.32429	0.224409	0.420485
Target	Homo sapiens (Human)	DNAJC7	Q99615	DNJC7	DNAJC7 TPR2 TTC2	DnaJ homolog subfamily C member 7					+				0.499975	0.836345	0.796412	-0.55234	1.29029	1.09474	0.159437	-0.293941	1.04323	1.73106	0.35653	-0.204017	1.92899	1.26726	0.366113	-0.667823
Target	Homo sapiens (Human)	PRDX4	Q13162	PRDX4	PRDX4	Peroxiredoxin-4				+	+				2.57422	1.88908	1.01618	-1.48376	0.793271	1.19587	2.97478	-2.17697	3.79407	3.68304	0.630123	-1.00049	1.16815	1.70611	3.06066	-2.97742
Target	Homo sapiens (Human)	TRNT1	Q96Q11	TRNT1	TRNT1 CGI-47	CCA tRNA nucleotidyltransferase 1, mitochondrial									0		0		0.393659	0.681897		0	0		0		0.334413	0.405549		0
Target	Homo sapiens (Human)	GRIPAP1	Q4V328	GRAP1	GRIPAP1 KIAA1167	GRIP1-associated protein 1									0	-1.00929	0.778931	-0.888697	0.808937	1.57404	0	1.69463	0	-1.05753	0.0798049	-0.114279	0.963867	2.05058	0	2.99383
Target	Homo sapiens (Human)	DNAJA1	P31689	DNJA1	DNAJA1 DNAJ2 HDJ2 HSJ2 HSPF4	DnaJ homolog subfamily A member 1									0		0	1.0235	0.666956	1.17548	0		0		0	2.6587	0.695256	1.20329	0
Target	Homo sapiens (Human)	NDUFA4	O00483	NDUA4	NDUFA4	Cytochrome c oxidase subunit NDUFA4									1.23059	-0.631915	0.178933	-0.165236	0.711681	0.619293	2.22089	1.08597	0.334897	-0.432	0.0181021	-0.0169115	0.0628536	0.103855	1.08396	0.518944
Target	Homo sapiens (Human)	COX6C	P09669	COX6C	COX6C	Cytochrome c oxidase subunit 6C				+	+	+		+	0.122708	-0.207361	0.417083	0.616951	0.775019	1.47525	4.81076	2.29956	1.33174	1.77483	1.33698	1.7849	1.04221	1.94771	4.54885	1.95777
Target	Homo sapiens (Human)	NDUFA8	P51970	NDUA8	NDUFA8	NADH dehydrogenase									0.32669	-0.422047	0		0.819461	0.930674	0		0.921911	1.08202	0		0.539889	0.628206	0
Target	Homo sapiens (Human)	UCHL5	Q9Y5K5	UCHL5	UCHL5 UCH37 AD-019 CGI-70	Ubiquitin carboxyl-terminal hydrolase isozyme L5									0.586493	3.16649	0	-1.50383	0	1.50925	0.697197	-3.16108	0.566723	3.51624	0	-1.64714	0	1.8089	0.594281	-3.35448
Target	Homo sapiens (Human)	NDUFS3	O75489	NDUS3	NDUFS3	NADH dehydrogenase					+	+	+		0.195226	0.12976	0.324682	0.35851	1.72833	1.44948	2.03241	1.67823	1.99513	1.4961	1.31755	1.31389	1.96454	1.63409	1.52839	1.45189
Target	Homo sapiens (Human)	SMCHD1	A6NHR9	SMHD1	SMCHD1 KIAA0650	Structural maintenance of chromosomes flexible hinge domain-containing protein 1									0	-0.571977	0.0465774	-0.143988	0	0.64591	0.549031	1.0739	0	-0.0183115	0.359635	1.70857	0	0.16283	0.420542	1.88972
Target	Homo sapiens (Human)	PRKRA	O75569	PRKRA	PRKRA PACT RAX HSD-14 HSD14	Interferon-inducible double-stranded RNA-dependent protein kinase activator A									0	2.21434	0	-0.62999	0	2.19578	0	-0.648542	0	2.31111	0	0.342959	0	3.04757	0	1.07942
Target	Homo sapiens (Human)	HMBS	P08397	HEM3	HMBS PBGD UPS	Porphobilinogen deaminase									0		0	-1.37169	1.46673	1.77062	0		0		0	0.268812	1.76108	2.40408	0
Target	Homo sapiens (Human)	EIF3F	O00303	EIF3F	EIF3F EIF3S5	Eukaryotic translation initiation factor 3 subunit F					+				0.364308	0.155404	0	0.416027	1.08554	1.54244	0	1.80306	2.4796	1.98923	0	2.11742	1.45275	1.72982	0	1.85801
Target	Homo sapiens (Human)	CSNK2B	P67870	CSK2B	CSNK2B CK2N G5A	Casein kinase II subunit beta									0.0569516	0.281488	0.491277	-1.7094	0.478091	1.75709	0.0490673	-0.2338	0.0210136	0.12918	0.386732	-1.64746	0.528542	1.88776	0.0165755	0.111116
Target	Homo sapiens (Human)	LACTB2	Q53H82	LACB2	LACTB2 CGI-83	Endoribonuclease LACTB2						+	+		0.83647	-0.292137	1.91061	-1.26078	2.73982	2.04549	2.38153	1.07685	0.487831	-0.28017	1.32396	-1.12826	2.66348	2.63679	2.48974	1.7887
Target	Homo sapiens (Human)	LSS	P48449	LSS	LSS OSC	Lanosterol synthase									0.0135867	-0.0802485	0	-0.13214	0	1.92572	0.456345	1.87383	0.76675	1.13595	0	1.50678	0	1.81033	0	2.18116
Target	Homo sapiens (Human)	TPM3	P06753	TPM3	TPM3	Tropomyosin alpha-3 chain					+				1.29945	1.13819	0.18794	-1.5907	0.204104	1.3024	0.266815	-1.42648	2.79926	2.62789	0.104883	-1.19123	0.125764	0.979384	0.407863	-2.83974
Target	Homo sapiens (Human)	FILIP1L	Q4L180	FIL1L	FILIP1L COL4A3BPIP DOC1 GIP90	Filamin A-interacting protein 1-like									0	-0.156204	0		0	2.12474	0		0	2.28418	0		0	2.46372	0
Target	Homo sapiens (Human)	CPSF6	Q16630	CPSF6	CPSF6 CFIM68	Cleavage and polyadenylation specificity factor subunit 6					+				0.790138	1.07002	0.475267	-0.628272	1.15108	1.21748	0.281773	-0.480809	1.36823	2.33983	0.430045	0.366812	0.369962	0.33571	0.968776	-1.63731
Target	Homo sapiens (Human)	NDUFS6	O75380	NDUS6	NDUFS6	NADH dehydrogenase					+				0.678769	0.486809	0.570353	-0.627516	1.64661	2.2631	2.03194	1.14877	1.50736	1.15056	0.272574	-0.318698	1.69818	2.24843	1.38915	0.779174
Target	Homo sapiens (Human)	MRPL11	Q9Y3B7	RM11	MRPL11 CGI-113	39S ribosomal protein L11, mitochondrial					+		+		0.542093	0.944388	0.367481	-0.51629	2.6024	2.51269	0.535276	1.05201	1.39925	2.10425	0.0176966	0.0332193	2.38312	2.50333	0.223095	0.432295
Target	Homo sapiens (Human)	DNAJC17	Q9NVM6	DJC17	DNAJC17	DnaJ homolog subfamily C member 17									0	2.85406	0		0		0	-0.881569	0	3.63261	0		0		0	-1.33638
Target	Homo sapiens (Human)	TP53I11	O14683	P5I11	TP53I11 PIG11	Tumor protein p53-inducible protein 11						+			0		0.696644	0.121996	0		0	-0.56136	0		2.61834	2.92696	0		0	-0.0270243
Target	Homo sapiens (Human)	B3GAT3	O94766	B3GA3	B3GAT3	Galactosylgalactosylxylosylprotein 3-beta-glucuronosyltransferase 3									0		0.511093	-1.26789	0		0.842874	-0.350295	0		0.203586	-0.635182	0		1.85658	-1.09045
Target	Homo sapiens (Human)	WDR82	Q6UXN9	WDR82	WDR82 SWD2 TMEM113 WDR82A UNQ9342/PRO34047	WD repeat-containing protein 82									0		0	-0.486132	0		0	-1.35965	0		0	-0.465183	0		0	-3.11207
Target	Homo sapiens (Human)	TNFRSF10A	O00220	TR10A	TNFRSF10A APO2 DR4 TRAILR1	Tumor necrosis factor receptor superfamily member 10A									0		0	-1.67641	0		0	0.444856	0		0	-1.50487	0		0	0.795489
Target	Homo sapiens (Human)	NDUFS5	O43920	NDUS5	NDUFS5	NADH dehydrogenase									0			0	0			0	0			0	0			0
Target	Homo sapiens (Human)	ATG7	O95352	ATG7	ATG7 APG7L	Ubiquitin-like modifier-activating enzyme ATG7									0			0	0			0	0			0	0			0
Target	Homo sapiens (Human)	ENO2	P09104	ENOG	ENO2	Gamma-enolase									0			0	0			0	0			0	0			0
Target	Homo sapiens (Human)	PEX19	P40855	PEX19	PEX19 HK33 PXF OK/SW-cl.22	Peroxisomal biogenesis factor 19									0			0	0			0	0			0	0			0
Target	Homo sapiens (Human)	MRPS36	P82909	KGD4	MRPS36 KGD4 DC47	Alpha-ketoglutarate dehydrogenase component 4									0			0	0			0	0			0	0			0
Target	Homo sapiens (Human)	HSP90AB4P	Q58FF6	H90B4	HSP90AB4P	Putative heat shock protein HSP 90-beta 4									0			0	0			0	0			0	0			0
Target	Homo sapiens (Human)	COX20	Q5RI15	COX20	COX20 FAM36A	Cytochrome c oxidase assembly protein COX20, mitochondrial									0			0	0			0	0			0	0			0
Target	Homo sapiens (Human)	CISD2	Q8N5K1	CISD2	CISD2 CDGSH2 ERIS ZCD2	CDGSH iron-sulfur domain-containing protein 2									0			0	0			0	0			0	0			0
Target	Homo sapiens (Human)	NUDT11	Q96G61	NUD11	NUDT11 APS1 DIPP3B	Diphosphoinositol polyphosphate phosphohydrolase 3-beta									0			0	0			0	0			0	0			0
Target	Homo sapiens (Human)	BRK1	Q8WUW1	BRK1	BRK1 C3orf10 HSPC300 MDS027	Protein BRICK1									0			0	0			0	0			0	0			0
Target	Homo sapiens (Human)	DDB2	Q92466	DDB2	DDB2	DNA damage-binding protein 2									0			0	0			0	0			0	0			0
Target	Homo sapiens (Human)	RRP36	Q96EU6	RRP36	RRP36 C6orf153 HSPC253	Ribosomal RNA processing protein 36 homolog									0			0	0			0	0			0	0			0
Target	Homo sapiens (Human)	UBL5	Q9BZL1	UBL5	UBL5	Ubiquitin-like protein 5									0			0	0			0	0			0	0			0
Target	Homo sapiens (Human)	MRPS30	Q9NP92	RT30	MRPS30 PDCD9 BM-047	39S ribosomal protein S30, mitochondrial									0			0	0			0	0			0	0			0
Target	Homo sapiens (Human)	POLE4	Q9NR33	DPOE4	POLE4	DNA polymerase epsilon subunit 4									0			0	0			0	0			0	0			0
Target	Homo sapiens (Human)	HELLS	Q9NRZ9	HELLS	HELLS PASG SMARCA6 Nbla10143	Lymphoid-specific helicase									0			0	0			0	0			0	0			0
Target	Homo sapiens (Human)	MRPS12	O15235	RT12	MRPS12 RPMS12 RPSM12	28S ribosomal protein S12, mitochondrial									0			0	0			0	0			0	0			0
Target	Homo sapiens (Human)	CYBA	P13498	CY24A	CYBA	Cytochrome b-245 light chain									0			0	0			0	0			0	0			0
Target	Homo sapiens (Human)	CD151	P48509	CD151	CD151 TSPAN24	CD151 antigen									0			0	0			0	0			0	0			0
Target	Homo sapiens (Human)	ARHGDIA	P52565	GDIR1	ARHGDIA GDIA1	Rho GDP-dissociation inhibitor 1									0			0	0			0	0			0	0			0
Target	Homo sapiens (Human)	SLC25A1	P53007	TXTP	SLC25A1 SLC20A3	Tricarboxylate transport protein, mitochondrial									0			0	0			0	0			0	0			0
Target	Homo sapiens (Human)	GADD45GIP1	Q8TAE8	G45IP	GADD45GIP1 MRPL59 PLINP1 PRG6	Growth arrest and DNA damage-inducible proteins-interacting protein 1									0			0	0			0	0			0	0			0
Target	Homo sapiens (Human)	MARCHF5	Q9NX47	MARH5	MARCHF5 MARCH5 RNF153	E3 ubiquitin-protein ligase MARCHF5									0			0	0			0	0			0	0			0
Target	Homo sapiens (Human)	BOLA3	Q53S33	BOLA3	BOLA3	BolA-like protein 3									0			0	0			0	0			0	0			0
Target	Homo sapiens (Human)	ACOT4	Q8N9L9	ACOT4	ACOT4 PTE2B PTEIB	Peroxisomal succinyl-coenzyme A thioesterase										0	0		0			0		0	0		0			0
Target	Homo sapiens (Human)	GINS3	Q9BRX5	PSF3	GINS3 PSF3	DNA replication complex GINS protein PSF3										0	0		0			0		0	0		0			0
Target	Homo sapiens (Human)	ENY2	Q9NPA8	ENY2	ENY2 DC6	Transcription and mRNA export factor ENY2										0	0		0			0		0	0		0			0
Target	Homo sapiens (Human)	FIP1L1	Q6UN15	FIP1	FIP1L1 FIP1 RHE	Pre-mRNA 3'-end-processing factor FIP1										0	0		0			0		0	0		0			0
Target	Homo sapiens (Human)	DCAKD	Q8WVC6	DCAKD	DCAKD	Dephospho-CoA kinase domain-containing protein										0	0		0			0		0	0		0			0
Target	Homo sapiens (Human)	TMBIM1	Q969X1	LFG3	TMBIM1 LFG3 RECS1 PP1201 PSEC0158	Protein lifeguard 3										0	0		0			0		0	0		0			0
Target	Homo sapiens (Human)	C8orf59	Q8N0T1	RBIS	RBIS C8orf59	Ribosomal biogenesis factor										0	0		0			0		0	0		0			0
Target	Homo sapiens (Human)	TTLL12	Q14166	TTL12	TTLL12 KIAA0153	Tubulin--tyrosine ligase-like protein 12									0	-0.473714	0		0		0	-0.21678	0	0.99227	0		0		0	-1.34877
Target	Homo sapiens (Human)	CDS2	O95674	CDS2	CDS2	Phosphatidate cytidylyltransferase 2									0	-0.340751	0		0		0	0.0419121	0	1.14212	0		0		0	0.142102
Target	Homo sapiens (Human)	RNF170	Q96K19	RN170	RNF170	E3 ubiquitin-protein ligase RNF170									0		0	-0.00573826	0		0	0.28279	0		0	0.323671	0		0	0.481839
Target	Homo sapiens (Human)	S100P	P25815	S100P	S100P S100E	Protein S100-P					+				1.58779	-0.232295	0		0		0	0.364213	3.26057	1.54555	0		0		0	0.114303
Target	Homo sapiens (Human)	UTP11	Q9Y3A2	UTP11	UTP11 UTP11L CGI-94 HDCMB12P	Probable U3 small nucleolar RNA-associated protein 11									0	-0.839875	0		0		0.0119477	0.0217861	0	-0.179997	0		0		0.0541366	-0.154679
Target	Homo sapiens (Human)	STUB1	Q9UNE7	CHIP	STUB1 CHIP PP1131	E3 ubiquitin-protein ligase CHIP									0	-0.46727	0		0		0	1.05772	0	1.74307	0		0		0	-2.54661
Target	Homo sapiens (Human)	RHOF	Q9HBH0	RHOF	RHOF ARHF RIF	Rho-related GTP-binding protein RhoF									0		0	2.34686	0		0	2.95061	0		0	2.64183	0		0	3.10911
Target	Homo sapiens (Human)	TSPAN6	O43657	TSN6	TSPAN6 TM4SF6 UNQ767/PRO1560	Tetraspanin-6									0		0		0		0		0		0		0		0
Target	Homo sapiens (Human)	NDUFA10	O95299	NDUAA	NDUFA10	NADH dehydrogenase									0	-1.22847		0	0		0		0	-0.348904		0	0		0
Target	Homo sapiens (Human)	RBX1	P62877	RBX1	RBX1 RNF75 ROC1	E3 ubiquitin-protein ligase RBX1									0	-0.114202		0	0		0		0	2.46945		0	0		0
Target	Homo sapiens (Human)	MRPS15	P82914	RT15	MRPS15 RPMS15 DC37	28S ribosomal protein S15, mitochondrial									0	0.31665		0	0		0		0	-0.405401		0	0		0
Target	Homo sapiens (Human)	PURA	Q00577	PURA	PURA PUR1	Transcriptional activator protein Pur-alpha					+				2.06402	5.97576		0	0		0		2.57671	7.88772		0	0		0
Target	Homo sapiens (Human)	TRAF2	Q12933	TRAF2	TRAF2 TRAP3	TNF receptor-associated factor 2									0.054106	0.250285		0	0		0		0.058728	0.414752		0	0		0
Target	Homo sapiens (Human)	TSTA3	Q13630	FCL	GFUS SDR4E1 TSTA3	GDP-L-fucose synthase									0		0		0		0		0		0		0		0
Target	Homo sapiens (Human)	TMEM41B	Q5BJD5	TM41B	TMEM41B KIAA0033	Transmembrane protein 41B									0	-0.245287		0	0		0		0	-0.164857		0	0		0
Target	Homo sapiens (Human)	ERI1	Q8IV48	ERI1	ERI1 3'EXO THEX1	3'-5' exoribonuclease 1									0	-0.0892181		0	0		0		0	0.361665		0	0		0
Target	Homo sapiens (Human)	VPS37B	Q9H9H4	VP37B	VPS37B	Vacuolar protein sorting-associated protein 37B									0	-0.29151		0	0		0		0	0.288517		0	0		0
Target	Homo sapiens (Human)	PFDN6	O15212	PFD6	PFDN6 HKE2 PFD6	Prefoldin subunit 6									0		0		0		0		0		0		0		0
Target	Homo sapiens (Human)	MRPS14	O60783	RT14	MRPS14	28S ribosomal protein S14, mitochondrial									0	-3.20928		0	0		0		0	-4.60512		0	0		0
Target	Homo sapiens (Human)	MRPS31	Q92665	RT31	MRPS31 IMOGN38	28S ribosomal protein S31, mitochondrial									0	1.20428		0	0		0		0	2.59203		0	0		0
Target	Homo sapiens (Human)	TPM2	P07951	TPM2	TPM2 TMSB	Tropomyosin beta chain									0	0.809119		0	0		0		0	1.8912		0	0		0
Target	Homo sapiens (Human)	SDF4	Q9BRK5	CAB45	SDF4 CAB45 PSEC0034	45 kDa calcium-binding protein									0		0		0		0		0		0		0		0
Target	Homo sapiens (Human)	DCUN1D1	Q96GG9	DCNL1	DCUN1D1 DCN1 DCUN1L1 RP42 SCCRO	DCN1-like protein 1									0		0		0		0		0		0		0		0
Target	Homo sapiens (Human)	UQCRC2	P22695	QCR2	UQCRC2	Cytochrome b-c1 complex subunit 2, mitochondrial						+				0	0.0305744	0.0449877	0		0			0	1.34452	2.09926	0		0
Target	Homo sapiens (Human)	NCBP2	P52298	NCBP2	NCBP2 CBP20 PIG55	Nuclear cap-binding protein subunit 2										0	0	0.366474	0		0			0	0	1.54015	0		0
Target	Homo sapiens (Human)	TMSB10	P63313	TYB10	TMSB10 PTMB10 THYB10	Thymosin beta-10										0	0.353111	-0.648306	0		0			0	0.101766	0.306764	0		0
Target	Homo sapiens (Human)	UFD1L	Q92890	UFD1	UFD1 UFD1L	Ubiquitin recognition factor in ER-associated degradation protein 1										0	0	-0.00131989	0		0			0	0	1.13395	0		0
Target	Homo sapiens (Human)	NHP2	Q9NX24	NHP2	NHP2 NOLA2 HSPC286	H/ACA ribonucleoprotein complex subunit 2										0	0.726097	-0.393616	0		0			0	0.193404	-0.225671	0		0
Target	Homo sapiens (Human)	RNF114	Q9Y508	RN114	RNF114 ZNF228 ZNF313	E3 ubiquitin-protein ligase RNF114						+				0	0.060292	0.0163269	0		0			0	3.16257	0.455403	0		0
Target	Homo sapiens (Human)	ACP2	P11117	PPAL	ACP2	Lysosomal acid phosphatase										0	0	-0.0642881	0		0			0	0	-0.239885	0		0
Target	Homo sapiens (Human)	COX7C	P15954	COX7C	COX7C	Cytochrome c oxidase subunit 7C, mitochondrial										0	0	-0.46578	0		0			0	0	0.934418	0		0
Target	Homo sapiens (Human)	MAPK1	P28482	MK01	MAPK1 ERK2 PRKM1 PRKM2	Mitogen-activated protein kinase 1										0	0	0.597614	0		0			0	0	1.55716	0		0
Target	Homo sapiens (Human)	ARPP19	P56211	ARP19	ARPP19	cAMP-regulated phosphoprotein 19										0	0	-1.38361	0		0			0	0	-1.62278	0		0
Target	Homo sapiens (Human)	CDC23	Q9UJX2	CDC23	CDC23 ANAPC8	Cell division cycle protein 23 homolog										0	0	1.11601	0		0			0	0	2.12751	0		0
Target	Homo sapiens (Human)	ATP5O	P48047	ATPO	ATP5PO ATP5O ATPO	ATP synthase subunit O, mitochondrial									0	-4.99784	0.257919	-0.282565	0	-3.84762	0	0.867662	0	-5.19223	0.096057	0.171808	0	-3.21282	0	2.15122
Target	Homo sapiens (Human)	SNRPB2	P08579	RU2B	SNRPB2	U2 small nuclear ribonucleoprotein B''									0.666552	-3.62719	0.46733	1.20651	0.662893	-3.64752	0.487086	1.18618	0.251456	-1.65329	1.03965	2.16091	0.541407	-3.25987	0.236402	0.554335
Target	Homo sapiens (Human)	TMEM109	Q9BVC6	TM109	TMEM109	Transmembrane protein 109									0		0		0	-3.4645		0	0		0		0	-2.60491		0
Target	Homo sapiens (Human)	PLAU	P00749	UROK	PLAU	Urokinase-type plasminogen activator									0.231324	-0.321497	0.415533	0.76236	0.501271	-0.903722	0.123111	0.180134	0.0910578	-0.118802	0.158663	0.253078	0.196583	-0.335035	0.0326848	0.0368462
Target	Homo sapiens (Human)	STRBP	Q96SI9	STRBP	STRBP SPNR	Spermatid perinuclear RNA-binding protein						+			0	-1.95203	1.04377	1.65309	0.456945	-2.27998	0	1.32514	0	1.02002	1.5679	1.68881	0.31858	-1.48964	0	-0.82085
Target	Homo sapiens (Human)	PPA1	Q15181	IPYR	PPA1 IOPPP PP	Inorganic pyrophosphatase									0.107082	-0.595688	0.60817	1.39679	0.779217	-2.33167	0.0650377	-0.339192	0.253802	1.32539	1.14505	2.74024	0.582854	-1.77471	0.066582	-0.359865
Target	Homo sapiens (Human)	AASDHPPT	Q9NRN7	ADPPT	AASDHPPT CGI-80 HAH-P HSPC223 x0005	L-aminoadipate-semialdehyde dehydrogenase-phosphopantetheinyl transferase									0	-0.963168	0		0	-1.68597	0		0	0.74455	0		0	-1.04434	0
Target	Homo sapiens (Human)	SMS	P52788	SPSY	SMS	Spermine synthase						+			0	-0.141514	1.04696	-0.174925	0	-1.8696	0	-1.90301	0	1.77688	2.85775	1.12327	0	-1.32038	0	-1.97399
Target	Homo sapiens (Human)	SNU13	P55769	NH2L1	SNU13 NHP2L1	NHP2-like protein 1									0.881668	-1.67333	0.422888	0.585595	1.26237	-1.70014	0.288585	0.558784	0.0401759	0.100041	0.679422	1.18536	0.820031	-1.18385	0.0327389	-0.0985359
Target	Homo sapiens (Human)	RNF40	O75150	BRE1B	RNF40 BRE1B KIAA0661	E3 ubiquitin-protein ligase BRE1B									0		0		0	-1.26211		0	0		0		0	-0.534209		0
Target	Homo sapiens (Human)	ATP5D	P30049	ATPD	ATP5F1D ATP5D	ATP synthase subunit delta, mitochondrial						+			0.330387	-1.3737	0.510632	1.24304	0.583178	-1.59024	0.27601	1.0265	0.417852	1.58371	1.37096	3.26567	0.378218	-0.997688	0.188986	0.684269
Target	Homo sapiens (Human)	KIF2A	O00139	KIF2A	KIF2A KIF2 KNS2	Kinesin-like protein KIF2A						+			1.09142	-0.964415	1.05805	-0.309099	1.55817	-1.14992	1.00934	-0.494605	0.464596	0.712225	2.08302	0.564368	1.6315	-0.682787	0.782969	-0.830644
Target	Homo sapiens (Human)	EEF1B2	P24534	EF1B	EEF1B2 EEF1B EF1B	Elongation factor 1-beta						+			0		2.35403	3.83151	1.88901	-1.38135	0		0		2.77453	4.83167	1.21732	-0.780343	0
Target	Homo sapiens (Human)	RPA2	P15927	RFA2	RPA2 REPA2 RPA32 RPA34	Replication protein A 32 kDa subunit						+			0	-1.68093	0.53747	0.351183	0.535435	-1.32296	0	0.709151	0	1.23427	2.40836	2.54251	0.28855	-0.741045	0	0.567185
Target	Homo sapiens (Human)	TMEM33	P57088	TMM33	TMEM33 DB83	Transmembrane protein 33						+			0.209845	-0.701021	0.090147	-0.0741908	0.423195	-1.29214	1.28111	-0.665309	0.314239	0.980568	1.49175	1.3135	0.275691	-0.884705	0.91495	-0.55177
Target	Homo sapiens (Human)	CTPS1	P17812	PYRG1	CTPS1 CTPS	CTP synthase 1									0		0	-0.670527	0.571432	-0.979905	0		0		0	-0.343373	0.109158	-0.222362	0
Target	Homo sapiens (Human)	SLC4A7	Q9Y6M7	S4A7	SLC4A7 BT NBC2 NBC2B NBC3 NBCn1 SBC2 SLC4A6	Sodium bicarbonate cotransporter 3									0		0	0.947062	0	-1.29576	0		0		0	1.71034	0	-1.10484	0
Target	Homo sapiens (Human)	ANP32A	P39687	AN32A	ANP32A C15orf1 LANP MAPM PHAP1	Acidic leucine-rich nuclear phosphoprotein 32 family member A						+			0.583972	-1.01466	0.266897	0.112739	0.906396	-1.24859	0.0930469	-0.121191	0.757563	1.17577	3.60077	1.9075	0.512267	-0.723754	0.00676681	0.00797717
Target	Homo sapiens (Human)	ALYREF	Q86V81	THOC4	ALYREF ALY BEF THOC4	THO complex subunit 4					+				0.478349	0.275956	0		1.87667	-1.03995	0		2.73198	2.22137	0		0.572231	-0.280096	0
Target	Homo sapiens (Human)	ESD	P10768	ESTD	ESD	S-formylglutathione hydrolase									0.0540743	-0.265804	0	0.0721626	0	-0.97422	0	-0.636254	0.155883	0.943685	0	1.52923	0	-0.278666	0	0.306875
Target	Homo sapiens (Human)	RPL23	P62829	RL23	RPL23	60S ribosomal protein L23				+					0.728255	-2.35389	0.899124	-0.691005	0.288562	-1.08631	2.80159	0.576571	0.227635	-0.85191	0.411201	0.366982	0.181436	-0.720299	2.5861	0.498594
Target	Homo sapiens (Human)	PCYOX1	Q9UHG3	PCYOX	PCYOX1 KIAA0908 PCL1 UNQ597/PRO1183	Prenylcysteine oxidase 1									0	-0.471991	0		0	-1.21682	0		0	-0.786373	0		0	-1.16734	0
Target	Homo sapiens (Human)	RBM10	P98175	RBM10	RBM10 DXS8237E GPATC9 GPATCH9 KIAA0122	RNA-binding protein 10					+	+			0.819655	1.16253	0.448519	0.687997	1.5255	-1.24887	0.90252	-1.7234	1.91932	2.6598	1.4827	2.15403	1.04015	-1.26712	1.3207	-1.77289
Target	Homo sapiens (Human)	VRK1	Q99986	VRK1	VRK1	Serine/threonine-protein kinase VRK1									0.147771	-0.209745	0.307382	-0.568397	0.472865	-1.08768	1.55736	-1.44633	0.147277	0.181266	0.0844453	0.152173	0.454775	-0.889749	1.17009	-0.918842
Target	Homo sapiens (Human)	H2AFV	Q71UI9	H2AV	H2AZ2 H2AFV H2AV	Histone H2A.V									0.0455941	0.0840645	0.329438	-0.786879	0.495643	-1.06048	1.2904	-1.93142	0.995281	1.76275	0.00660369	0.0298939	0.382074	-0.778431	0.788009	-2.51129
Target	Homo sapiens (Human)	NSA2	O95478	NSA2	NSA2 TINP1 HUSSY-29	Ribosome biogenesis protein NSA2 homolog									0	-0.983879	0	-0.392721	0	-0.201254	0	0.389904	0	0.0582952	0	0.196409	0	0.218696	0	0.35681
Target	Homo sapiens (Human)	LMAN1	P49257	LMAN1	LMAN1 ERGIC53 F5F8D	Protein ERGIC-53					+	+			0.13112	-0.143161	0.0602526	0.0399354	1.69898	-0.590681	0.36673	-0.407584	2.01129	2.1901	2.08556	1.47464	0.822434	0.391312	0.275611	-0.324146
Target	Homo sapiens (Human)	FTSJ3	Q8IY81	SPB1	FTSJ3 SB92	pre-rRNA 2'-O-ribose RNA methyltransferase FTSJ3					+	+			0.505251	0.967903	1.28239	1.34325	0.472299	-0.612572	0.108165	-0.237223	1.94836	2.18137	3.08971	3.11953	0.0596772	0.0795587	1.25453	1.01773
Target	Homo sapiens (Human)	VDAC1	P21796	VDAC1	VDAC1 VDAC	Voltage-dependent anion-selective channel protein 1					+				0.888531	1.68395	0.382628	-0.590055	0.505435	-0.775524	1.61219	-3.04952	2.13679	3.82128	0.963769	0.899712	0.140158	0.176378	1.68213	-2.74519
Target	Homo sapiens (Human)	CTBP2	P56545	CTBP2	CTBP2	C-terminal-binding protein 2									0	0.932125	0.100228	-0.161886	0.549388	-0.879602	0	-1.97361	0	2.90217	0.128856	0.235288	0.604705	-0.753766	0	-3.42065
Target	Homo sapiens (Human)	COX17	Q14061	COX17	COX17	Cytochrome c oxidase copper chaperone									0.56258	-1.01971	0.328992	-0.468596	0.325353	-0.605776	0.0288495	-0.0546659	0.0405807	0.0857728	0.205202	0.34134	0.10321	-0.209813	0.0243593	0.0457541
Target	Homo sapiens (Human)	IFIT2	P09913	IFIT2	IFIT2 CIG-42 G10P2 IFI54 ISG54	Interferon-induced protein with tetratricopeptide repeats 2									1.45004	-0.604389	0.518553	-0.519049	1.45815	-0.755016	0.738706	-0.669676	0.0799523	-0.0854982	0.288872	0.275473	0.448283	-0.462344	0.120596	-0.101372
Target	Homo sapiens (Human)	PSMB9	P28065	PSB9	PSMB9 LMP2 PSMB6i RING12	Proteasome subunit beta type-9									0		0		0	-0.65548		0	0		0		0	0.101939		0
Target	Homo sapiens (Human)	GPATCH4	Q5T3I0	GPTC4	GPATCH4 GPATC4	G patch domain-containing protein 4									0	-1.45757	0.0110617	0.0231342	0.565	-0.478899	0	1.0018	0	-1.51296	0.0899232	0.287143	0.157931	-0.194932	0	1.60517
Target	Homo sapiens (Human)	PSPH	P78330	SERB	PSPH	Phosphoserine phosphatase									0.00697025	-0.0239169	0.064823	-0.0884504	0.0380095	-0.0882762	0.051487	-0.15281	0.150913	0.768116	0.0190762	0.0261304	0.109885	0.338941	0.0821445	-0.403044
Target	Homo sapiens (Human)	PPIL1	Q9Y3C6	PPIL1	PPIL1 CYPL1 CGI-124 UNQ2425/PRO4984	Peptidyl-prolyl cis-trans isomerase-like 1						+			0		1.9522	0.445442	0.20718	-0.581552	0		0		1.79702	1.81276	0.0085744	-0.0270898	0
Target	Homo sapiens (Human)	RNASEH2B	Q5TBB1	RNH2B	RNASEH2B DLEU8	Ribonuclease H2 subunit B						+			0	-0.592101	1.23652	2.18415	0.334619	-0.541982	0	2.23427	0	1.20802	1.62227	3.44774	0.0051232	0.00943947	0	2.24916
Target	Homo sapiens (Human)	RALB	P11234	RALB	RALB	Ras-related protein Ral-B									0.701306	-1.43957	0.589412	-0.328784	0.23439	-0.559429	1.06628	0.55136	0.0683655	0.186647	0.488006	0.882251	0.0691851	-0.181318	0.244686	0.514285
Target	Homo sapiens (Human)	HIST1H2BL	Q99880	H2B1L	H2BC13 H2BFC HIST1H2BL	Histone H2B type 1-L					+				1.58833	1.22063	0.219388	0.552045	0.253726	-0.565246	1.053	-1.23383	2.79134	3.3446	0.941361	1.97749	0.0609633	0.149906	0.861094	-1.2172
Target	Homo sapiens (Human)	HLA-DRB5	Q30154	DRB5	HLA-DRB5	HLA class II histocompatibility antigen, DR beta 5 chain									0	0.85265	0	-0.234055	0.850631	-0.696917	0	-1.78362	0	2.44837	0	0.642617	0.471687	-0.545115	0	-2.35087
Target	Homo sapiens (Human)	SPTLC2	O15270	SPTC2	SPTLC2 KIAA0526 LCB2	Serine palmitoyltransferase 2									0.000273942	0.000605901	0.0492105	-0.0892646	0.515606	-0.298847	0.158883	-0.388718	0.343326	0.943607	0.214817	0.531029	0.21375	0.138722	0.064967	-0.273856
Target	Homo sapiens (Human)	RBM8A	Q9Y5S9	RBM8A	RBM8A RBM8 HSPC114 MDS014	RNA-binding protein 8A									0	0.624862	0.330882	1.19894	0.335376	-0.364898	0	0.209182	0	1.18863	0.606079	2.3614	0.105852	0.142402	0	1.31517
Target	Homo sapiens (Human)	NME2	P22392	NDKB	NME2 NM23B	Nucleoside diphosphate kinase B					+	+			0.510204	-0.360706	0.305549	-0.195883	0.717844	-0.581668	1.19611	-0.416845	2.12147	1.61648	1.77805	1.43397	0.0869394	-0.10266	0.50777	-0.28517
Target	Homo sapiens (Human)	IFI35	P80217	IN35	IFI35 IFP35	Interferon-induced 35 kDa protein					+				0.38732	-0.265858	0.268617	-0.261443	0.417737	-0.450916	1.34958	-0.446501	1.86484	1.25492	0.962273	0.811618	0.054384	0.071907	0.896723	-0.3714
Target	Homo sapiens (Human)	AK2	P54819	KAD2	AK2 ADK2	Adenylate kinase 2, mitochondrial					+	+			0.498389	1.05197	1.79506	1.31016	0.232324	-0.449057	0.112065	-0.190874	1.50947	3.35485	1.43379	2.19148	0.0765447	0.170838	0.437802	-0.992531
Target	Homo sapiens (Human)	CD46	P15529	MCP	CD46 MCP MIC10	Membrane cofactor protein									0	0.226213	0	2.01288	0	-0.0593424	0	1.72733	0	2.18029	0	2.98732	0	0.398297	0	1.20534
Target	Homo sapiens (Human)	COASY	Q13057	COASY	COASY PSEC0106	Bifunctional coenzyme A synthase									0	-0.492776	0.541237	1.25849	0.149352	-0.375753	0	1.37551	0	-0.619816	0.521339	2.22383	0.154781	0.528721	0	3.37237
Target	Homo sapiens (Human)	POLR2C	P19387	RPB3	POLR2C A-152E5.7	DNA-directed RNA polymerase II subunit RPB3									0		0		0.310145	-0.31432		0	0		0		0.433926	0.376067		0
Target	Homo sapiens (Human)	GDA	Q9Y2T3	GUAD	GDA KIAA1258	Guanine deaminase									0.477102	1.3513	0.343563	1.36215	0.677907	1.79486	0.470904	1.80571	0.462613	2.16939	0.465041	2.45453	0.814896	3.03907	0.589908	3.32421
Target	Homo sapiens (Human)	TMOD3	Q9NYL9	TMOD3	TMOD3	Tropomodulin-3					+				1.15796	0.929426	0.970819	0.602685	0.431116	-0.330996	0.887943	-0.657736	2.01865	1.75321	0.794487	1.13369	0.135131	-0.118325	0.464587	-0.737844
Target	Homo sapiens (Human)	UAP1	Q16222	UAP1	UAP1 SPAG2	UDP-N-acetylhexosamine pyrophosphorylase									0.542027	-0.812304	0.553853	0.724443	0.273805	-0.539814	1.09055	0.996934	0.701648	-1.27142	0.946223	0.702167	0.211572	-0.348842	2.11864	1.62474
Target	Homo sapiens (Human)	LRRC59	Q96AG4	LRC59	LRRC59 PRO1855	Leucine-rich repeat-containing protein 59					+	+			1.43991	-0.361902	0.694142	0.918794	1.48381	-0.373537	0.684194	0.907159	3.7101	1.37589	1.61557	1.93766	0.552729	0.143922	0.574428	0.705693
Target	Homo sapiens (Human)	ZNHIT6	Q9NWK9	BCD1	ZNHIT6 BCD1 C1orf181	Box C/D snoRNA protein 1									0	1.68554	0		0.195366	-0.29634	0		0	2.21204	0		0.0280474	-0.044803	0
Target	Homo sapiens (Human)	HIST1H1C	P16403	H12	H1-2 H1F2 HIST1H1C	Histone H1.2				+	+				1.59928	0.517281	0.267719	-0.259631	0.323098	-0.306058	2.75811	-1.08297	4.08797	2.80834	1.24814	0.985	0.48103	0.413951	2.99599	-1.40939
Target	Homo sapiens (Human)	RPS25	P62851	RS25	RPS25	40S ribosomal protein S25						+			0.483141	-0.678211	0.406006	-0.123923	0.403292	-0.573134	0.0392335	-0.0188459	0.580881	0.762096	3.15442	1.25486	0.260371	-0.37192	0.253406	0.12084
Target	Homo sapiens (Human)	MTAP	Q13126	MTAP	MTAP MSAP	S-methyl-5'-thioadenosine phosphorylase					+				0.0797382	0.088274	0.0063517	0.00580533	0.512686	-0.509114	1.20811	-0.591583	1.57565	1.86373	0.910769	1.01474	0.137138	-0.143077	0.700068	-0.99206
Target	Homo sapiens (Human)	BID	P55957	BID	BID	BH3-interacting domain death agonist									0	-2.41962	0	-1.4342	0	-0.442793	0.0724225	0.542624	0	-3.14468	0	-1.75712	0	0.127344	0.122747	1.5149
Target	Homo sapiens (Human)	RPN2	P04844	RPN2	RPN2	Dolichyl-diphosphooligosaccharide--protein glycosyltransferase subunit 2					+	+			0.0877432	0.0430088	0.634435	0.31355	0.940855	-0.430053	0.488769	-0.159512	2.03201	1.73782	2.28296	2.04441	0.0479153	0.0353152	0.301933	0.341904
Target	Homo sapiens (Human)	PSME3	P61289	PSME3	PSME3	Proteasome activator complex subunit 3									0.167447	-0.312003	0.62602	-0.865436	0.238403	-0.403314	0.65462	-0.956746	0.681698	1.00827	0.358982	-0.538838	0.085874	-0.161395	1.26902	-1.70851
Target	Homo sapiens (Human)	S100A13	Q99584	S10AD	S100A13	Protein S100-A13									0		0	-0.045578	0	-0.392862	0		0		0	1.36535	0	0.148834	0
Target	Homo sapiens (Human)	AATF	Q9NY61	AATF	AATF CHE1 DED HSPC277	Protein AATF									0	0.551475	0.301229	-0.349621	0.377458	-0.465391	0	-1.36649	0	1.74956	1.00133	0.778674	0.294379	-0.299547	0	-1.27043
Target	Homo sapiens (Human)	IPO7	O95373	IPO7	IPO7 RANBP7	Importin-7									0.50766	2.08033	1.23451	-0.384873	0.370805	-0.196645	0.675702	-2.66185	0.582445	3.04288	0.276326	-0.111309	1.7339	0.438429	0.510232	-2.71576
Target	Homo sapiens (Human)	PPP1CC	P36873	PP1G	PPP1CC	Serine/threonine-protein phosphatase PP1-gamma catalytic subunit					+				1.03795	1.80121	0	-0.521045	0.0404151	-0.0632486	0	-2.3855	1.49098	3.4551	0	0.403578	0.517868	0.545846	0	-2.50567
Target	Homo sapiens (Human)	AHSA1	O95433	AHSA1	AHSA1 C14orf3 HSPC322	Activator of 90 kDa heat shock protein ATPase homolog 1									0	-1.21632	0	1.32952	0	-0.259673	0	2.28617	0	0.716096	0	2.03863	0	0.419433	0	1.74197
Target	Homo sapiens (Human)	MRPL18	Q9H0U6	RM18	MRPL18 HSPC071	39S ribosomal protein L18, mitochondrial									0	-0.682414	0		0	-0.330863	0		0	0.669581	0		0	-0.00742054	0
Target	Homo sapiens (Human)	RPL17	P18621	RL17	RPL17	60S ribosomal protein L17					+				1.41047	1.01318	0.104098	-0.177069	0.288576	-0.443696	2.16695	-1.63394	2.23481	1.94289	0.540782	0.56384	0.0908665	0.116123	1.57455	-1.26293
Target	Homo sapiens (Human)	RPL22	P35268	RL22	RPL22	60S ribosomal protein L22					+				0.487813	0.966789	0.425738	-0.776313	0.185997	-0.537986	1.80861	-2.28109	1.46845	2.61017	0.431748	0.850722	0.126956	-0.416215	2.16548	-2.17567
Target	Homo sapiens (Human)	CD55	P08174	DAF	CD55 CR DAF	Complement decay-accelerating factor									0.571184	-0.249114	0.589144	0.870326	0.543489	-0.531814	0.483541	0.587626	0.619149	0.241894	1.15419	1.56469	0.63718	-0.497657	0.721777	0.825137
Target	Homo sapiens (Human)	CTSC	P53634	CATC	CTSC CPPI	Dipeptidyl peptidase 1									0		0		0.556665	-0.304464		0	0		0		0.395573	0.179828		0
Target	Homo sapiens (Human)	ECHS1	P30084	ECHM	ECHS1	Enoyl-CoA hydratase, mitochondrial					+	+			1.07002	-0.217662	0.480672	0.200351	2.7025	-0.268902	0.23299	0.14911	3.03065	1.56047	3.39105	1.7188	1.55974	0.349503	1.09892	0.507834
Target	Homo sapiens (Human)	SAR1B	Q9Y6B6	SAR1B	SAR1B SARA2 SARB	GTP-binding protein SAR1b					+				0.803937	-0.150836	0	-0.0811965	1.10842	-0.311158	0	-0.241519	1.51856	1.19816	0	1.31885	0.303187	0.223191	0	0.343884
Target	Homo sapiens (Human)	LARS2	Q15031	SYLM	LARS2 KIAA0028	Leucine--tRNA ligase, mitochondrial									0.564043	-0.796824	0	-0.408437	0	-0.247375	0.416985	0.141012	0.728049	1.02213	0	-0.640074	0	0.36556	1.98137	-1.29665
Target	Homo sapiens (Human)	KNOP1	Q1ED39	KNOP1	KNOP1 C16orf88 FAM191A TSG118	Lysine-rich nucleolar protein 1									1.1403	-1.11191	0	-0.72998	0	-0.219529	0	0.162399	0.633813	-1.09135	0	-0.434071	0	0.08111	0	0.738391
Target	Homo sapiens (Human)	DAD1	P61803	DAD1	DAD1	Dolichyl-diphosphooligosaccharide--protein glycosyltransferase subunit DAD1					+	+			0.986671	0.860492	0.0179791	-0.013332	0.416364	-0.329645	1.28413	-1.20347	2.57907	2.72379	1.96733	1.47863	0.264122	0.229716	1.11883	-1.01545
Target	Homo sapiens (Human)	C21orf33	P0DPI2	GAL3A	GATD3 C21orf33 GATD3A	Glutamine amidotransferase-like class 1 domain-containing protein 3, mitochondrial					+	+			0.71888	-0.595974	0.797914	0.427162	0.662804	-0.441108	0.66096	0.582028	1.19072	0.961049	2.5295	1.58703	0.185684	-0.179778	0.910864	0.446204
Target	Homo sapiens (Human)	PLS3	P13797	PLST	PLS3	Plastin-3									0.603727	-1.30535	0.237624	-0.641929	0.0343783	-0.121861	0.382417	0.54156	0.247371	-0.718438	0.110048	-0.346647	0.14482	0.451958	0.299157	0.823749
Target	Homo sapiens (Human)	CISD1	Q9NZ45	CISD1	CISD1 C10orf70 ZCD1 MDS029	CDGSH iron-sulfur domain-containing protein 1									0		0		0	-0.246977		0	0		0		0	0.334065		0
Target	Homo sapiens (Human)	B2M	P61769	B2MG	B2M CDABP0092 HDCMA22P	Beta-2-microglobulin									0	0.852423	0.16432	0.223575	0.0346649	0.0410894	0	-0.587759	0	2.38519	0.407497	0.698066	0.288016	0.393042	0	-1.29408
Target	Homo sapiens (Human)	KRR1	Q13601	KRR1	KRR1 HRB2	KRR1 small subunit processome component homolog						+	+		0		0.300437	0.129322	0.254487	-0.0836795	0		0		3.69868	1.28619	2.17989	0.44489	0
Target	Homo sapiens (Human)	AIFM1	O95831	AIFM1	AIFM1 AIF PDCD8	Apoptosis-inducing factor 1, mitochondrial					+	+			0.273701	-0.184362	0.373922	0.288439	0.533954	-0.289209	0.204184	0.183592	1.36843	1.16369	1.43686	1.16975	0.306794	0.203337	0.16513	0.209395
Target	Homo sapiens (Human)	SURF6	O75683	SURF6	SURF6 SURF-6	Surfeit locus protein 6									2.07272	-0.602612	0.100077	-0.0877031	0.361024	-0.278698	1.06583	0.236211	0.777096	0.223649	0.496574	0.320658	0.0607115	0.0537866	1.37577	0.150796
Target	Homo sapiens (Human)	STT3B	Q8TCJ2	STT3B	STT3B SIMP	Dolichyl-diphosphooligosaccharide--protein glycosyltransferase subunit STT3B						+			0.815542	-0.93036	0.111547	-0.0359306	0.441943	-0.726624	0.378254	0.167804	0.413301	-0.630149	1.63623	0.344637	0.466065	-0.944429	0.0396496	0.0303567
Target	Homo sapiens (Human)	IDH3B	O43837	IDH3B	IDH3B	Isocitrate dehydrogenase					+				0.319308	0.510066	0.63339	0.782424	0.0796969	-0.123109	0.0792091	0.149249	1.72382	2.28987	1.13181	1.47713	0.308157	0.436169	0.232463	-0.376579
Target	Homo sapiens (Human)	CCDC86	Q9H6F5	CCD86	CCDC86 CYCLON	Coiled-coil domain-containing protein 86					+	+			0.675494	-0.305658	0.329098	0.248568	0.0739988	-0.0739104	1.72078	0.480316	1.80307	0.913508	1.47198	1.21056	0.330581	0.321695	1.5031	0.618746
Target	Homo sapiens (Human)	TOP1	P11387	TOP1	TOP1	DNA topoisomerase 1					+	+			0.656691	-0.150919	0.490413	0.239528	0.65009	-0.182856	0.44667	0.207591	3.2884	0.955061	2.18898	1.16073	0.566708	0.216028	1.15143	0.421696
Target	Homo sapiens (Human)	RBM22	Q9NW64	RBM22	RBM22 ZC3H16 199G4	Pre-mRNA-splicing factor RBM22									0	1.11056	0	0.381845	0.223222	-0.199742	0	-0.928457	0	3.15061	0	1.27013	0.0312059	0.0318063	0	-1.84868
Target	Homo sapiens (Human)	ATP6V1E1	P36543	VATE1	ATP6V1E1 ATP6E ATP6E2	V-type proton ATPase subunit E 1									0.303048	-0.784297	0	-1.75002	0	0.126436	0.329787	-0.839291	0.0268079	-0.121708	0	-2.23925	0	0.702278	0.384778	-1.41526
Target	Homo sapiens (Human)	MDH2	P40926	MDHM	MDH2	Malate dehydrogenase, mitochondrial					+	+	+		1.55819	-0.383069	0.364221	-0.0934842	1.51607	-0.23001	0.160702	0.0595748	4.74805	2.17912	3.76202	1.6808	2.08606	0.332364	0.529668	-0.165953
Target	Homo sapiens (Human)	PGRMC1	O00264	PGRC1	PGRMC1 HPR6.6 PGRMC	Membrane-associated progesterone receptor component 1					+				1.0703	-0.556369	0.413862	-0.263433	0.377697	-0.293796	0.00211438	-0.000858625	2.84913	1.45202	0.0866253	-0.0563885	0.0927684	-0.0639146	3.30289	-1.57232
Target	Homo sapiens (Human)	HSPD1	P10809	CH60	HSPD1 HSP60	60 kDa heat shock protein, mitochondrial					+	+			0.134309	-0.0998548	1.22284	0.392385	0.798495	-0.205365	0.423097	0.286874	3.23315	2.48547	3.96669	2.49686	1.69319	0.477353	0.836263	0.488735
Target	Homo sapiens (Human)	SKP1	P63208	SKP1	SKP1 EMC19 OCP2 SKP1A TCEB1L	S-phase kinase-associated protein 1					+				1.62186	1.44917	0.458235	0.448843	0.365546	-0.273026	1.20099	-1.27335	2.52582	3.22352	0.458493	0.423873	0.127165	-0.139214	2.38408	-2.93886
Target	Homo sapiens (Human)	DHRS4	Q9BTZ2	DHRS4	DHRS4 SDR25C2 UNQ851/PRO1800	Dehydrogenase/reductase SDR family member 4									0	-0.313726	0		0	-0.291126	0		0	0.82166	0		0	0.040109	0
Target	Homo sapiens (Human)	RPL7	P18124	RL7	RPL7	60S ribosomal protein L7					+	+			0.015487	-0.00510597	0.0598254	-0.0211938	0.883766	-0.189002	0.717405	-0.20509	3.30166	0.857344	1.64288	0.436788	0.882652	0.22368	1.05421	-0.196876
Target	Homo sapiens (Human)	HN1L	Q9H910	JUPI2	JPT2 C16orf34 HN1L L11	Jupiter microtubule associated homolog 2					+				0.883688	2.42165	0.184143	0.316582	0.14099	-0.166559	0.764828	-2.27162	1.23333	3.69793	1.00624	1.43457	0.163207	0.148697	0.625673	-2.11466
Target	Homo sapiens (Human)	NUDT21	O43809	CPSF5	NUDT21 CFIM25 CPSF25 CPSF5	Cleavage and polyadenylation specificity factor subunit 5							+		0.619256	3.3098	0.0825387	-0.0369663	2.93507	-1.52193	0.918819	-4.8687	0.862607	4.9164	0.170345	0.0605418	3.59623	-2.10979	1.19015	-6.96565
Target	Homo sapiens (Human)	MRPL46	Q9H2W6	RM46	MRPL46 C15orf4 LIECG2	39S ribosomal protein L46, mitochondrial									0		0	0.0200319	0.0657171	-0.215047	0		0		0	0.30695	0.0265219	0.0977087	0
Target	Homo sapiens (Human)	STX12	Q86Y82	STX12	STX12	Syntaxin-12									0	0.227444	0	0.441746	0	0.142975	0	0.357277	0	2.85924	0	1.30493	0	0.709322	0	-0.844991
Target	Homo sapiens (Human)	DBI	P07108	ACBP	DBI	Acyl-CoA-binding protein									0		0.52602	-0.50857	0.0976687	-0.106421	0		0		0.108423	-0.294967	0.557827	1.14514	0
Target	Homo sapiens (Human)	HIST1H2AJ	Q99878	H2A1J	H2AC14 H2AFE HIST1H2AJ	Histone H2A type 1-J					+	+			0.284033	-0.110781	0.416462	-0.184818	0.246722	-0.129534	0.706785	-0.203571	3.05455	1.741	1.922	0.877611	0.906674	0.484545	1.37982	-0.378839
Target	Homo sapiens (Human)	SRPRB	Q9Y5M8	SRPRB	SRPRB PSEC0230	Signal recognition particle receptor subunit beta					+	+			0.562807	0.131912	0.151893	-0.106815	0.110067	-0.0806122	1.51417	-0.319338	4.23077	1.72816	2.08304	1.36742	0.514797	0.336079	0.110597	-0.024655
Target	Homo sapiens (Human)	KRAS	P01116	RASK	KRAS KRAS2 RASK2	GTPase KRas					+	+			0.808487	0.83533	0.396583	0.195736	0.285756	-0.160812	0.802615	-0.800406	1.44916	2.13419	2.66695	1.28347	0.19176	0.0998554	0.547898	-0.750867
Target	Homo sapiens (Human)	HMGB1	P09429	HMGB1	HMGB1 HMG1	High mobility group protein B1					+				0.579005	2.34444	0.249877	-0.826694	0.0382341	-0.149578	0.861776	-3.32072	1.00365	4.59042	0.0728725	0.280783	0.111662	0.421294	0.845313	-3.88835
Target	Homo sapiens (Human)	AK1	P00568	KAD1	AK1	Adenylate kinase isoenzyme 1									0		0	1.42742	0	-0.297802	0		0		0	1.95608	0	-0.194374	0
Target	Homo sapiens (Human)	GUK1	Q16774	KGUA	GUK1 GMK GMPK	Guanylate kinase									0	-2.43499	0.216077	1.43851	0.0637059	-0.217661	0	3.65583	0	-3.64805	0.324577	1.85107	0.0210578	-0.111643	0	5.38748
Target	Homo sapiens (Human)	SCO1	O75880	SCO1	SCO1 SCOD1	Protein SCO1 homolog, mitochondrial									0		0		0.0498862	-0.109595		0	0		0		0.136238	0.292434		0
Target	Homo sapiens (Human)	IK	Q13123	RED	IK RED RER	Protein Red					+				0.335524	0.352427	0.245281	0.185823	0.411653	0.323099	0.142252	0.156495	1.59596	1.25074	1.03394	0.756686	0.902594	0.576499	0.0725982	0.0824451
Target	Homo sapiens (Human)	EIF3J	O75822	EIF3J	EIF3J EIF3S1 PRO0391	Eukaryotic translation initiation factor 3 subunit J					+	+			0.762208	0.520507	0.510204	0.377098	0.0820684	0.0300179	0.0936574	-0.113391	2.48099	2.15771	2.00921	1.39149	1.53511	0.693314	0.0622863	-0.0729097
Target	Homo sapiens (Human)	MYDGF	Q969H8	MYDGF	MYDGF C19orf10	Myeloid-derived growth factor									0	-1.01864	0	1.17793	0	-0.239128	0	1.95744	0	-0.747313	0	3.25351	0	-0.11414	0	3.88668
Target	Homo sapiens (Human)	EIF4A3	P38919	IF4A3	EIF4A3 DDX48 KIAA0111	Eukaryotic initiation factor 4A-III					+	+			1.21342	0.236157	0.954938	0.31138	0.136435	-0.0605227	0.0741262	0.0146999	3.64019	1.76512	2.69783	1.19261	0.61914	0.279935	1.70496	-0.292572
Target	Homo sapiens (Human)	REEP5	Q00765	REEP5	REEP5 C5orf18 DP1 TB2	Receptor expression-enhancing protein 5					+	+			0.00802891	-0.00576909	1.23842	0.865218	0.173843	-0.106644	1.08631	0.764344	1.51478	1.2721	2.04019	2.00229	0.733485	0.268326	0.843745	0.998515
Target	Homo sapiens (Human)	RAB1A	P62820	RAB1A	RAB1A RAB1	Ras-related protein Rab-1A					+	+			0.341662	0.506669	0.660095	0.593891	0.186039	-0.0411956	0.0209707	0.0460269	1.21384	1.76837	2.45674	2.34379	1.92991	0.457318	0.595307	1.03274
Target	Homo sapiens (Human)	POLR2H	P52434	RPAB3	POLR2H	DNA-directed RNA polymerases I, II, and III subunit RPABC3					+	+			0.49921	-0.197678	0.18495	-0.103629	0.0522143	0.0311127	0.326173	0.125162	1.98344	2.29618	1.5962	1.25007	1.12545	0.592678	0.275002	-0.453425
Target	Homo sapiens (Human)	MTCH2	Q9Y6C9	MTCH2	MTCH2 MIMP HSPC032	Mitochondrial carrier homolog 2					+				0.522743	0.836154	0.0970408	0.197177	0.0205117	-0.0127233	0.220359	-0.6517	1.17685	2.08805	0.191301	0.765172	1.50344	0.618476	0.119694	-0.704399
Target	Homo sapiens (Human)	FAM136A	Q96C01	F136A	FAM136A	Protein FAM136A					+	+			0.185315	-0.0583941	0.601116	0.103765	0.173606	-0.0547428	0.613883	0.107416	3.05435	1.6369	3.65657	1.45913	1.28375	0.456142	0.937725	0.278364
Target	Homo sapiens (Human)	SPIN1	Q9Y657	SPIN1	SPIN1 OCR SPIN	Spindlin-1									0.264391	-1.48728	0		0.0266361	0.148817	0		0.13925	0.745447	0		0.061835	0.338513	0
Target	Homo sapiens (Human)	NOL7	Q9UMY1	NOL7	NOL7 C6orf90 NOP27	Nucleolar protein 7									0	-0.641769	0.0105084	-0.0112807	0	0.760306	1.47528	1.39079	0	-0.129694	0.303067	0.28885	0	0.961924	1.32262	1.38047
Target	Homo sapiens (Human)	SERPINH1	P50454	SERPH	SERPINH1 CBP1 CBP2 HSP47 SERPINH2 PIG14	Serpin H1					+	+	+		1.3085	0.602096	2.07828	-0.364961	0.190331	0.0353476	1.89608	-0.931709	3.63813	3.10352	2.65961	1.57033	2.79729	0.654815	1.27865	-0.878374
Target	Homo sapiens (Human)	TPT1	P13693	TCTP	TPT1	Translationally-controlled tumor protein					+		+		1.37952	-0.228847	0.367298	-0.290602	0.133181	-0.0328935	0.0785067	-0.0946484	1.3372	0.732162	1.24214	1.04207	2.57903	0.576094	0.695305	0.886005
Target	Homo sapiens (Human)	SNX3	O60493	SNX3	SNX3	Sorting nexin-3									0		0.142825	0.61081	0	-0.0818907	0		0		0.456123	1.96094	0	0.17964	0
Target	Homo sapiens (Human)	ARF4	P18085	ARF4	ARF4 ARF2	ADP-ribosylation factor 4					+	+			2.07951	0.908232	0.474729	-0.157953	0.34028	0.15991	2.59685	-0.906275	4.14611	2.44463	2.06261	0.70812	1.67328	0.639246	3.22214	-1.09726
Target	Homo sapiens (Human)	MAPRE1	Q15691	MARE1	MAPRE1	Microtubule-associated protein RP/EB family member 1					+	+			0.87152	1.72942	0.0789954	0.0575453	0.00141218	0.00245158	1.26248	-1.66943	1.34318	2.9718	3.19444	1.4298	0.348596	0.464108	0.798994	-1.07789
Target	Homo sapiens (Human)	STX7	O15400	STX7	STX7	Syntaxin-7					+	+			0.34307	0.146095	3.20472	0.5141	0.0769086	-0.0350087	1.67175	0.332996	3.46714	2.17103	3.39164	2.13864	0.688319	0.270501	0.500946	0.23811
Target	Homo sapiens (Human)	LARP4B	Q92615	LAR4B	LARP4B KIAA0217 LARP5	La-related protein 4B									0		0	0.312535	0.0377749	0.0345882	0		0		0	1.64957	1.25984	0.304802	0
Target	Homo sapiens (Human)	ME2	P23368	MAOM	ME2	NAD-dependent malic enzyme, mitochondrial									0		0		0	0.0389271		0	0		0		0	0.550945		0
Target	Homo sapiens (Human)	DLST	P36957	ODO2	DLST DLTS	Dihydrolipoyllysine-residue succinyltransferase component of 2-oxoglutarate dehydrogenase complex, mitochondrial						+	+		0.32899	1.16191	0.122138	0.0984567	1.29116	0.677883	0.0941679	-0.385572	0.918553	3.77382	1.90309	1.28512	2.97616	2.12982	0.0648856	-0.358882
Target	Homo sapiens (Human)	SNRPA1	P09661	RU2A	SNRPA1	U2 small nuclear ribonucleoprotein A'					+				0.318764	-0.110309	0.18158	0.209743	0.264831	-0.286042	0.0718778	0.0340106	3.24476	2.11744	0.492583	1.03865	0.0428968	-0.111092	1.63516	-1.18988
Target	Homo sapiens (Human)	CCT6A	P40227	TCPZ	CCT6A CCT6 CCTZ	T-complex protein 1 subunit zeta									0.0582434	0.0423946	0.130102	-0.107155	0.172493	-0.0874322	0.276926	-0.236982	0.328526	0.733301	1.22116	0.742898	0.568132	0.262576	0.104316	0.272174
Target	Homo sapiens (Human)	PCMT1	P22061	PIMT	PCMT1	Protein-L-isoaspartate(D-aspartate) O-methyltransferase					+				0.742739	-0.255054	0	-0.724433	0.0894727	-0.0371049	0	-0.506484	1.20292	0.609611	0	-0.706762	0.617252	0.444363	0	-0.872009
Target	Homo sapiens (Human)	DCUN1D5	Q9BTE7	DCNL5	DCUN1D5 SCCRO5	DCN1-like protein 5						+			0	0.233565	0.99897	0.692465	0.0652424	0.0589492	0	0.517849	0	1.4786	1.75709	1.40097	0.390542	0.292782	0	0.215162
Target	Homo sapiens (Human)	PA2G4	Q9UQ80	PA2G4	PA2G4 EBP1	Proliferation-associated protein 2G4					+				0.23199	-0.0840066	1.74898	-0.373615	0.287668	-0.0822856	1.36843	-0.371894	2.1288	1.93897	0.357347	-0.153749	0.541615	0.244931	2.09591	-1.84779
Target	Homo sapiens (Human)	OCIAD2	Q56VL3	OCAD2	OCIAD2	OCIA domain-containing protein 2					+	+	+		2.26549	0.762897	2.45978	0.286312	0.13689	0.0300102	1.65954	-0.446575	4.71292	2.88475	4.17803	1.96867	1.9534	0.575017	1.47599	-0.341067
Target	Homo sapiens (Human)	TALDO1	P37837	TALDO	TALDO1 TAL TALDO TALDOR	Transaldolase					+	+	+		0.373638	-0.32294	1.45207	0.606449	0.113415	0.041907	0.893039	0.971296	2.10886	2.45297	4.11581	2.63729	2.63789	0.7576	0.634609	0.941918
Target	Homo sapiens (Human)	NT5DC1	Q5TFE4	NT5D1	NT5DC1 NT5C2L1 LP2642	5'-nucleotidase domain-containing protein 1									0		0		0.0606192	0.0993977		0	0		0		0.658149	0.903453		0
Target	Homo sapiens (Human)	NSUN2	Q08J23	NSUN2	NSUN2 SAKI TRM4	RNA cytosine C(5)-methyltransferase NSUN2					+	+			0.70528	0.449161	1.30198	0.603721	0.20071	0.0577863	0.242569	0.212346	2.24674	1.45842	2.67856	1.00997	1.83926	0.530238	0.106617	0.0817877
Target	Homo sapiens (Human)	SNRNP40	Q96DI7	SNR40	SNRNP40 PRP8BP SFP38 WDR57	U5 small nuclear ribonucleoprotein 40 kDa protein					+	+			1.99241	1.28471	1.35451	0.504162	0.139663	0.0618642	1.17957	-0.71868	4.24841	2.54084	3.66076	1.64692	1.45812	0.466373	1.61639	-0.427547
Target	Homo sapiens (Human)	UBL4A	P11441	UBL4A	UBL4A DXS254E GDX UBL4	Ubiquitin-like protein 4A									0	-0.773843	0		0.0108987	0.0255928	0		0	0.23901	0		0.233255	0.473045	0
Target	Homo sapiens (Human)	GSTO1	P78417	GSTO1	GSTO1 GSTTLP28	Glutathione S-transferase omega-1					+	+			0.0500139	-0.0575161	0.0239355	-0.0106487	0.036771	-0.0367819	0.0132725	0.0100854	1.53777	1.02277	2.21609	1.01336	0.54581	0.436188	2.30451	0.426774
Target	Homo sapiens (Human)	MRPS23	Q9Y3D9	RT23	MRPS23 CGI-138 HSPC329	28S ribosomal protein S23, mitochondrial									0		0	0.285842	0.352973	-0.0868254	0		0		0	1.62695	0.0179697	0.0138474	0
Target	Homo sapiens (Human)	UBE2I	P63279	UBC9	UBE2I UBC9 UBCE9	SUMO-conjugating enzyme UBC9									0		0	-0.0166963	0.00824311	-0.00675392	0		0		0	0.0367864	1.00938	0.461588	0
Target	Homo sapiens (Human)	MARCKS	P29966	MARCS	MARCKS MACS PRKCSL	Myristoylated alanine-rich C-kinase substrate					+	+	+		0.714878	-0.140858	0.687489	-0.0916462	0.488021	0.0849571	0.79735	0.134169	4.67003	2.06427	3.13127	0.999963	2.97115	0.736058	1.39432	-0.328252
Target	Homo sapiens (Human)	RPL8	P62917	RL8	RPL8	60S ribosomal protein L8					+	+			0.786933	-0.17226	0.302549	-0.150425	0.110884	0.0587107	0.269095	0.0805461	2.21557	1.31362	1.58184	0.610015	1.2166	0.492774	0.371081	-0.210828
Target	Homo sapiens (Human)	CCT4	P50991	TCPD	CCT4 CCTD SRB	T-complex protein 1 subunit delta					+				1.19192	0.488487	0.110277	-0.109513	0.02066	-0.0226148	1.56723	-0.620614	2.62339	2.14783	0.483728	0.603067	0.393726	0.395049	1.17196	-1.14971
Target	Homo sapiens (Human)	ETF1	P62495	ERF1	ETF1 ERF1 RF1 SUP45L1	Eukaryotic peptide chain release factor subunit 1					+				0.0273585	-0.0303179	0.969862	-0.397647	0.391658	0.245612	0.138753	-0.121717	2.00566	1.64644	0.668649	0.39893	1.89816	0.875392	0.39452	-0.372119
Target	Homo sapiens (Human)	LGALS3BP	Q08380	LG3BP	LGALS3BP M2BP	Galectin-3-binding protein					+	+			1.17295	1.08961	0.534579	0.242565	0.761286	0.328572	0.520634	-0.518473	2.24069	3.03956	2.34328	1.69145	1.46689	0.925525	0.304392	-0.42258
Target	Homo sapiens (Human)	PSMB1	P20618	PSB1	PSMB1 PSC5	Proteasome subunit beta type-1									0		0	1.48006	0	0.115005	0		0		0	1.70312	0	0.950048	0
Target	Homo sapiens (Human)	CNPY2	Q9Y2B0	CNPY2	CNPY2 MSAP TMEM4 ZSIG9 UNQ1943/PRO4426	Protein canopy homolog 2					+	+			1.47054	0.240976	0.24109	-0.0618649	0.563182	-0.0411339	1.3167	-0.343975	2.63007	1.9899	3.35865	1.2511	1.76226	0.213129	0.789057	-0.525671
Target	Homo sapiens (Human)	IDH1	O75874	IDHC	IDH1 PICD	Isocitrate dehydrogenase					+				0.267451	0.168163	2.37465	-0.548774	0.381229	0.0665582	1.18498	-0.650379	1.76058	1.5622	0.00073865	-0.000727971	1.37461	0.957429	0.696629	-0.605498
Target	Homo sapiens (Human)	SLC25A5	P05141	ADT2	SLC25A5 AAC2 ANT2	ADP/ATP translocase 2					+	+	+		0.333405	-0.0569204	0.0680675	0.011233	0.348662	0.0551847	0.915014	0.123338	4.57839	1.97003	2.85499	1.44344	2.93447	0.648493	0.257189	0.121903
Target	Homo sapiens (Human)	SSB	P05455	LA	SSB	Lupus La protein					+	+	+		0.0988352	-0.0348651	0.262136	-0.0682716	0.468179	0.108203	0.225812	0.0747967	3.67195	2.16809	2.03083	1.07407	2.22445	0.798328	0.540342	-0.295687
Target	Homo sapiens (Human)	TXN	P10599	THIO	TXN TRDX TRX TRX1	Thioredoxin									0	0.00284958	0	-0.901744	0	0.0781727	0	-0.82642	0	2.22638	0	0.464785	0	0.635935	0	-1.12566
Target	Homo sapiens (Human)	PPIB	P23284	PPIB	PPIB CYPB	Peptidyl-prolyl cis-trans isomerase B					+	+			0.942575	0.449888	0.0173921	-0.0105877	0.588947	0.226795	0.399946	-0.233681	3.48079	2.73558	2.43308	1.28126	1.84842	0.769327	1.24214	-0.684987
Target	Homo sapiens (Human)	CCAR1	Q8IX12	CCAR1	CCAR1 CARP1 DIS	Cell division cycle and apoptosis regulator protein 1					+				1.78658	-0.434365	0.222933	0.187008	0.0127656	0.00580343	0.944202	0.627176	5.46606	1.66401	0.770586	0.868121	0.981918	0.367989	0.364422	-0.427898
Target	Homo sapiens (Human)	PMPCA	Q10713	MPPA	PMPCA INPP5E KIAA0123 MPPA	Mitochondrial-processing peptidase subunit alpha									0.566747	-0.422038	0.875926	-0.67468	0.146581	-0.158658	0.677299	-0.4113	0.0106344	0.025013	1.02676	-1.05614	0.124453	-0.177835	0.774371	-1.25899
Target	Homo sapiens (Human)	CDC42	P60953	CDC42	CDC42	Cell division control protein 42 homolog						+			0	-0.303142	0.431524	-0.169981	0.315297	0.17574	0	0.308901	0	2.50313	2.31001	1.34991	1.06878	0.777695	0	-0.375525
Target	Homo sapiens (Human)	SRP14	P37108	SRP14	SRP14	Signal recognition particle 14 kDa protein					+	+			0.969846	0.526991	0.692494	0.145128	0.452183	0.195544	0.763477	-0.186319	2.35732	1.77746	3.71936	1.19497	1.27276	0.52088	0.383718	-0.0616115
Target	Homo sapiens (Human)	DHX9	Q08211	DHX9	DHX9 DDX9 LKP NDH2	ATP-dependent RNA helicase A					+	+			0.483286	0.203733	1.66351	0.991107	0.0702673	0.0310554	1.32744	0.81843	3.57079	2.4118	3.602	2.79477	0.915471	0.366658	1.46517	0.749625
Target	Homo sapiens (Human)	CALB2	P22676	CALB2	CALB2 CAB29	Calretinin									0.81064	0.635122	0.0137742	0.0506439	0.270763	0.322387	0.0787402	-0.262091	0.384903	1.28457	0.230268	0.813314	0.875923	1.62953	0.258026	1.15827
Target	Homo sapiens (Human)	DNAJC10	Q8IXB1	DJC10	DNAJC10 ERDJ5 UNQ495/PRO1012	DnaJ homolog subfamily C member 10					+				2.5107	-1.22855	0.205323	0.309646	0.0753571	0.0935653	1.57876	1.63177	2.36808	-1.40504	0.837862	0.943927	0.481283	0.323346	2.06967	2.67232
Target	Homo sapiens (Human)	MAT2B	Q9NZL9	MAT2B	MAT2B TGR MSTP045 Nbla02999 UNQ2435/PRO4995	Methionine adenosyltransferase 2 subunit beta					+				0.210812	0.19959	0	-0.147131	0.0312006	0.0417837	0	-0.304937	1.67254	1.8153	0	1.31629	0.273437	0.338982	0	-0.160026
Target	Homo sapiens (Human)	HDHD5	Q9BXW7	HDHD5	HDHD5 CECR5	Haloacid dehalogenase-like hydrolase domain-containing 5						+	+		0.845662	-0.869768	0.358201	0.153124	1.24839	0.156932	1.43411	1.17982	0.828128	0.883363	2.50642	1.24714	2.04219	0.777052	1.36023	1.14083
Target	Homo sapiens (Human)	RAB8A	P61006	RAB8A	RAB8A MEL RAB8	Ras-related protein Rab-8A					+	+			0.207531	-0.178919	0.790988	0.813211	0.312487	0.15323	0.986272	1.14536	3.1225	1.89074	2.17151	2.60343	1.5482	0.580482	1.17627	1.29317
Target	Homo sapiens (Human)	SUMO1	P63165	SUMO1	SUMO1 SMT3C SMT3H3 UBL1 OK/SW-cl.43	Small ubiquitin-related modifier 1					+				1.39357	0.844167	0.183736	0.30326	0.242793	0.325623	0.156751	-0.215285	2.4226	2.09069	1.10644	1.34095	0.63117	0.742358	0.0063819	-0.00737921
Target	Homo sapiens (Human)	ERLIN2	O94905	ERLN2	ERLIN2 C8orf2 SPFH2 UNQ2441/PRO5003/PRO9924	Erlin-2					+				1.69381	0.317649	0.153889	-0.131318	0.240539	0.197254	1.71034	-0.251713	1.45815	1.4526	0.116952	0.246311	0.959953	0.772123	0.206833	-0.43417
Target	Homo sapiens (Human)	BUD31	P41223	BUD31	BUD31 EDG2	Protein BUD31 homolog					+				0.0705195	-0.0346107	0.141876	0.146844	0.588246	0.392507	0.903454	0.573962	1.9588	0.768561	0.85412	0.723866	1.02548	0.663059	0.95215	0.618364
Target	Homo sapiens (Human)	PQBP1	O60828	PQBP1	PQBP1 NPW38 JM26	Polyglutamine-binding protein 1					+				0.140192	0.0534684	0.226204	0.292503	0.474975	0.268091	0.35082	0.507125	1.77932	0.508965	0.786346	1.33667	1.26694	0.661665	0.626447	1.48937
Target	Homo sapiens (Human)	PARP9	Q8IXQ6	PARP9	PARP9 BAL BAL1	Protein mono-ADP-ribosyltransferase PARP9									0	-0.2052	0.109743	0.292781	0.0968224	-0.075887	0	0.422093	0	0.256645	0.193294	0.512164	0.0875133	-0.0896063	0	0.165913
Target	Homo sapiens (Human)	GMFB	P60983	GMFB	GMFB	Glia maturation factor beta									0		0	0.00161743	0	0.125237	0		0		0	1.07937	0	0.436964	0
Target	Homo sapiens (Human)	THOC1	Q96FV9	THOC1	THOC1 HPR1	THO complex subunit 1									0	-0.849367	0	-4.40993	0	0.222088	0	-3.33848	0	0.512601	0	-6.30301	0	0.850908	0	-5.9647
Target	Homo sapiens (Human)	CS	O75390	CISY	CS	Citrate synthase, mitochondrial				+	+	+			1.25481	0.480526	2.79164	-1.3855	0.408275	0.139749	2.91532	-1.72628	1.0896	1.52047	4.13691	-3.25464	1.79675	0.720146	2.44869	-4.05496
Target	Homo sapiens (Human)	RPL18	Q07020	RL18	RPL18	60S ribosomal protein L18					+	+	+		1.81601	0.345878	0.228216	0.176905	0.378563	0.0903625	0.0939286	-0.0786107	5.36826	1.83638	1.90922	1.27817	2.14791	0.459958	0.125917	-0.0982507
Target	Homo sapiens (Human)	SLC16A3	O15427	MOT4	SLC16A3 MCT3 MCT4	Monocarboxylate transporter 4					+	+			0.23657	-0.0885862	0.270384	-0.110191	0.309739	0.131596	0.335798	0.10999	1.9607	1.24679	1.44727	0.502602	1.37184	0.465373	0.425702	-0.278817
Target	Homo sapiens (Human)	SNRPA	P09012	SNRPA	SNRPA	U1 small nuclear ribonucleoprotein A									0	-0.896178	0	0.0610911	0.533857	0.181807	0	1.13908	0	1.08793	0	1.20754	1.62401	0.737347	0	0.856949
Target	Homo sapiens (Human)	RPL3	P39023	RL3	RPL3 OK/SW-cl.32	60S ribosomal protein L3					+	+	+		0.187513	0.041839	1.84139	-0.252731	1.30052	0.10221	0.914515	-0.19236	4.1248	1.55478	6.19843	0.846571	5.16133	0.506873	1.01871	-0.201335
Target	Homo sapiens (Human)	KPNB1	Q14974	IMB1	KPNB1 NTF97	Importin subunit beta-1						+	+		0.197823	-0.440383	0.181876	-0.0630334	0.827825	0.198633	0.268155	0.575982	0.96477	1.65472	3.1596	1.23656	2.82245	0.778606	0.168486	0.360443
Target	Homo sapiens (Human)	PURB	Q96QR8	PURB	PURB	Transcriptional activator protein Pur-beta					+	+	+		0.618616	-0.182559	0.542325	-0.15304	0.302818	0.128518	1.28536	0.158037	4.29782	1.15218	1.30726	0.78382	2.39685	0.585749	0.331257	0.217393
Target	Homo sapiens (Human)	GNAI2	P04899	GNAI2	GNAI2 GNAI2B	Guanine nucleotide-binding protein G(i) subunit alpha-2					+	+			3.22589	2.63171	1.56797	1.08194	0.386441	0.159075	1.61021	-1.39069	4.14509	4.19578	4.85887	2.83449	1.02251	0.451903	1.404	-0.909386
Target	Homo sapiens (Human)	RPS12	P25398	RS12	RPS12	40S ribosomal protein S12					+				1.37154	2.00591	0.407198	-0.146463	0.328866	0.125441	1.38667	-2.02693	1.07775	2.92146	0.677185	0.805894	1.26459	0.760976	0.427064	-1.35459
Target	Homo sapiens (Human)	SLC39A7	Q92504	S39A7	SLC39A7 HKE4 RING5	Zinc transporter SLC39A7					+	+			0.0288279	0.0214666	0.135253	0.152724	0.100762	0.102426	0.987112	0.233684	1.96244	1.94224	1.59839	1.53728	0.45577	0.410687	0.0278717	0.00572968
Target	Homo sapiens (Human)	RAVER1	Q8IY67	RAVR1	RAVER1 KIAA1978	Ribonucleoprotein PTB-binding 1									0		0		0	0.227852		0	0		0		0	0.457865		0
Target	Homo sapiens (Human)	RPS26	P62854	RS26	RPS26	40S ribosomal protein S26						+	+		0		0.458683	0.132854	0.458978	0.126302	0		0		2.36267	5.07661	2.61394	0.613894	0
Target	Homo sapiens (Human)	VAPB	O95292	VAPB	VAPB UNQ484/PRO983	Vesicle-associated membrane protein-associated protein B/C					+	+	+		1.51195	0.957094	0.529184	0.357485	0.703072	0.232981	0.398831	-0.366627	3.05086	3.32708	2.35178	1.81632	2.42322	0.922474	0.561911	-0.588282
Target	Homo sapiens (Human)	BRIX1	Q8TDN6	BRX1	BRIX1 BRIX BXDC2	Ribosome biogenesis protein BRX1 homolog					+				0.358264	-0.149328	0.302328	0.235158	0.193834	0.170958	1.94376	0.555444	1.10632	0.707532	1.03651	0.786732	0.632003	0.524317	1.01549	0.603517
Target	Homo sapiens (Human)	DNAJC2	Q99543	DNJC2	DNAJC2 MPHOSPH11 MPP11 ZRF1	DnaJ homolog subfamily C member 2					+				0.137665	0.145874	0.0199808	0.0298144	0.133911	0.16909	0.0490706	0.05303	1.18799	1.11508	1.01735	1.10757	0.635135	0.572068	0.454156	0.564567
Target	Homo sapiens (Human)	XRCC6	P12956	XRCC6	XRCC6 G22P1	X-ray repair cross-complementing protein 6				+	+	+			1.42704	-0.129231	0.415251	0.204644	0.542642	0.250784	3.10522	0.584659	3.47795	0.829593	1.51027	1.14026	1.86237	0.78967	1.65589	1.10034
Target	Homo sapiens (Human)	ANXA3	P12429	ANXA3	ANXA3 ANX3	Annexin A3						+			0.399702	-0.226521	0.48054	0.763104	0.325966	0.144092	0.534201	1.13372	0.271068	0.211795	1.74941	2.13305	1.08455	0.568461	1.41663	2.48972
Target	Homo sapiens (Human)	PROSC	O94903	PLPHP	PLPBP PROSC	Pyridoxal phosphate homeostasis protein									0.0757905	0.160968	0.635555	2.25698	0.966204	-0.740805	0.32135	1.35521	0.671139	-0.984912	0.565239	2.20892	1.61548	-1.63633	0.360707	1.5575
Target	Homo sapiens (Human)	LRPAP1	P30533	AMRP	LRPAP1 A2MRAP	Alpha-2-macroglobulin receptor-associated protein									0.159758	0.273361	0.370825	0.558702	0.2938	0.36007	0.318154	0.645411	0.534642	1.08828	1.02808	1.42891	0.640963	0.721325	0.383172	1.06196
Target	Homo sapiens (Human)	SUMF2	Q8NBJ7	SUMF2	SUMF2 PSEC0171 UNQ1968/PRO4500	Inactive C-alpha-formylglycine-generating enzyme 2						+			0.744471	0.451114	0.739119	0.750353	0.0460136	0.0777699	0.673062	0.377008	0.965164	1.11813	1.84746	2.39738	0.0953192	0.203186	1.7511	1.48244
Target	Homo sapiens (Human)	DTYMK	P23919	KTHY	DTYMK CDC8 TMPK TYMK	Thymidylate kinase									0	0.106753	0	-0.0168858	0	-0.00245794	0	-0.126097	0	1.25126	0	0.241308	0	-0.00365639	0	-1.01361
Target	Homo sapiens (Human)	PSMB5	P28074	PSB5	PSMB5 LMPX MB1 X	Proteasome subunit beta type-5									0.59156	-0.492228	1.32473	-1.02843	0.0639878	-0.0838064	1.16412	-0.620006	0.91113	1.41166	1.15838	-2.05344	0.0324226	0.0912959	2.4126	-3.3738
Target	Homo sapiens (Human)	ZNF207	O43670	ZN207	ZNF207 BUGZ	BUB3-interacting and GLEBS motif-containing protein ZNF207					+				1.71622	-0.529325	0	-0.0493368	0.634348	0.362106	0	0.842095	2.01551	0.546542	0	1.19506	1.42276	0.842037	0	1.49055
Target	Homo sapiens (Human)	NUDC	Q9Y266	NUDC	NUDC	Nuclear migration protein nudC						+			1.18855	-0.493674	1.24261	-0.569066	0.633649	0.222073	0.236733	0.146681	0.0583393	0.0905323	1.86322	-0.850341	1.85324	0.741043	0.13503	-0.19983
Target	Homo sapiens (Human)	RPL10	P27635	RL10	RPL10 DXS648E QM	60S ribosomal protein L10					+				1.06111	-0.177326	0.156422	0.107943	0.70862	0.328609	1.66693	0.613878	2.31139	1.03965	1.15187	0.961781	1.33468	0.739509	0.886216	0.661643
Target	Homo sapiens (Human)	MSN	P26038	MOES	MSN	Moesin					+				0.916746	-0.322165	0.92107	-0.88095	0.155736	0.187752	1.15031	-0.371034	1.69243	0.781603	0.20492	-0.302314	0.428228	0.550086	0.963955	-0.533831
Target	Homo sapiens (Human)	CANX	P27824	CALX	CANX	Calnexin				+	+	+	+		1.56729	-0.10165	0.519117	0.107812	1.53838	0.253949	2.8645	0.463412	5.91298	1.73086	4.26722	1.39365	3.70538	0.774026	2.69163	0.43682
Target	Homo sapiens (Human)	DDI2	Q5TDH0	DDI2	DDI2	Protein DDI1 homolog 2									0.841255	-0.351233	0		0.113019	0.0917244	0		0.669122	1.01013	0		0.16738	0.28721	0
Target	Homo sapiens (Human)	UQCRQ	O14949	QCR8	UQCRQ	Cytochrome b-c1 complex subunit 8									0		0			0	0	-1.86596	0		0			0	0	-1.38842
Target	Homo sapiens (Human)	KPNA1	P52294	IMA5	KPNA1 RCH2	Importin subunit alpha-5									0		0			0	0	-0.0567751	0		0			0	0	0.0804214
Target	Homo sapiens (Human)	RNASEH2C	Q8TDP1	RNH2C	RNASEH2C AYP1	Ribonuclease H2 subunit C									0		0			0	0	0.0338211	0		0			0	0	-0.856142
Target	Homo sapiens (Human)	DARS2	Q6PI48	SYDM	DARS2	Aspartate--tRNA ligase, mitochondrial									0		0			0	0	1.73979	0		0			0	0	2.63209
Target	Homo sapiens (Human)	ATP6V0D1	P61421	VA0D1	ATP6V0D1 ATP6D VPATPD	V-type proton ATPase subunit d 1									0			0		0	0		0			0		0	0
Target	Homo sapiens (Human)	NPTN	Q9Y639	NPTN	NPTN SDFR1 SDR1	Neuroplastin									0			0		0	0		0			0		0	0
Target	Homo sapiens (Human)	RNF113A	O15541	R113A	RNF113A RNF113 ZNF183	E3 ubiquitin-protein ligase RNF113A									0			0		0	0		0			0		0	0
Target	Homo sapiens (Human)	CMBL	Q96DG6	CMBL	CMBL	Carboxymethylenebutenolidase homolog									0			0		0	0		0			0		0	0
Target	Homo sapiens (Human)	BCAS2	O75934	SPF27	BCAS2 DAM1	Pre-mRNA-splicing factor SPF27									0			0		0	0		0			0		0	0
Target	Homo sapiens (Human)	CASC4	Q6P4E1	GOLM2	GOLM2 CASC4 UNQ2573/PRO6308	Protein GOLM2									0			0		0	0		0			0		0	0
Target	Homo sapiens (Human)	MRPL45	Q9BRJ2	RM45	MRPL45	39S ribosomal protein L45, mitochondrial									0			0		0	0		0			0		0	0
Target	Homo sapiens (Human)	PGLS	O95336	6PGL	PGLS	6-phosphogluconolactonase										0	0			0	0			0	0			0	0
Target	Homo sapiens (Human)	ZNF22	P17026	ZNF22	ZNF22 KOX15 KROX26	Zinc finger protein 22										0	0			0	0			0	0			0	0
Target	Homo sapiens (Human)	MAPK3	P27361	MK03	MAPK3 ERK1 PRKM3	Mitogen-activated protein kinase 3										0	0			0	0			0	0			0	0
Target	Homo sapiens (Human)	NAA10	P41227	NAA10	NAA10 ARD1 ARD1A TE2	N-alpha-acetyltransferase 10										0	0			0	0			0	0			0	0
Target	Homo sapiens (Human)	SUMO3	P55854	SUMO3	SUMO3 SMT3A SMT3H1	Small ubiquitin-related modifier 3										0	0			0	0			0	0			0	0
Target	Homo sapiens (Human)	BAK1	Q16611	BAK	BAK1 BAK BCL2L7 CDN1	Bcl-2 homologous antagonist/killer										0	0			0	0			0	0			0	0
Target	Homo sapiens (Human)	NUP188	Q5SRE5	NU188	NUP188 KIAA0169	Nucleoporin NUP188										0	0			0	0			0	0			0	0
Target	Homo sapiens (Human)	PRPF38B	Q5VTL8	PR38B	PRPF38B	Pre-mRNA-splicing factor 38B										0	0			0	0			0	0			0	0
Target	Homo sapiens (Human)	ELMOD2	Q8IZ81	ELMD2	ELMOD2	ELMO domain-containing protein 2										0	0			0	0			0	0			0	0
Target	Homo sapiens (Human)	MYO1D	O94832	MYO1D	MYO1D KIAA0727	Unconventional myosin-Id										0	0			0	0			0	0			0	0
Target	Homo sapiens (Human)	PPP5C	P53041	PPP5	PPP5C PPP5	Serine/threonine-protein phosphatase 5										0	0			0	0			0	0			0	0
Target	Homo sapiens (Human)	MRPL53	Q96EL3	RM53	MRPL53	39S ribosomal protein L53, mitochondrial										0	0			0	0			0	0			0	0
Target	Homo sapiens (Human)	DNPEP	Q9ULA0	DNPEP	DNPEP ASPEP DAP	Aspartyl aminopeptidase										0	0			0	0			0	0			0	0
Target	Homo sapiens (Human)	MTCH1	Q9NZJ7	MTCH1	MTCH1 PSAP CGI-64 UNQ1871/PRO4314	Mitochondrial carrier homolog 1										0	0			0	0			0	0			0	0
Target	Homo sapiens (Human)	FNDC3A	Q9Y2H6	FND3A	FNDC3A FNDC3 HUGO KIAA0970	Fibronectin type-III domain-containing protein 3A										0	0			0	0			0	0			0	0
Target	Homo sapiens (Human)	FTH1	P02794	FRIH	FTH1 FTH FTHL6 OK/SW-cl.84 PIG15	Ferritin heavy chain					+		+		0.994774	0.633455	1.43627	-0.323254	2.53665	0.578899	0.550838	-0.37781	1.47621	0.97813	1.16996	-0.26169	3.59254	0.909957	0.449066	-0.329863
Target	Homo sapiens (Human)	EPS15L1	Q9UBC2	EP15R	EPS15L1 EPS15R	Epidermal growth factor receptor substrate 15-like 1					+				0.518126	0.380442	0	-0.289683	0	0.348903	0.36097	-0.321222	1.39039	0.890049	0	0.829758	0	0.909651	1.01994	0.84936
Target	Homo sapiens (Human)	LLGL2	Q6P1M3	L2GL2	LLGL2	LLGL scribble cell polarity complex component 2						+			0.0891707	-0.209761	0.437123	-0.421743	0.262754	0.27422	0.0249449	0.0622387	0.264886	0.918535	1.36737	1.10502	0.581467	0.611647	0.230706	0.798133
Target	Homo sapiens (Human)	RPL10A	P62906	RL10A	RPL10A NEDD6	60S ribosomal protein L10a					+		+		0.523729	0.0587813	0.00177907	-0.00104459	1.23088	0.195819	0.301719	0.135993	4.39101	1.20406	0.88135	0.80628	2.72376	0.611879	0.194628	0.214104
Target	Homo sapiens (Human)	VAMP8	Q9BV40	VAMP8	VAMP8	Vesicle-associated membrane protein 8						+			0.0259825	0.0612227	0.706432	0.712668	0.120372	0.180803	0.496301	0.832249	0.314223	0.880611	1.89436	1.88249	0.402742	0.40221	0.53791	1.40409
Target	Homo sapiens (Human)	RPL23A	P62750	RL23A	RPL23A	60S ribosomal protein L23a					+	+	+		0.617247	0.200512	1.76734	-0.232108	1.08139	0.1901	0.839985	-0.24252	2.93904	1.10346	2.36246	0.583656	2.68577	0.554349	0.0830417	0.0345459
Target	Homo sapiens (Human)	HSD17B4	P51659	DHB4	HSD17B4 EDH17B4 SDR8C1	Peroxisomal multifunctional enzyme type 2					+	+			0.318695	0.255718	0.301326	0.192283	0.446304	0.355054	0.531818	0.291619	2.76526	2.60127	2.7405	1.87841	1.52153	0.90167	0.207083	0.178808
Target	Homo sapiens (Human)	RPL15	P61313	RL15	RPL15 EC45 TCBAP0781	60S ribosomal protein L15					+	+			1.06992	0.558308	0.418314	0.281619	0.625381	0.271816	0.00494666	-0.00487328	2.53712	1.50661	1.7561	0.915937	1.56938	0.787955	0.346574	0.197285
Target	Homo sapiens (Human)	SMC3	Q9UQE7	SMC3	SMC3 BAM BMH CSPG6 SMC3L1	Structural maintenance of chromosomes protein 3					+	+	+		1.42922	0.344468	0.861116	0.207771	1.21497	0.30925	0.761817	0.172553	3.52447	2.20024	2.22178	1.05451	2.38061	0.784908	0.691287	-0.36083
Target	Homo sapiens (Human)	FLNB	O75369	FLNB	FLNB FLN1L FLN3 TABP TAP	Filamin-B					+	+	+		1.81791	0.424194	0.507125	0.0925242	1.66806	0.314607	0.059505	-0.0170631	4.37869	1.86186	3.73036	1.28733	2.56625	0.69344	0.610729	0.11891
Target	Homo sapiens (Human)	ACTR3	P61158	ARP3	ACTR3 ARP3	Actin-related protein 3					+	+			0.349881	1.75811	1.35059	-0.319551	0.344496	0.233514	0.373297	-1.84415	1.12766	4.19871	3.48236	1.39648	1.27555	0.763643	0.516261	-2.03859
Target	Homo sapiens (Human)	NME1	P15531	NDKA	NME1 NDPKA NM23	Nucleoside diphosphate kinase A									0	0.493183	1.54375	-0.648391	1.00134	0.424721	0	-0.716852	0	2.14907	0.104133	0.54959	0.782937	2.99161	0	1.39213
Target	Homo sapiens (Human)	RPS5	P46782	RS5	RPS5	40S ribosomal protein S5					+	+	+		0.504295	0.620597	0.755033	0.501696	0.809448	0.23981	0.0700817	0.120909	2.29261	2.70458	3.98365	1.98821	2.34698	0.76097	0.0309755	0.0445932
Target	Homo sapiens (Human)	AGO2	Q9UKV8	AGO2	AGO2 EIF2C2	Protein argonaute-2									0	0.349408	0	0.63237	0	-0.209434	0	0.0735283	0	1.25481	0	2.61593	0	-0.608699	0	0.752419
Target	Homo sapiens (Human)	RALY	Q9UKM9	RALY	RALY HNRPCL2 P542	RNA-binding protein Raly					+	+			0.619668	0.292249	0.643864	0.32486	0.641533	0.302181	0.668215	0.334791	3.2712	2.14206	2.85892	1.85746	1.72349	0.77507	0.948011	0.490463
Target	Homo sapiens (Human)	RPL19	P84098	RL19	RPL19	60S ribosomal protein L19					+	+			1.2584	-0.234683	0.0489703	-0.0313288	0.305643	0.165754	1.93386	0.369108	3.72787	1.17801	1.68615	1.24173	0.484189	0.37594	2.36138	0.439653
Target	Homo sapiens (Human)	SGPL1	O95470	SGPL1	SGPL1 KIAA1252	Sphingosine-1-phosphate lyase 1					+				0.132047	-0.0827065	0.0633868	-0.0731106	0.14952	0.147382	0.2173	0.156978	2.63111	1.59806	0.0480096	0.143239	0.273973	0.3384	0.532463	-1.11642
Target	Homo sapiens (Human)	RPL9	P32969	RL9	RPL9 OK/SW-cl.103; RPL9P7; RPL9P8; RPL9P9	60S ribosomal protein L9					+				0.895557	0.730593	0.183802	-0.123568	0.962651	0.33083	0.537547	-0.523331	1.49035	2.21101	1.03341	1.02425	1.86648	0.780303	0.192659	-0.406463
Target	Homo sapiens (Human)	RPL4	P36578	RL4	RPL4 RPL1	60S ribosomal protein L4					+	+	+		0.632215	0.219051	0.0599	-0.0270468	0.755197	0.28905	0.116729	0.0429516	2.66377	1.51454	2.19937	1.02005	1.963	0.726423	0.407964	0.231928
Target	Homo sapiens (Human)	SHMT2	P34897	GLYM	SHMT2	Serine hydroxymethyltransferase, mitochondrial					+	+			1.789	3.51306	0.300186	-0.212318	0.58564	0.370847	1.7293	-3.35453	1.80888	5.17025	1.74019	1.13847	1.40614	0.914085	1.24468	-3.1177
Target	Homo sapiens (Human)	NSF	P46459	NSF	NSF	Vesicle-fusing ATPase					+	+			1.21985	1.02007	0.761068	-0.34936	0.701171	0.317183	1.2492	-1.05225	2.29804	1.83392	1.33982	0.671441	1.34679	0.741406	0.60796	-0.421072
Target	Homo sapiens (Human)	PCNP	Q8WW12	PCNP	PCNP	PEST proteolytic signal-containing nuclear protein						+	+		0.0729382	0.122604	0.219736	0.108161	2.05458	0.340663	0.204598	0.32622	0.683179	1.34002	2.27514	1.60921	2.59496	0.76062	0.480106	1.02981
Target	Homo sapiens (Human)	ERP44	Q9BS26	ERP44	ERP44 KIAA0573 TXNDC4 UNQ532/PRO1075	Endoplasmic reticulum resident protein 44					+	+			0.101405	0.0363305	0.847954	0.503787	0.70931	0.374197	1.97221	0.841654	3.82622	2.19015	2.94261	1.98352	1.51961	0.863857	2.39562	0.657223
Target	Homo sapiens (Human)	CDKN2AIP	Q9NXV6	CARF	CDKN2AIP CARF	CDKN2A-interacting protein									0.305809	-0.508593	0.348962	0.440678	0.0427164	-0.0561581	0.443887	0.893113	0.0354585	0.123579	0.824766	1.94197	0.0751582	-0.159125	0.439231	1.65927
Target	Homo sapiens (Human)	DNAJC8	O75937	DNJC8	DNAJC8 SPF31 HSPC315 HSPC331	DnaJ homolog subfamily C member 8				+	+	+	+		0.0993339	0.012682	0.289344	0.149376	1.09759	0.470195	2.98417	0.606889	2.69928	2.06224	2.51569	1.31969	2.20321	1.00579	0.370452	0.263238
Target	Homo sapiens (Human)	SLC25A13	Q9UJS0	S2513	SLC25A13	Electrogenic aspartate/glutamate antiporter SLC25A13, mitochondrial									0.021381	0.0465895	0.387881	-0.216721	0.154254	0.361878	0.102773	0.0985673	0.237614	0.440026	0.124491	0.33548	0.458663	1.01256	0.519225	0.908014
Target	Homo sapiens (Human)	RPS3	P23396	RS3	RPS3 OK/SW-cl.26	40S ribosomal protein S3					+				0.116678	0.178418	0.532642	0.920052	0.478226	0.278882	0.48951	1.02052	1.57051	1.46824	0.886995	1.71759	1.37524	0.71087	0.422258	0.960222
Target	Homo sapiens (Human)	FUBP3	Q96I24	FUBP3	FUBP3 FBP3	Far upstream element-binding protein 3									0.974429	1.84192	0.220133	0.180831	0.279054	0.187193	0.750292	-1.4739	0.930647	2.89743	0.299185	0.484636	0.372105	0.361875	0.59373	-2.05091
Target	Homo sapiens (Human)	IARS	P41252	SYIC	IARS1 IARS	Isoleucine--tRNA ligase, cytoplasmic					+				1.79608	1.114	0.318908	0.157881	1.6711	0.413426	0.814873	-0.542693	1.98909	2.12734	0.861177	0.950446	1.80741	0.875013	0.202058	-0.301883
Target	Homo sapiens (Human)	PDS5A	Q29RF7	PDS5A	PDS5A KIAA0648 PDS5 PIG54	Sister chromatid cohesion protein PDS5 homolog A					+	+			0.728521	0.491318	0.261085	0.0926037	0.763953	0.312417	0.110455	-0.0862974	2.14723	2.46314	1.99413	1.24811	1.68262	0.657377	0.455649	-0.557657
Target	Homo sapiens (Human)	CCDC59	Q9P031	TAP26	CCDC59 BR22 TAP26 HSPC128	Thyroid transcription factor 1-associated protein 26					+				1.48694	1.09766	0	-0.117434	0	0.347281	0	-0.867816	1.94118	1.7869	0	0.190144	0	0.422239	0	-1.17452
Target	Homo sapiens (Human)	CUL2	Q13617	CUL2	CUL2	Cullin-2									1.05615	-1.25781	0.0235349	-0.0568269	0.196599	0.396962	1.24619	1.59795	0.544732	-1.18886	0.500901	1.51698	0.406677	0.804533	1.17374	3.51037
Target	Homo sapiens (Human)	YWHAE	P62258	1433E	YWHAE	14-3-3 protein epsilon					+	+	+		0.0741039	-0.0201861	1.4055	-0.388496	1.35005	0.3598	0.0282945	-0.00851059	2.56036	1.60413	1.6699	0.937335	2.40986	0.900933	0.297512	0.234138
Target	Homo sapiens (Human)	PSMB3	P49720	PSB3	PSMB3	Proteasome subunit beta type-3									0	3.51742	0		0	0.408678	0		0	4.74445	0		0	1.25114	0
Target	Homo sapiens (Human)	ZNF622	Q969S3	ZN622	ZNF622 ZPR9	Cytoplasmic 60S subunit biogenesis factor ZNF622					+				1.2578	0.413468	0		0	0.649434	0		2.87435	1.4202	0		0	1.08528	0
Target	Homo sapiens (Human)	SMARCE1	Q969G3	SMCE1	SMARCE1 BAF57	SWI/SNF-related matrix-associated actin-dependent regulator of chromatin subfamily E member 1									0		0.472772	0.501841	0.12156	0.192986	0		0		0.0612534	0.109745	0.086838	0.227491	0
Target	Homo sapiens (Human)	ARF5	P84085	ARF5	ARF5	ADP-ribosylation factor 5					+		+		0.420801	0.132643	0.0852493	0.0418008	1.05398	0.4126	1.2569	0.321758	1.6025	1.46973	1.14923	0.805176	2.61302	0.976278	0.238629	0.311723
Target	Homo sapiens (Human)	YBX1	P67809	YBOX1	YBX1 NSEP1 YB1	Y-box-binding protein 1							+		0.221437	-0.163151	1.17094	-0.590045	1.37681	0.550898	0.142696	0.124004	0.731617	1.0585	0.0662098	0.109934	2.38459	1.32623	0.167447	0.377656
Target	Homo sapiens (Human)	CALR	P27797	CALR	CALR CRTC	Calreticulin					+	+	+		2.05909	0.596873	0.726175	0.244169	1.75054	0.519605	0.498815	0.166901	3.60917	3.20011	4.24862	2.83141	2.83173	1.08736	1.25467	0.718651
Target	Homo sapiens (Human)	TBCA	O75347	TBCA	TBCA	Tubulin-specific chaperone A					+				0.445651	0.465357	0.439613	-0.196646	0.42919	0.301043	0.396062	-0.360959	1.67714	1.8727	0.925383	0.729452	0.823237	0.473619	0.51778	-0.669624
Target	Homo sapiens (Human)	ZFP91	Q96JP5	ZFP91	ZFP91 ZNF757 FKSG11	E3 ubiquitin-protein ligase ZFP91									0.232798	-0.559685	0	-0.130298	1.24407	0.773506	0	1.20289	0.0291742	0.142272	0	0.562375	1.43563	1.33845	0	1.75855
Target	Homo sapiens (Human)	GPKOW	Q92917	GPKOW	GPKOW GPATC5 GPATCH5 T54	G-patch domain and KOW motifs-containing protein					+	+	+		0.180934	0.0476564	0.431717	0.225333	1.69229	0.517763	1.58387	0.695439	4.22888	1.72883	2.49276	1.21264	2.41044	0.830999	0.890543	0.314811
Target	Homo sapiens (Human)	RPL28	P46779	RL28	RPL28	60S ribosomal protein L28					+	+	+		1.35823	-0.13118	0.549075	-0.213519	1.20869	0.412059	1.88599	0.32972	5.41903	1.52582	2.74186	1.05792	2.69344	0.955189	2.69332	0.487291
Target	Homo sapiens (Human)	CDC73	Q6P1J9	CDC73	CDC73 C1orf28 HRPT2	Parafibromin					+				0.337627	-0.221373	0.230339	-0.550049	0.25593	0.218299	0.0411177	-0.110378	1.36264	0.752422	0.101187	-0.347527	0.22578	0.195391	0.303063	-0.904558
Target	Homo sapiens (Human)	PEBP1	P30086	PEBP1	PEBP1 PBP PEBP	Phosphatidylethanolamine-binding protein 1					+	+	+		0.0290365	-0.0156835	0.0296	-0.030124	1.0225	0.564131	0.888674	0.549691	1.03195	1.97857	1.97539	1.71358	2.25892	1.45058	0.55972	1.18558
Target	Homo sapiens (Human)	CDV3	Q9UKY7	CDV3	CDV3 H41	Protein CDV3 homolog					+				0.504693	0.59185	0.63433	-0.525339	0.4141	0.436769	0.690574	-0.680419	1.01664	1.43478	0.0177398	0.0359713	0.512731	0.735158	0.39789	-0.663646
Target	Homo sapiens (Human)	WDR5	P61964	WDR5	WDR5 BIG3	WD repeat-containing protein 5					+				1.62861	3.12684	0	0.231686	0.253515	0.307832	0	-2.58732	1.01426	2.56405	0	-0.313279	0.288838	0.373539	0	-2.50379
Target	Homo sapiens (Human)	PKM	P14618	KPYM	PKM OIP3 PK2 PK3 PKM2	Pyruvate kinase PKM					+	+	+		0.844952	0.741803	2.01743	-0.378013	0.839112	0.526323	0.935303	-0.593494	3.10854	2.93201	4.35013	0.932944	2.46601	1.34123	1.28561	-0.657832
Target	Homo sapiens (Human)	ALDH3A2	P51648	AL3A2	ALDH3A2 ALDH10 FALDH	Aldehyde dehydrogenase family 3 member A2									0.403311	-0.495782	0.775548	-1.04851	0.409566	0.493232	0.0288429	-0.0594953	0.102016	-0.357379	0.462443	-0.557772	0.972633	0.988651	0.239206	0.788258
Target	Homo sapiens (Human)	RPS8	P62241	RS8	RPS8 OK/SW-cl.83	40S ribosomal protein S8							+		0.419138	1.61964	0.00902448	0.00332133	1.75658	0.399595	0.299962	-1.21672	0.879305	2.9295	1.04486	0.670256	2.01167	0.739442	0.41058	-1.5198
Target	Homo sapiens (Human)	MT2A	P02795	MT2	MT2A CES1 MT2	Metallothionein-2						+			0	0.208076	0.366488	0.52606	0.631628	0.539399	0	0.857383	0	2.15368	1.29145	1.53698	1.00763	0.846985	0	0.230279
Target	Homo sapiens (Human)	TRIM56	Q9BRZ2	TRI56	TRIM56 RNF109	E3 ubiquitin-protein ligase TRIM56									0		0	0.21632	0	0.587023	0		0		0	0.994837	0	0.89119	0
Target	Homo sapiens (Human)	GDI2	P50395	GDIB	GDI2 RABGDIB	Rab GDP dissociation inhibitor beta					+				1.99141	-0.396059	0.661175	0.400163	0.428148	0.172346	1.16138	0.968569	1.09221	-0.379433	0.207502	0.181129	0.0643999	-0.0345313	0.516205	0.526031
Target	Homo sapiens (Human)	DSTN	P60981	DEST	DSTN ACTDP DSN	Destrin					+	+			1.14279	0.841029	1.31932	0.609458	0.767663	0.493667	0.393985	0.262095	1.42836	1.76124	2.1973	2.45714	1.12005	0.900588	1.17772	1.59649
Target	Homo sapiens (Human)	NSMCE3	Q96MG7	NSE3	NSMCE3 HCA4 MAGEG1 NDNL2	Non-structural maintenance of chromosomes element 3 homolog						+			1.48964	-0.577645	0.299146	0.272631	0.694275	0.456465	2.62314	1.30674	0.213071	-0.21513	1.91847	1.59763	1.90627	0.851271	1.40077	2.66403
Target	Homo sapiens (Human)	FH	P07954	FUMH	FH	Fumarate hydratase, mitochondrial					+	+			0.934607	1.2354	1.56802	0.736641	0.292848	0.393991	0.10384	-0.104772	2.39891	3.30922	2.86969	2.85894	0.52018	0.642579	0.194954	0.192299
Target	Homo sapiens (Human)	IRF2BP2	Q7Z5L9	I2BP2	IRF2BP2	Interferon regulatory factor 2-binding protein 2					+	+			1.0701	0.932755	1.41397	0.722286	0.205767	0.19473	0.0173561	-0.0157382	1.78457	2.33823	2.4988	1.87238	0.132468	0.154302	0.247076	-0.311545
Target	Homo sapiens (Human)	PGAM1	P18669	PGAM1	PGAM1 PGAMA CDABP0006	Phosphoglycerate mutase 1					+	+	+		0.996613	0.640088	1.28374	1.57964	2.0876	0.618608	1.14776	1.55816	3.04583	2.63445	1.76718	2.84936	3.81767	1.52901	1.05604	1.74391
Target	Homo sapiens (Human)	RPL36AL	Q969Q0	RL36L	RPL36AL	60S ribosomal protein L36a-like					+	+	+		0.907389	0.474274	0.578015	-0.154728	1.19538	0.527765	1.0119	-0.101237	2.60661	2.06694	2.97227	0.870593	2.11424	0.964741	1.85426	-0.231605
Target	Homo sapiens (Human)	RPS3A	P61247	RS3A	RPS3A FTE1 MFTL	40S ribosomal protein S3a					+				0.584843	0.161935	0.330893	-0.108278	1.27948	0.471121	1.54265	0.200909	1.79369	1.0968	0.980874	1.02726	1.78098	0.840044	0.671462	0.770503
Target	Homo sapiens (Human)	MRPS35	P82673	RT35	MRPS35 MRPS28 HDCMD11P MDS023 PSEC0213	28S ribosomal protein S35, mitochondrial				+	+				4.025	1.05824	0.0241868	0.0250006	0.384289	0.326642	3.9211	-0.706597	3.95544	1.85994	0.537304	0.490532	0.341803	0.321417	2.82351	-1.04799
Target	Homo sapiens (Human)	UGP2	Q16851	UGPA	UGP2 UGP1	UTP--glucose-1-phosphate uridylyltransferase									0		0	0.273052	0	-1.07096	0		0		0	0.678967	0	-2.06129	0
Target	Homo sapiens (Human)	TMED2	Q15363	TMED2	TMED2 RNP24	Transmembrane emp24 domain-containing protein 2									0	1.16578	0		0	0.621048	0		0	3.0915	0		0	1.11704	0
Target	Homo sapiens (Human)	CHORDC1	Q9UHD1	CHRD1	CHORDC1 CHP1	Cysteine and histidine-rich domain-containing protein 1					+	+			1.76015	1.22368	0.163591	-0.187927	0.660326	0.647491	1.21428	-0.764112	4.09792	3.60579	1.26783	1.18305	1.42631	1.32149	2.04638	-1.10125
Target	Homo sapiens (Human)	PARN	O95453	PARN	PARN DAN	Poly(A)-specific ribonuclease PARN									0	0.732701	0.517382	-1.71041	0.259841	0.694433	0	-1.74868	0	2.61005	0.39009	-2.15399	0.415426	1.46785	0	-3.29619
Target	Homo sapiens (Human)	AIMP1	Q12904	AIMP1	AIMP1 EMAP2 SCYE1	Aminoacyl tRNA synthase complex-interacting multifunctional protein 1									0.500642	-0.634407	0.809241	-1.76134	0.184382	0.459083	0.443344	-0.667851	0.280904	-0.907243	0.573783	-1.94738	0.260097	0.59735	0.0889277	-0.44279
Target	Homo sapiens (Human)	CD74	P04233	HG2A	CD74 DHLAG	HLA class II histocompatibility antigen gamma chain					+	+			2.57106	2.1548	0.754158	0.994567	0.397296	0.531729	0.737089	-0.628508	3.0863	2.34586	1.30067	1.43239	0.528051	0.596164	0.538359	-0.317307
Target	Homo sapiens (Human)	LRRC47	Q8N1G4	LRC47	LRRC47 KIAA1185	Leucine-rich repeat-containing protein 47				+	+				0.648636	-0.255083	1.47821	-0.452135	1.00967	0.484318	3.0648	0.287266	2.25141	1.10201	0.990576	0.68088	0.958454	0.708089	0.832792	0.286957
Target	Homo sapiens (Human)	2024-09-02	Q15019	2-Sep	SEPTIN2 DIFF6 KIAA0158 NEDD5 SEPT2	Septin-2					+	+	+		0.771289	1.11794	0.367862	-0.090072	1.85776	0.589967	0.395351	-0.618045	1.13025	2.11663	1.4355	0.536493	2.01247	0.891708	0.322117	-0.688431
Target	Homo sapiens (Human)	RBBP7	Q16576	RBBP7	RBBP7 RBAP46	Histone-binding protein RBBP7						+			0.409453	1.72146	1.39432	0.482119	0.808985	0.713624	0.108861	-0.525712	0.455358	2.76207	3.38889	2.006	1.14092	1.06603	0.0408042	0.309967
Target	Homo sapiens (Human)	ATAD3A	Q9NVI7	ATD3A	ATAD3A	ATPase family AAA domain-containing protein 3A									0.461766	-0.727583	0.0621366	0.192219	0.559235	0.675158	0.621711	1.59496	0.139271	-0.534031	0.126915	0.649842	0.921155	1.21283	0.455048	2.3967
Target	Homo sapiens (Human)	PSMC4	P43686	PRS6B	PSMC4 MIP224 TBP7	26S proteasome regulatory subunit 6B					+	+	+		2.05125	0.48513	0.171617	-0.0907396	3.05035	0.681077	0.19105	0.105207	4.80672	2.09532	2.35323	1.12661	3.42845	1.35852	1.05586	0.389805
Target	Homo sapiens (Human)	DHX36	Q9H2U1	DHX36	DHX36 DDX36 KIAA1488 MLEL1 RHAU	ATP-dependent DNA/RNA helicase DHX36					+	+	+		2.66423	0.921543	0.165846	0.1099	1.94135	0.765128	0.0731804	-0.0465145	4.12076	2.42498	1.81878	0.878023	2.44829	1.08804	1.13399	-0.458916
Target	Homo sapiens (Human)	DCTN2	Q13561	DCTN2	DCTN2 DCTN50	Dynactin subunit 2					+	+			1.01447	1.04568	0.954603	0.683325	0.903589	0.547272	0.131789	0.184922	1.0726	1.88426	1.99703	1.77327	0.8312	0.668839	0.268346	0.557847
Target	Homo sapiens (Human)	KDM1A	O60341	KDM1A	KDM1A AOF2 KDM1 KIAA0601 LSD1	Lysine-specific histone demethylase 1A							+		0		0		1.22943	0.637314		0	0		0		2.60102	0.966222		0
Target	Homo sapiens (Human)	ALDH9A1	P49189	AL9A1	ALDH9A1 ALDH4 ALDH7 ALDH9	4-trimethylaminobutyraldehyde dehydrogenase									0		0	-0.846325	1.89765	0.666592	0		0		0	0.421366	1.74213	1.11631	0
Target	Homo sapiens (Human)	PSMB7	Q99436	PSB7	PSMB7 Z	Proteasome subunit beta type-7					+				0.547923	-0.330156	0.254021	-0.277935	0.794782	0.744788	1.38165	0.797009	2.53583	1.6144	0.536725	0.593938	1.51726	1.52304	0.79578	0.502585
Target	Homo sapiens (Human)	MT-CO2	P00403	COX2	MT-CO2 COII COX2 COXII MTCO2	Cytochrome c oxidase subunit 2									0	-1.03567	0		0.984033	0.736031	0		0	-0.517679	0		0.412643	1.17087	0
Target	Homo sapiens (Human)	RAD51AP1	Q96B01	R51A1	RAD51AP1 PIR51	RAD51-associated protein 1									0	1.6032	0	0.609899	0.550629	1.11772	0	0.12442	0	3.12619	0	1.51571	0.676081	1.28398	0	-0.326498
Target	Homo sapiens (Human)	GSS	P48637	GSHB	GSS	Glutathione synthetase									0.147131	-0.587368	0	-1.84018	0	0.684789	0.194131	-0.568027	0.0921761	0.379093	0	-2.65506	0	0.989606	0.750801	-2.04455
Target	Homo sapiens (Human)	TFAM	Q00059	TFAM	TFAM TCF6 TCF6L2	Transcription factor A, mitochondrial					+				0.53183	0.669511	0	0.544969	1.11038	0.808495	0	0.683954	1.15854	2.99253	0	0.376191	0.772088	1.32545	0	-1.29088
Target	Homo sapiens (Human)	U2AF2	P26368	U2AF2	U2AF2 U2AF65	Splicing factor U2AF 65 kDa subunit					+		+		0.176954	-0.0474014	0.378453	-0.194118	4.13307	0.85225	1.41227	0.705533	3.36629	1.98956	0.915737	0.308778	4.68114	1.40047	0.522472	-0.280322
Target	Homo sapiens (Human)	DCTN1	Q14203	DCTN1	DCTN1	Dynactin subunit 1									0.0184194	0.0523825	0.500024	-0.293357	1.05256	1.33952	0.694994	0.99378	0.148937	0.596908	0.391443	0.491467	1.17443	1.92846	0.610658	1.82302
Target	Homo sapiens (Human)	DDX6	P26196	DDX6	DDX6 HLR2 RCK	Probable ATP-dependent RNA helicase DDX6					+				0.649461	1.51901	0.216091	-0.286414	0.832585	0.973114	0.342699	-0.832311	1.01792	2.53619	0.393521	0.494303	1.30236	1.52232	0.185483	-0.519576
Target	Homo sapiens (Human)	HNRNPH1	P31943	HNRH1	HNRNPH1 HNRPH HNRPH1	Heterogeneous nuclear ribonucleoprotein H					+	+			0.87158	0.559016	0.151651	0.241041	1.06684	0.8424	0.40361	0.524426	2.61578	2.81515	1.76597	1.82554	1.69631	1.32298	0.259616	0.333377
Target	Homo sapiens (Human)	STEAP1	Q9UHE8	STEA1	STEAP1 PRSS24 STEAP	Metalloreductase STEAP1									0		0.474345	0.519061	0.881141	0.919113	0		0		1.2309	1.41938	1.045	1.17431	0
Target	Homo sapiens (Human)	CAPN1	P07384	CAN1	CAPN1 CANPL1 PIG30	Calpain-1 catalytic subunit					+	+	+		1.02596	0.598269	0.0147208	-0.0150522	1.68414	0.787039	0.172995	0.173719	1.2923	1.83655	1.64903	0.969232	1.95136	1.12412	0.141513	0.256805
Target	Homo sapiens (Human)	DBNL	Q9UJU6	DBNL	DBNL CMAP SH3P7 PP5423	Drebrin-like protein					+		+		1.84014	0.352612	0.510906	-0.395915	2.15109	0.979787	0.325074	0.231259	3.32331	1.865	1.03282	0.83416	2.9346	1.53798	0.604675	0.507136
Target	Homo sapiens (Human)	CMC1	Q7Z7K0	COXM1	CMC1 C3orf68	COX assembly mitochondrial protein homolog									0	2.48878	0		0.741293	1.42856	0		0	3.69165	0		1.05546	2.08886	0
Target	Homo sapiens (Human)	FMR1	Q06787	FMR1	FMR1	Fragile X messenger ribonucleoprotein 1					+				1.5846	-1.29262	0.574041	-0.815163	0.72922	1.00532	1.74345	1.48278	1.61886	-1.09832	0.0508789	-0.165074	0.917121	1.29424	1.35109	2.22748
Target	Homo sapiens (Human)	CAB39	Q9Y376	CAB39	CAB39 MO25 CGI-66	Calcium-binding protein 39						+			0		1.38766	-0.221137	1.71747	0.684024	0		0		2.2745	0.834087	1.06298	0.517232	0
Target	Homo sapiens (Human)	MAD1L1	Q9Y6D9	MD1L1	MAD1L1 MAD1 TXBP181	Mitotic spindle assembly checkpoint protein MAD1									0	0.2342	0.367697	1.48581	0.522881	1.07532	0	2.32693	0	1.49308	0.722121	2.96926	0.690379	1.37308	0	2.84926
Target	Homo sapiens (Human)	PTPN2	P17706	PTN2	PTPN2 PTPT	Tyrosine-protein phosphatase non-receptor type 2									0		0		0	0.576818		0	0		0		0	0.228361		0
Target	Homo sapiens (Human)	HACD2	Q6Y1H2	HACD2	HACD2 PTPLB	Very-long-chain									0	1.40413	0		0	1.1291	0		0	3.60061	0		0	1.4211	0
Target	Homo sapiens (Human)	NDUFB10	O96000	NDUBA	NDUFB10	NADH dehydrogenase					+				1.31263	0.577278	0.192763	0.364173	1.02598	1.14473	0.587099	0.931623	3.37351	2.70511	0.873067	1.62583	1.01057	1.21789	0.0542774	0.138614
Target	Homo sapiens (Human)	PBDC1	Q9BVG4	PBDC1	PBDC1 CXorf26	Protein PBDC1					+				0.620452	0.663313	0.0661503	-0.0584777	1.85999	1.47818	0.699706	0.756389	1.48689	1.71821	0.427019	0.679016	1.7307	1.91776	0.532941	0.87857
Target	Homo sapiens (Human)	ZNF326	Q5BKZ1	ZN326	ZNF326 ZIRD	DBIRD complex subunit ZNF326					+				0.177427	0.184712	0.166525	0.386002	1.40716	1.4972	0.969064	1.69849	1.8984	2.31699	1.00456	1.7337	1.59739	2.03073	0.864884	1.44744
Target	Homo sapiens (Human)	IVD	P26440	IVD	IVD	Isovaleryl-CoA dehydrogenase, mitochondrial					+	+			1.6647	1.44333	0.176783	0.153456	1.06521	0.982807	0.483305	-0.307067	3.13656	3.13569	2.8	1.76115	1.59143	0.905142	0.682499	-0.469395
Target	Homo sapiens (Human)	FAM129B	Q96TA1	NIBA2	NIBAN2 C9orf88 FAM129B	Protein Niban 2					+				1.10874	0.796901	0.990513	-1.60731	0.919708	1.41919	1.11153	-0.985023	1.48752	2.326	0.783313	-2.22203	0.995416	1.91416	1.03689	-2.63388
Target	Homo sapiens (Human)	THYN1	Q9P016	THYN1	THYN1 THY28 HSPC144 MDS012 My0054	Thymocyte nuclear protein 1									0	1.23095	0.0357257	-0.0666806	0.498463	1.13566	0	-0.161967	0	2.87782	0.570963	1.25229	1.25277	0.794914	0	-0.830607
Target	Homo sapiens (Human)	TMEM43	Q9BTV4	TMM43	TMEM43 UNQ2564/PRO6244	Transmembrane protein 43						+			0.216097	-0.15855	0.543174	0.457287	1.92373	1.4374	2.44775	2.05324	0.615972	0.926445	1.39126	1.50501	1.6693	1.9461	1.73839	2.52467
Target	Homo sapiens (Human)	MRM3	Q9HC36	MRM3	MRM3 RNMTL1 HC90	rRNA methyltransferase 3, mitochondrial						+	+		0	2.62417	0.069444	-0.0182947	2.48063	1.48634	0	-1.15613	0	4.08964	1.6025	0.378028	2.74834	1.8928	0	-1.81882
Target	Homo sapiens (Human)	GNG12	Q9UBI6	GBG12	GNG12	Guanine nucleotide-binding protein G(I)/G(S)/G(O) subunit gamma-12									0	-0.240986	0.186582	-0.259882	0	1.50994	0	1.49105	0	2.57306	0.969615	1.34599	0	1.84572	0	0.618658
Target	Homo sapiens (Human)	FUCA2	Q9BTY2	FUCO2	FUCA2 PSEC0151 UNQ227/PRO260	Plasma alpha-L-fucosidase									0		0	-0.0179472	0	1.49751	0		0		0	0.476839	0	1.72828	0
Target	Homo sapiens (Human)	ADAM10	O14672	ADA10	ADAM10 KUZ MADM	Disintegrin and metalloproteinase domain-containing protein 10					+	+			3.30677	1.75985	0.547353	1.03687	1.28792	1.59049	1.04773	0.867511	4.1647	3.1187	1.33891	2.28002	1.52401	1.78266	1.64696	0.943974
Target	Homo sapiens (Human)	SRP9	P49458	SRP09	SRP9	Signal recognition particle 9 kDa protein									0	-0.731251	0		0.325566	1.89283	0		0	0.731758	0		0.387995	2.24826	0
Target	Homo sapiens (Human)	DKK1	O94907	DKK1	DKK1 UNQ492/PRO1008	Dickkopf-related protein 1									0		0		0	1.18641		0	0		0		0	1.16608		0
Target	Homo sapiens (Human)	NUP54	Q7Z3B4	NUP54	NUP54	Nucleoporin p54									0		0		1.4463	4.70737		0	0		0		1.13579	4.78094		0
Target	Homo sapiens (Human)	PAK1IP1	Q9NWT1	PK1IP	PAK1IP1 PIP1 WDR84	p21-activated protein kinase-interacting protein 1									0		0	-1.48455	0	5.31939	0		0		0	-0.43583	0	5.64078	0
Target	Homo sapiens (Human)	TMSB4X	P62328	TYB4	TMSB4X TB4X THYB4 TMSB4	Thymosin beta-4						+			0		2.27485	-0.562707	0		0	-2.08508	0		1.48915	0.756932	0		0	-3.95104
Target	Homo sapiens (Human)	CCDC90B	Q9GZT6	CC90B	CCDC90B CUA003 MDS011 MDS025	Coiled-coil domain-containing protein 90B, mitochondrial						+			0		0.666274	0.168377	0		0	-0.88997	0		2.27875	1.68313	0		0	-0.809388
Target	Homo sapiens (Human)	NEMF	O60524	NEMF	NEMF SDCCAG1	Ribosome quality control complex subunit NEMF					+				0.0592565	-0.0320034	0		0		1.556	-0.444104	1.06845	1.84812	0		0		0.602496	-1.17317
Target	Homo sapiens (Human)	ARMC8	Q8IUR7	ARMC8	ARMC8 S863-2	Armadillo repeat-containing protein 8									0		0	-0.809266	0		0	0.53568	0		0	-0.608379	0		0	0.980431
Target	Homo sapiens (Human)	TUBB8	Q3ZCM7	TBB8	TUBB8	Tubulin beta-8 chain									0			0	0			0		0		0		0		0
Target	Homo sapiens (Human)	PRC1	O43663	PRC1	PRC1	Protein regulator of cytokinesis 1									0			0	0			0	0			0	0			0
Target	Homo sapiens (Human)	NDUFS2	O75306	NDUS2	NDUFS2	NADH dehydrogenase									0			0	0			0	0			0	0			0
Target	Homo sapiens (Human)	TIMP1	P01033	TIMP1	TIMP1 CLGI TIMP	Metalloproteinase inhibitor 1									0			0	0			0	0			0	0			0
Target	Homo sapiens (Human)	CD63	P08962	CD63	CD63 MLA1 TSPAN30	CD63 antigen									0			0	0			0	0			0	0			0
Target	Homo sapiens (Human)	TUBG1	P23258	TBG1	TUBG1 TUBG	Tubulin gamma-1 chain									0			0	0			0	0			0	0			0
Target	Homo sapiens (Human)	FKBP2	P26885	FKBP2	FKBP2 FKBP13	Peptidyl-prolyl cis-trans isomerase FKBP2									0			0	0			0	0			0	0			0
Target	Homo sapiens (Human)	UBE2S	Q16763	UBE2S	UBE2S E2EPF OK/SW-cl.73	Ubiquitin-conjugating enzyme E2 S									0			0	0			0	0			0	0			0
Target	Homo sapiens (Human)	SDE2	Q6IQ49	SDE2	SDE2 C1orf55	Splicing regulator SDE2									0			0	0			0	0			0	0			0
Target	Homo sapiens (Human)	MRPL37	Q9BZE1	RM37	MRPL37 MRPL2 RPML2 HSPC235	39S ribosomal protein L37, mitochondrial									0			0	0			0	0			0	0			0
Target	Homo sapiens (Human)	LNPK	Q9C0E8	LNP	LNPK KIAA1715 LNP	Endoplasmic reticulum junction formation protein lunapark									0			0	0			0	0			0	0			0
Target	Homo sapiens (Human)	RALA	P11233	RALA	RALA RAL	Ras-related protein Ral-A									0			0	0			0	0			0	0			0
Target	Homo sapiens (Human)	ZNF773	Q6PK81	ZN773	ZNF773 ZNF419B	Zinc finger protein 773									0			0	0			0	0			0	0			0
Target	Homo sapiens (Human)	HEBP2	Q9Y5Z4	HEBP2	HEBP2 C6orf34 SOUL	Heme-binding protein 2									0			0	0			0	0			0	0			0
Target	Homo sapiens (Human)	CDC40	O60508	PRP17	CDC40 EHB3 PRP17 PRPF17	Pre-mRNA-processing factor 17									0			0	0			0	0			0	0			0
Target	Homo sapiens (Human)	CHEK1	O14757	CHK1	CHEK1 CHK1	Serine/threonine-protein kinase Chk1										0	0		0			0		0	0		0			0
Target	Homo sapiens (Human)	PAFAH1B3	Q15102	PA1B3	PAFAH1B3 PAFAHG	Platelet-activating factor acetylhydrolase IB subunit alpha1										0	0		0			0		0	0		0			0
Target	Homo sapiens (Human)	SNX12	Q9UMY4	SNX12	SNX12	Sorting nexin-12										0	0		0			0		0	0		0			0
Target	Homo sapiens (Human)	SYNGR2	O43760	SNG2	SYNGR2 UNQ352/PRO615	Synaptogyrin-2									0.24529	-0.744916	0		0		0	-0.00322405	0.255365	0.733814	0		0		0	-0.133518
Target	Homo sapiens (Human)	ZNF598	Q86UK7	ZN598	ZNF598	E3 ubiquitin-protein ligase ZNF598									0		0	0.470013	0		0	0.176015	0		0	1.70534	0		0	0.539243
Target	Homo sapiens (Human)	ESRP2	Q9H6T0	ESRP2	ESRP2 RBM35B PP7059	Epithelial splicing regulatory protein 2									0.069507	-0.110364	0		0		0.154202	0.128102	0.256673	0.394352	0		0		0.102086	0.133413
Target	Homo sapiens (Human)	XPOT	O43592	XPOT	XPOT	Exportin-T									0	-0.26521	0		0		0	0.413445	0	0.0431671	0		0		0	0.62112
Target	Homo sapiens (Human)	PPP3CA	Q08209	PP2BA	PPP3CA CALNA CNA	Protein phosphatase 3 catalytic subunit alpha									0		0	-1.95176	0		0	-0.151781	0		0	-2.73181	0		0	-1.88208
Target	Homo sapiens (Human)	PEAR1	Q5VY43	PEAR1	PEAR1 MEGF12	Platelet endothelial aggregation receptor 1									0	-0.109657	0		0		0	1.0244	0	0.234412	0		0		0	1.09964
Target	Homo sapiens (Human)	SLC25A12	O75746	S2512	SLC25A12 AGC1 ARALAR1	Electrogenic aspartate/glutamate antiporter SLC25A12, mitochondrial									0		0		0		0		0		0		0		0
Target	Homo sapiens (Human)	FDXR	P22570	ADRO	FDXR ADXR	NADPH:adrenodoxin oxidoreductase, mitochondrial									0	-1.9182		0	0		0		0	0.324522		0	0		0
Target	Homo sapiens (Human)	ECI1	P42126	ECI1	ECI1 DCI	Enoyl-CoA delta isomerase 1, mitochondrial									0		0		0		0		0		0		0		0
Target	Homo sapiens (Human)	PSMD7	P51665	PSMD7	PSMD7 MOV34L	26S proteasome non-ATPase regulatory subunit 7									0	-0.546759		0	0		0		0	1.4487		0	0		0
Target	Homo sapiens (Human)	PLOD1	Q02809	PLOD1	PLOD1 LLH PLOD	Procollagen-lysine,2-oxoglutarate 5-dioxygenase 1									0	4.23069		0	0		0		0	4.39705		0	0		0
Target	Homo sapiens (Human)	MRPL58	Q14197	ICT1	MRPL58 DS1 ICT1	Peptidyl-tRNA hydrolase ICT1, mitochondrial									0.0942049	0.522615		0	0		0		0.0433701	0.31014		0	0		0
Target	Homo sapiens (Human)	RCN2	Q14257	RCN2	RCN2 ERC55	Reticulocalbin-2									0	-1.03753		0	0		0		0	-1.72541		0	0		0
Target	Homo sapiens (Human)	NADK2	Q4G0N4	NAKD2	NADK2 C5orf33 MNADK NADKD1	NAD kinase 2, mitochondrial									0		0		0		0		0		0		0		0
Target	Homo sapiens (Human)	AIDA	Q96BJ3	AIDA	AIDA C1orf80	Axin interactor, dorsalization-associated protein									0	-0.413652		0	0		0		0	2.35808		0	0		0
Target	Homo sapiens (Human)	MRPL38	Q96DV4	RM38	MRPL38 HSPC262	39S ribosomal protein L38, mitochondrial					+				0.419102	0.76719		0	0		0		1.12425	1.73808		0	0		0
Target	Homo sapiens (Human)	MRRF	Q96E11	RRFM	MRRF	Ribosome-recycling factor, mitochondrial									0		0		0		0		0		0		0		0
Target	Homo sapiens (Human)	GNPDA1	P46926	GNPI1	GNPDA1 GNPI HLN KIAA0060	Glucosamine-6-phosphate isomerase 1									0		0		0		0		0		0		0		0
Target	Homo sapiens (Human)	ARHGAP1	Q07960	RHG01	ARHGAP1 CDC42GAP RHOGAP1	Rho GTPase-activating protein 1									0	0.314411		0	0		0		0	1.42199		0	0		0
Target	Homo sapiens (Human)	TOMM5	Q8N4H5	TOM5	TOMM5 C9orf105 TOM5	Mitochondrial import receptor subunit TOM5 homolog					+				0.859991	-0.220748		0	0		0		1.15267	0.877597		0	0		0
Target	Homo sapiens (Human)	IPO4	Q8TEX9	IPO4	IPO4 IMP4B RANBP4	Importin-4									0	0.255559		0	0		0		0	1.33768		0	0		0
Target	Homo sapiens (Human)	IMP4	Q96G21	IMP4	IMP4 BXDC4	U3 small nucleolar ribonucleoprotein protein IMP4									0	-0.728043		0	0		0		0	0.132166		0	0		0
Target	Homo sapiens (Human)	PEX3	P56589	PEX3	PEX3	Peroxisomal biogenesis factor 3									0		0		0		0		0		0		0		0
Target	Homo sapiens (Human)	MINOS1	Q5TGZ0	MIC10	MICOS10 C1orf151 MIC10 MINOS1	MICOS complex subunit MIC10									0	-0.636307		0	0		0		0	0.0364704		0	0		0
Target	Homo sapiens (Human)	HSD17B12	Q53GQ0	DHB12	HSD17B12 SDR12C1	Very-long-chain 3-oxoacyl-CoA reductase									0		0		0		0		0		0		0		0
Target	Homo sapiens (Human)	SFXN3	Q9BWM7	SFXN3	SFXN3	Sideroflexin-3										0	0	0.213079	0		0			0	0	0.777391	0		0
Target	Homo sapiens (Human)	ANO1	Q5XXA6	ANO1	ANO1 DOG1 ORAOV2 TAOS2 TMEM16A	Anoctamin-1						+			1.2253	-2.47533	0.201751	-0.141644	2.63736	-2.67192	0.137645	-0.338238	0.327335	-0.393808	2.39665	1.22059	1.73796	-1.30277	0.305599	0.311632
Target	Homo sapiens (Human)	NMD3	Q96D46	NMD3	NMD3 CGI-07	60S ribosomal export protein NMD3									0	-0.0431843	0	1.41633	0	-2.42485	0	-0.965332	0	0.527423	0	2.06678	0	-1.99	0	-0.450643
Target	Homo sapiens (Human)	ACTBL2	Q562R1	ACTBL	ACTBL2	Beta-actin-like protein 2									0		0	1.46034	0	-2.78132	0		0		0	-0.0191116	0	-2.45083	0
Target	Homo sapiens (Human)	CD9	P21926	CD9	CD9 MIC3 TSPAN29 GIG2	CD9 antigen		+		+		+		+	0.87827	-2.91478	6.40846	3.83494	0.824527	-2.74536	5.49385	4.00436	0.485933	-1.74953	6.26864	5.37971	0.771306	-2.59947	4.39908	4.52977
Target	Homo sapiens (Human)	UQCRFS1	P47985	UCRI	UQCRFS1	Cytochrome b-c1 complex subunit Rieske, mitochondrial						+			0		1.15055	-0.360002	0.406299	-2.77461	0		0		1.55714	0.420392	0.354377	-2.56771	0
Target	Homo sapiens (Human)	RAB2A	P61019	RAB2A	RAB2A RAB2	Ras-related protein Rab-2A									0		0		0	-2.59383		0	0		0		0	-2.10786		0
Target	Homo sapiens (Human)	NXF1	Q9UBU9	NXF1	NXF1 TAP	Nuclear RNA export factor 1						+			0.770998	-2.10678	1.19454	1.18387	0.85832	-2.35417	1.05144	0.936483	0.0652187	0.224528	2.07677	2.79277	0.846652	-2.23455	0.256391	0.333696
Target	Homo sapiens (Human)	EIF6	P56537	IF6	EIF6 EIF3A ITGB4BP OK/SW-cl.27	Eukaryotic translation initiation factor 6									0	-0.27787	0	0.267061	0	-2.01162	0	-1.46669	0	1.15346	0	1.16795	0	-1.75389	0	-1.73939
Target	Homo sapiens (Human)	PPIL4	Q8WUA2	PPIL4	PPIL4	Peptidyl-prolyl cis-trans isomerase-like 4									0.36406	-1.2809	0.872294	1.04453	0.902461	-1.79094	0.157788	0.534492	0.269115	-1.16336	0.513984	1.44347	0.874167	-1.55551	0.208082	1.05132
Target	Homo sapiens (Human)	ANKFY1	Q9P2R3	ANFY1	ANKFY1 ANKHZN KIAA1255	Rabankyrin-5									0		0	3.60102	0	-0.989534	0		0		0	3.9093	0	-0.0704689	0
Target	Homo sapiens (Human)	HIST2H2BE	Q16778	H2B2E	H2BC21 H2BFQ HIST2H2BE	Histone H2B type 2-E									0.670126	-1.58512	0.918415	-0.55105	0.734981	-1.44339	0.250279	-0.409315	0.109754	0.314396	1.011	0.63616	0.352535	-0.753081	0.285031	-0.431317
Target	Homo sapiens (Human)	OCIAD1	Q9NX40	OCAD1	OCIAD1 ASRIJ OCIA	OCIA domain-containing protein 1					+	+			0.36287	0.641192	1.4304	0.612375	1.32753	-1.35911	1.09706	-1.38793	1.07821	2.68265	2.43148	2.22105	0.925051	-0.976554	0.570154	-1.43815
Target	Homo sapiens (Human)	C9orf64	Q5T6V5	QNG1	QNG1 C9orf64	Q-nucleotide N-glycosylase 1									0		0	-0.284678	2.61178	-1.29176	0		0		0	0.23984	1.44768	-0.648493	0
Target	Homo sapiens (Human)	ANLN	Q9NQW6	ANLN	ANLN	Anillin					+	+			0.0357542	0.0554791	1.38695	0.934401	0.517912	-0.693909	0.472643	0.185013	1.46284	1.67678	2.50231	2.13187	0.350221	-0.498815	0.0715192	-0.0437298
Target	Homo sapiens (Human)	CKAP2	Q8WWK9	CKAP2	CKAP2 LB1 TMAP	Cytoskeleton-associated protein 2									0.310021	0.414994	0.0469049	-0.0410919	0.319202	-0.377541	1.63138	-0.833627	0.844253	1.36024	0.708739	0.59425	0.081055	-0.113326	0.668884	-0.879313
Target	Homo sapiens (Human)	RPS24	P62847	RS24	RPS24	40S ribosomal protein S24									0.18043	0.627874	0.0359661	-0.0958897	0.560138	-1.26548	0.682283	-1.98924	0.73246	1.71816	0.26161	0.646394	0.446353	-1.06337	0.931469	-2.13514
Target	Homo sapiens (Human)	REPIN1	Q9BWE0	REPI1	REPIN1 RIP60 ZNF464	Replication initiator 1									0	-0.370849	0.461198	0.472368	0	-1.14523	0.383353	-0.302015	0	1.57368	1.12653	1.12532	0	-0.987109	1.85726	-1.43547
Target	Homo sapiens (Human)	FAM162A	Q96A26	F162A	FAM162A C3orf28 E2IG5 DC16 FWP001	Protein FAM162A									0		0		0.510867	-0.977207		0	0		0		0.210707	-0.488164		0
Target	Homo sapiens (Human)	SSR1	P43307	SSRA	SSR1 TRAPA PSEC0262	Translocon-associated protein subunit alpha									0		0	-0.774178	0.459322	-0.937927	0		0		0	0.389848	0.205	-0.476512	0
Target	Homo sapiens (Human)	CBX3	Q13185	CBX3	CBX3	Chromobox protein homolog 3					+				0.686853	0.779964	0.169982	-0.343644	0.437054	-0.813094	1.8567	-1.9367	1.81913	4.1716	0.868529	1.43961	0.132032	-0.288502	1.40951	-3.02049
Target	Homo sapiens (Human)	EHD1	Q9H4M9	EHD1	EHD1 PAST PAST1 CDABP0131	EH domain-containing protein 1									0.481471	-0.816225	0.215049	-0.359069	0.659946	-0.902033	0.228683	-0.444876	0.0645837	-0.120441	0.27327	0.377914	0.256328	-0.40313	0.0565939	0.095225
Target	Homo sapiens (Human)	GFPT1	Q06210	GFPT1	GFPT1 GFAT GFPT	Glutamine--fructose-6-phosphate aminotransferase									0		0.468371	-0.304091	0.204051	-0.752871	0		0		0.371355	0.36601	0.0647148	-0.269621	0
Target	Homo sapiens (Human)	NDUFAF4	Q9P032	NDUF4	NDUFAF4 C6orf66 HRPAP20 HSPC125 My013	NADH dehydrogenase									0	-0.408394	0.0335555	-0.0735807	0	-0.339302	0.00468984	-0.00448895	0	0.993226	0.119075	0.242102	0	0.284164	1.26297	-0.46696
Target	Homo sapiens (Human)	PPP1CB	P62140	PP1B	PPP1CB	Serine/threonine-protein phosphatase PP1-beta catalytic subunit									0.0359787	-0.0921955	0.135411	-0.274933	0.515097	-0.913797	0.547	-1.09653	0.214865	0.688613	0.460351	0.736045	0.502587	-0.86342	0.268374	-0.815989
Target	Homo sapiens (Human)	ADK	P55263	ADK	ADK	Adenosine kinase									0.123926	0.143794	1.07505	0.777587	0.815726	-0.599816	0.0269652	0.0339762	0.447795	1.04924	0.806284	1.50065	0.12009	0.158818	0.168501	0.610227
Target	Homo sapiens (Human)	TUBB3	Q13509	TBB3	TUBB3 TUBB4	Tubulin beta-3 chain						+			0		0.471452	2.22808	0	-0.841747	0		0		1.27388	1.45989	0	-0.6689	0
Target	Homo sapiens (Human)	MYO1E	Q12965	MYO1E	MYO1E MYO1C	Unconventional myosin-Ie									0		0	-0.0630379	0	-1.08751	0		0		0	-0.0398788	0	-1.32215	0
Target	Homo sapiens (Human)	OGT	O15294	OGT1	OGT	UDP-N-acetylglucosamine--peptide N-acetylglucosaminyltransferase 110 kDa subunit									0		0		0.162719	-0.291312		0	0		0		0.00612742	0.0106014		0
Target	Homo sapiens (Human)	SRSF5	Q13243	SRSF5	SRSF5 HRS SFRS5 SRP40	Serine/arginine-rich splicing factor 5					+				0.920034	1.5097	0.285205	-0.418857	0.51706	-0.735659	1.57561	-2.66422	1.72169	4.14515	0.159103	-0.457154	0.2429	-0.527719	1.60086	-5.13002
Target	Homo sapiens (Human)	BAZ1B	Q9UIG0	BAZ1B	BAZ1B WBSC10 WBSCR10 WBSCR9 WSTF	Tyrosine-protein kinase BAZ1B						+			0.105036	0.18764	1.01344	0.732412	0.239063	-0.286255	0.177138	0.258517	0.999657	1.69988	2.20849	2.2213	0.126609	0.178173	0.40015	0.699594
Target	Homo sapiens (Human)	PSPC1	Q8WXF1	PSPC1	PSPC1 PSP1	Paraspeckle component 1						+			0.584307	-0.475	0.886376	0.38289	1.21922	-0.607976	0.296066	0.249914	0.647413	0.890764	2.34425	1.6099	0.304118	-0.155958	0.361991	0.563179
Target	Homo sapiens (Human)	PES1	O00541	PESC	PES1	Pescadillo homolog						+			0.339095	-0.674294	1.34195	1.67524	0.346895	-0.67616	1.30124	1.67337	0.474903	0.929885	1.7726	2.66428	0.280896	-0.568405	0.746889	1.16599
Target	Homo sapiens (Human)	SELENOS	Q9BQE4	SELS	SELENOS SELS VIMP AD-015 SBBI8	Selenoprotein S									0	1.18147	0		0.173332	0.0710821	0		0	2.0295	0		1.06102	0.309534	0
Target	Homo sapiens (Human)	BNIP1	Q12981	SEC20	BNIP1 NIP1 SEC20L TRG8	Vesicle transport protein SEC20									0		0	-1.23261	0	-0.125614	0		0		0	-0.588675	0	0.85457	0
Target	Homo sapiens (Human)	BPNT1	O95861	BPNT1	BPNT1	3'(2'),5'-bisphosphate nucleotidase 1									0.368386	-1.62489	0.00486599	0.0210946	0.12661	-0.61458	0.445204	1.0314	0.239917	-1.22862	0.243693	1.27783	0.0625429	-0.393795	0.507849	2.11266
Target	Homo sapiens (Human)	RTCB	Q9Y3I0	RTCB	RTCB C22orf28 HSPC117	RNA-splicing ligase RtcB homolog						+			0.416419	0.583375	0.442472	0.619808	0.544191	-0.96569	0.884413	-0.929257	0.459148	1.86871	1.83558	3.0686	0.589312	-1.33735	0.0399678	-0.137457
Target	Homo sapiens (Human)	SAMHD1	Q9Y3Z3	SAMH1	SAMHD1 MOP5	Deoxynucleoside triphosphate triphosphohydrolase SAMHD1					+	+			0.414489	-0.183514	1.58943	0.573423	0.988907	-0.428578	1.04979	0.328359	1.57533	1.48371	2.88968	1.55609	0.10407	0.0899868	0.171879	0.162365
Target	Homo sapiens (Human)	KLK6	Q92876	KLK6	KLK6 PRSS18 PRSS9	Kallikrein-6									0		0.233589	0.600629	0.0209681	-0.0601206	0		0		0.373905	0.972718	0.00343256	0.00988674	0
Target	Homo sapiens (Human)	SRSF10	O75494	SRS10	SRSF10 FUSIP1 FUSIP2 SFRS13A TASR	Serine/arginine-rich splicing factor 10					+				0.949277	1.11149	0.165757	-0.378341	0.140108	-0.32435	1.42496	-1.81418	2.65764	3.40765	0.728269	1.38776	0.121137	0.290034	1.83439	-1.72985
Target	Homo sapiens (Human)	GBAS	O75323	NIPS2	NIPSNAP2 GBAS	Protein NipSnap homolog 2									0	-0.752978	0.24576	0.282049	0.164512	-0.363081	0	0.671947	0	0.425375	0.231455	0.354814	0.182252	0.449643	0	0.379082
Target	Homo sapiens (Human)	PHF5A	Q7RTV0	PHF5A	PHF5A	PHD finger-like domain-containing protein 5A									0	-0.604123	1.8908	-0.967884	0.596209	-0.412945	0	-0.776706	0	1.12291	0.820313	0.372745	0.207681	0.159613	0	-0.590555
Target	Homo sapiens (Human)	BUB3	O43684	BUB3	BUB3	Mitotic checkpoint protein BUB3					+	+			0.477959	0.215339	0.02392	-0.0124633	0.609547	-0.323963	2.15063	-0.551765	3.43482	2.11173	3.13914	1.40292	0.126418	0.0796668	3.05695	-0.629136
Target	Homo sapiens (Human)	TXNL1	O43396	TXNL1	TXNL1 TRP32 TXL TXNL	Thioredoxin-like protein 1						+			0	2.55812	2.04864	0.771058	0.329012	-0.402958	0	-2.19002	0	3.53057	2.16666	1.15608	0.0131694	0.0114778	0	-2.36302
Target	Homo sapiens (Human)	NT5E	P21589	5NTD	NT5E NT5 NTE	5'-nucleotidase		+			+	+			0.312775	0.367531	3.85583	1.42834	0.232783	-0.277501	2.22664	0.78331	1.54568	2.22098	3.91074	2.32216	0.163426	0.204994	0.246915	0.306172
Target	Homo sapiens (Human)	MRPS25	P82663	RT25	MRPS25 RPMS25	28S ribosomal protein S25, mitochondrial									0	2.16782	0		0	-0.389591	0		0	3.05377	0		0	0.0344734	0
Target	Homo sapiens (Human)	LETM1	O95202	LETM1	LETM1	Mitochondrial proton/calcium exchanger protein					+	+			1.17001	-0.297521	1.9575	0.478392	2.19883	-0.507102	0.984958	0.268811	2.59607	1.43784	3.2058	2.0896	1.23735	-0.277213	0.589313	0.374546
Target	Homo sapiens (Human)	PTMA	P06454	PTMA	PTMA TMSA	Prothymosin alpha					+	+			0.316927	-0.401789	0.672272	0.779926	0.230248	-0.399825	1.27127	0.781891	2.16338	2.71936	2.29775	2.78504	0.095334	0.176861	0.332666	0.242546
Target	Homo sapiens (Human)	ACADVL	P49748	ACADV	ACADVL VLCAD	Very long-chain specific acyl-CoA dehydrogenase, mitochondrial					+	+			0.587337	-0.447768	0.756168	0.488178	0.803596	-0.274282	0.714716	0.661663	1.27381	1.366	2.97693	1.53229	1.03338	0.430264	0.527883	0.596547
Target	Homo sapiens (Human)	GOT1	P17174	AATC	GOT1	Aspartate aminotransferase, cytoplasmic					+	+			0.568319	0.58777	0.262629	-0.0753733	0.517265	-0.246543	1.00404	-0.909687	1.81046	2.4326	3.52911	1.255	0.728174	0.439832	0.608579	-0.737768
Target	Homo sapiens (Human)	CORO1B	Q9BR76	COR1B	CORO1B	Coronin-1B					+	+			0.349263	-0.394989	0.403382	0.373739	0.272535	-0.29016	0.473056	0.478568	1.34445	1.43102	1.99796	1.74955	0.248407	0.26313	0.553494	0.581664
Target	Homo sapiens (Human)	ELOC	Q15369	ELOC	ELOC TCEB1	Elongin-C						+			0	-0.280336	0.713042	0.253857	0	-0.249104	0.915837	0.285089	0	0.820871	2.49117	1.24922	0	0.175923	1.42491	0.604268
Target	Homo sapiens (Human)	NDUFA9	Q16795	NDUA9	NDUFA9 NDUFS2L	NADH dehydrogenase					+	+			2.36711	1.27699	1.08031	0.879661	0.338311	-0.238085	0.89387	-0.635413	2.80489	2.7645	1.6508	1.65896	0.095213	-0.0822449	1.12826	-1.18779
Target	Homo sapiens (Human)	PCYT1A	P49585	PCY1A	PCYT1A CTPCT PCYT1	Choline-phosphate cytidylyltransferase A									0.897238	-1.49348	0.105688	-0.251563	0.137892	-0.322676	0.553568	0.919243	0.761781	-1.37415	0.0411539	-0.156382	0.0174727	0.0487143	0.36473	1.26648
Target	Homo sapiens (Human)	TCEA1	P23193	TCEA1	TCEA1 GTF2S TFIIS	Transcription elongation factor A protein 1					+	+			0.659399	0.435123	1.4286	0.592064	0.124552	-0.0934226	0.100847	0.0635185	2.67952	1.84462	3.34575	1.96418	0.641349	0.358903	1.14866	0.478464
Target	Homo sapiens (Human)	IDH2	P48735	IDHP	IDH2	Isocitrate dehydrogenase					+				0.45295	0.455475	0.60106	0.646292	0.208459	-0.275769	0.0688583	-0.0849514	2.2035	2.07515	0.66402	1.45309	0.124712	0.196785	0.17521	-0.425271
Target	Homo sapiens (Human)	GSR	P00390	GSHR	GSR GLUR GRD1	Glutathione reductase, mitochondrial									0		0	0.128828	0	-0.541497	0		0		0	1.46542	0	-0.653436	0
Target	Homo sapiens (Human)	VDAC2	P45880	VDAC2	VDAC2	Voltage-dependent anion-selective channel protein 2					+	+			0.771193	0.213091	0.0536637	-0.060723	0.3129	-0.305849	2.47278	-0.579663	4.0633	2.40627	1.55385	1.26714	0.278069	0.270459	2.98012	-0.868673
Target	Homo sapiens (Human)	DLAT	P10515	ODP2	DLAT DLTA	Dihydrolipoyllysine-residue acetyltransferase component of pyruvate dehydrogenase complex, mitochondrial					+				0.10249	0.113595	0.514157	1.58027	0.772999	-0.235566	0.368135	1.23111	2.45784	2.02865	1.09644	2.89239	1.59177	0.491182	0.458542	1.35493
Target	Homo sapiens (Human)	DENR	O43583	DENR	DENR DRP1 H14	Density-regulated protein					+				0.094787	0.057222	2.58044	-0.821123	0.867943	-0.275357	2.0929	-1.1537	2.4219	1.70308	0.116082	-0.06663	0.395571	0.219912	2.68189	-1.5498
Target	Homo sapiens (Human)	CTDSPL2	Q05D32	CTSL2	CTDSPL2 HSPC058 HSPC129	CTD small phosphatase-like protein 2					+				1.40517	-0.476885	0.434374	-0.13236	0.832478	-0.219391	0.365069	0.125134	1.30432	0.92021	1.13443	0.39886	0.00601715	0.00352987	1.02874	-0.51782
Target	Homo sapiens (Human)	UQCRH	P07919	QCR6	UQCRH	Cytochrome b-c1 complex subunit 6, mitochondrial						+			0		0.864575	0.724153	1.30815	-0.253163	0		0		2.09119	1.60658	0.587109	0.170089	0
Target	Homo sapiens (Human)	SMARCD2	Q92925	SMRD2	SMARCD2 BAF60B PRO2451	SWI/SNF-related matrix-associated actin-dependent regulator of chromatin subfamily D member 2						+			0	-0.804146	1.26268	0.213997	0	-0.205498	0	0.812645	0	0.544874	4.07302	1.61437	0	0.102776	0	1.17227
Target	Homo sapiens (Human)	RPS13	P62277	RS13	RPS13	40S ribosomal protein S13									0		0	-0.541135	0.166827	-0.268473	0		0		0	0.513585	0.192326	0.294451	0
Target	Homo sapiens (Human)	KLC1	Q07866	KLC1	KLC1 KLC KNS2	Kinesin light chain 1									0.21257	-0.309258	0.162971	0.275537	0.352263	-0.319064	0.113252	0.265731	0.127685	0.486303	0.577879	1.27091	0.0763848	-0.0850306	0.166093	0.699575
Target	Homo sapiens (Human)	HCCS	P53701	CCHL	HCCS CCHL	Holocytochrome c-type synthase					+	+			1.39413	0.489436	0.540346	0.296653	0.526098	-0.218445	0.834962	-0.411228	3.19224	2.11896	2.12425	1.43254	0.376597	0.169737	0.774106	-0.516685
Target	Homo sapiens (Human)	CCDC124	Q96CT7	CC124	CCDC124	Coiled-coil domain-containing protein 124									0.557069	1.26555	0.48618	-0.501023	0.355627	0.717696	1.51797	-1.04888	0.583621	2.0019	0.0103607	-0.029597	0.472334	1.35553	0.262114	-0.675968
Target	Homo sapiens (Human)	NPEPPS	P55786	PSA	NPEPPS PSA	Puromycin-sensitive aminopeptidase									0.135259	0.270404	1.48997	1.16129	0.393554	-0.538609	0.330786	0.352273	0.853739	2.05821	1.13567	3.57819	0.373317	-0.704522	0.155223	0.815456
Target	Homo sapiens (Human)	TXNRD1	Q16881	TRXR1	TXNRD1 GRIM12 KDRF	Thioredoxin reductase 1, cytoplasmic					+				0.666392	0.658817	1.09378	1.30244	0.00201704	-0.00310961	0.555538	0.640518	2.07461	1.62787	0.765594	1.14254	0.951177	0.868048	0.237368	0.382727
Target	Homo sapiens (Human)	PSMD11	O00231	PSD11	PSMD11	26S proteasome non-ATPase regulatory subunit 11									0.916645	-0.868704	0.330804	-0.285055	0.523886	-0.61408	0.0437962	-0.0304311	0.304713	-0.268248	0.380846	1.09389	0.310406	-0.655821	0.31486	0.706312
Target	Homo sapiens (Human)	SLC25A3	Q00325	MPCP	SLC25A3 PHC OK/SW-cl.48	Phosphate carrier protein, mitochondrial					+	+			0.00354021	0.00267156	1.22433	-0.484826	0.503887	-0.212226	1.3201	-0.699723	1.97014	1.96528	2.18323	0.891276	1.05598	0.413749	0.699528	-0.660251
Target	Homo sapiens (Human)	WDR12	Q9GZL7	WDR12	WDR12	Ribosome biogenesis protein WDR12					+	+			0.1163	-0.0564384	1.59903	1.9519	0.648318	-0.176874	1.06621	1.83147	1.9135	1.78793	3.05156	2.00043	0.750435	0.221326	0.443576	0.433828
Target	Homo sapiens (Human)	GRHPR	Q9UBQ7	GRHPR	GRHPR GLXR MSTP035	Glyoxylate reductase/hydroxypyruvate reductase									0		0	-0.143594	0	-0.191173	0		0		0	1.17512	0	0.433985	0
Target	Homo sapiens (Human)	DDX47	Q9H0S4	DDX47	DDX47	Probable ATP-dependent RNA helicase DDX47					+	+			0.375857	0.58907	0.892738	0.239921	0.244265	-0.340298	0.840312	-0.689447	2.11218	2.08883	2.93791	1.42824	0.667629	-0.383865	1.31105	-1.04446
Target	Homo sapiens (Human)	SAP18	O00422	SAP18	SAP18 GIG38	Histone deacetylase complex subunit SAP18									0.447523	-0.429709	1.01885	0.767385	0.240685	-0.113609	0.994808	1.08349	0.299657	0.372464	1.08146	1.24603	0.1223	0.0687873	0.591967	0.942349
Target	Homo sapiens (Human)	EIF3L	Q9Y262	EIF3L	EIF3L EIF3EIP EIF3S6IP HSPC021 HSPC025 MSTP005	Eukaryotic translation initiation factor 3 subunit L					+	+			0.350054	0.304137	0.0353375	0.0452436	0.155032	-0.127667	0.338249	-0.38656	2.14879	1.82081	1.33897	1.20517	0.659579	0.490044	0.102918	-0.125596
Target	Homo sapiens (Human)	PHB2	Q99623	PHB2	PHB2 BAP REA	Prohibitin-2					+	+	+		2.59202	1.78769	1.04478	0.944681	1.7167	-0.182672	0.96266	-1.02569	3.971	4.25271	1.6243	2.2132	2.16441	0.311856	1.19486	-1.72765
Target	Homo sapiens (Human)	LUC7L2	Q9Y383	LC7L2	LUC7L2 CGI-59 CGI-74	Putative RNA-binding protein Luc7-like 2					+	+			2.2292	0.486155	1.39136	0.983908	0.184036	-0.0747725	0.623756	0.422981	3.20795	1.33663	2.04899	2.25254	0.84105	0.38619	1.36772	1.3021
Target	Homo sapiens (Human)	PSME1	Q06323	PSME1	PSME1 IFI5111	Proteasome activator complex subunit 1					+	+			0.306085	0.147291	0.0931239	-0.0130927	0.621045	-0.223438	1.46492	-0.383821	2.35806	2.01391	1.98265	1.42264	0.177461	0.203372	1.07505	-0.387895
Target	Homo sapiens (Human)	PSMA1	P25786	PSA1	PSMA1 HC2 NU PROS30 PSC2	Proteasome subunit alpha type-1					+	+			1.75585	-0.487849	0.876443	-0.213085	0.346475	-0.130768	1.07294	0.143996	3.90959	1.98625	2.95891	1.25085	1.41258	0.543133	0.992693	-0.19227
Target	Homo sapiens (Human)	TKT	P29401	TKT	TKT	Transketolase					+	+			1.12462	-0.533527	1.05708	0.376783	0.296166	-0.147934	1.78292	0.762376	2.26992	1.67721	3.1739	1.60373	1.23044	0.610319	0.969391	0.53684
Target	Homo sapiens (Human)	HMGA1	P17096	HMGA1	HMGA1 HMGIY	High mobility group protein HMG-I/HMG-Y					+	+	+		1.69901	-0.324956	0.180505	-0.0412292	0.979104	-0.0930265	0.767305	0.190701	4.35535	1.33414	4.14156	1.51546	3.47831	0.514496	2.57881	0.695814
Target	Homo sapiens (Human)	TACO1	Q9BSH4	TACO1	TACO1 CCDC44 PRO0477	Translational activator of cytochrome c oxidase 1						+			0		1.86139	-0.926915	2.08663	-0.183547	0		0		1.25137	-1.33944	0.108184	-0.0376596	0
Target	Homo sapiens (Human)	DARS	P14868	SYDC	DARS1 DARS PIG40	Aspartate--tRNA ligase, cytoplasmic					+				1.20238	1.71232	0.180186	-0.153973	0.22442	-0.232133	1.54766	-2.09842	1.57351	3.01662	0.677409	0.751247	0.0151305	-0.019317	1.16428	-2.28469
Target	Homo sapiens (Human)	STMN3	Q9NZ72	STMN3	STMN3 SCLIP	Stathmin-3									0.0940386	0.176187	0		0.0920859	0.16624	0		0.32278	0.563194	0		0.171913	0.304138	0
Target	Homo sapiens (Human)	PSMD9	O00233	PSMD9	PSMD9	26S proteasome non-ATPase regulatory subunit 9									0	1.2422	0.300047	0.182076	0.095956	-0.108435	0	-1.16856	0	1.62766	0.457051	0.177926	0.187155	0.193012	0	-1.25672
Target	Homo sapiens (Human)	GC	P04062	GBA1	GBA1 GBA GC GLUC	Lysosomal acid glucosylceramidase									0	-1.58909	0.111061	-0.113558	0.822637	-0.787534	0	0.688003	0	-2.43675	0.1544	-0.342834	0.580739	-1.18572	0	0.908189
Target	Homo sapiens (Human)	TMEM126A	Q9H061	T126A	TMEM126A	Transmembrane protein 126A					+				1.95766	-1.27364	0.286266	-0.685145	0.566246	-0.310033	0.107425	0.278464	2.83428	-2.01049	0.0384382	0.300567	0.286281	-0.281809	0.304696	2.02925
Target	Homo sapiens (Human)	CD59	P13987	CD59	CD59 MIC11 MIN1 MIN2 MIN3 MSK21	CD59 glycoprotein		+				+			0.393241	0.949871	5.10969	1.57105	0.41376	-0.144763	0.179273	0.476419	0.883746	1.83852	4.52996	2.04187	0.0835643	0.0389016	0.0898029	0.24225
Target	Homo sapiens (Human)	SRSF9	Q13242	SRSF9	SRSF9 SFRS9 SRP30C	Serine/arginine-rich splicing factor 9					+	+			0.942001	0.661828	0.33069	0.138964	0.510777	0.18734	0.428251	-0.335524	2.87548	2.61393	2.71115	1.21784	1.92583	0.717523	0.963933	-0.678567
Target	Homo sapiens (Human)	UBXN1	Q04323	UBXN1	UBXN1 SAKS1	UBX domain-containing protein 1					+				0.290665	-0.28145	0	0.032142	0.0733393	-0.060161	0	0.253431	1.12031	0.883821	0	0.666007	0.389799	0.28565	0	0.0678355
Target	Homo sapiens (Human)	WIZ	O95785	WIZ	WIZ ZNF803	Protein Wiz					+	+			0.00441692	-0.00842158	0.594746	0.883279	0.0240509	-0.0451304	0.569621	0.84657	1.19299	1.4438	1.33952	1.92565	0.109146	0.18128	0.441768	0.663127
Target	Homo sapiens (Human)	PSMB6	P28072	PSB6	PSMB6 LMPY Y	Proteasome subunit beta type-6					+				1.27842	-0.587534	0	-0.12259	0	-0.000968933	1.70854	0.463975	2.99481	1.88928	0	1.1831	0	0.710903	0.00838981	0.00472895
Target	Homo sapiens (Human)	ENO1	P06733	ENOA	ENO1 ENO1L1 MBPB1 MPB1	Alpha-enolase					+	+			0.457539	-0.2777	0.39736	0.187489	0.110418	-0.0696373	0.767597	0.395551	2.4159	1.35576	2.30667	1.41897	1.15139	0.633176	1.47862	0.69639
Target	Homo sapiens (Human)	TRIAP1	O43715	TRIA1	TRIAP1 15E1.1 HSPC132	TP53-regulated inhibitor of apoptosis 1					+	+			0.768107	-0.288137	0.225941	-0.0872285	0.0203425	0.0100015	0.543191	0.21091	3.30626	1.08929	1.30678	0.612035	1.05238	0.396848	0.649668	-0.080411
Target	Homo sapiens (Human)	RAB5C	P51148	RAB5C	RAB5C RABL	Ras-related protein Rab-5C					+	+	+		0.2742	-0.0802663	0.654785	0.150889	0.0621699	0.0160688	0.894433	0.247224	3.42083	1.70168	4.15196	1.73578	2.21787	0.498022	1.5424	0.532129
Target	Homo sapiens (Human)	RAB11A	P62491	RB11A	RAB11A RAB11	Ras-related protein Rab-11A					+	+			0.892723	0.50345	1.09578	0.510179	0.0450565	-0.0310911	0.0331803	-0.0243619	2.55523	2.43629	2.43504	1.62948	0.604076	0.357536	0.530886	-0.449269
Target	Homo sapiens (Human)	RSL1D1	O76021	RL1D1	RSL1D1 CATX11 CSIG PBK1 L12	Ribosomal L1 domain-containing protein 1				+	+	+	+		1.93567	-0.412736	0.779702	0.1181	0.0654072	0.0171318	2.77602	0.547967	3.55827	1.55016	4.43611	1.52246	2.41474	0.578026	2.05823	0.550331
Target	Homo sapiens (Human)	CLTA	P09496	CLCA	CLTA	Clathrin light chain A					+	+			0.0207709	-0.0196253	1.57045	-0.229346	0.399994	0.196627	0.0176993	-0.0130939	1.74656	1.29737	3.31023	0.886221	1.27052	0.507481	0.121049	0.0963275
Target	Homo sapiens (Human)	RBM17	Q96I25	SPF45	RBM17 SPF45	Splicing factor 45					+	+	+		0.617137	-0.0434866	0.208915	0.0787036	0.177908	0.0227534	0.31901	0.144944	4.43355	1.7343	3.70022	1.32515	3.34264	0.525148	0.382783	0.115992
Target	Homo sapiens (Human)	PHB	P35232	PHB1	PHB1 PHB	Prohibitin 1				+	+	+			1.49565	-0.343957	1.5688	0.522317	0.022708	-0.0097847	2.71022	0.856489	4.26243	2.3719	3.79393	2.30989	1.60439	0.530099	1.4547	0.468085
Target	Homo sapiens (Human)	OXA1L	Q15070	OXA1L	OXA1L	Mitochondrial inner membrane protein OXA1L									0	0.281084	0.170036	0.243266	0.0843051	-0.209925	0	-0.247743	0	0.204329	0.509176	0.554999	0.0798421	-0.196873	0	0.153797
Target	Homo sapiens (Human)	LMNB2	Q03252	LMNB2	LMNB2 LMN2	Lamin-B2					+		+		0.192311	-0.127942	0.624407	0.241192	0.365217	0.0943279	0.734728	0.463462	2.01705	1.63703	1.19293	1.06348	2.33501	0.659438	0.0554296	0.0858847
Target	Homo sapiens (Human)	SRSF2	Q01130	SRSF2	SRSF2 SFRS2	Serine/arginine-rich splicing factor 2					+	+	+		0.0195532	-0.011329	0.0854955	-0.016168	0.369793	0.146116	0.517655	0.141277	2.95747	1.69866	3.41614	1.3386	2.27753	0.97762	1.77984	0.617565
Target	Homo sapiens (Human)	AK4	P27144	KAD4	AK4 AK3 AK3L1	Adenylate kinase 4, mitochondrial									0.00797415	0.0102418	0.104825	-0.0714124	0.0414762	0.0273234	0.0426974	-0.0543308	0.803488	1.22474	0.266801	-0.242611	0.612513	0.501457	0.617566	-0.965895
Target	Homo sapiens (Human)	DDX54	Q8TDD1	DDX54	DDX54	ATP-dependent RNA helicase DDX54					+	+			0.668773	-0.226784	1.86055	0.977533	0.367917	0.142225	2.38684	1.34654	1.12477	0.427051	1.84257	1.81765	1.27841	0.502497	1.91047	1.8931
Target	Homo sapiens (Human)	UBXN7	O94888	UBXN7	UBXN7 KIAA0794 UBXD7	UBX domain-containing protein 7									0	1.34716	0.030106	0.0586662	0.107763	0.159482	0	-1.12902	0	3.36148	1.22175	2.0538	0.487794	0.638401	0	-0.669288
Target	Homo sapiens (Human)	AQR	O60306	AQR	AQR KIAA0560	RNA helicase aquarius									0		0.268084	-0.294331	0.35891	0.27117	0		0		0.0344807	0.0718587	0.724057	0.769951	0
Target	Homo sapiens (Human)	PSMC2	P35998	PRS7	PSMC2 MSS1	26S proteasome regulatory subunit 7					+				0.773216	-0.315531	0.227818	-0.156101	0.224102	0.128131	0.528299	0.287561	1.58686	1.40048	0.78858	0.657923	1.74461	1.03662	0.235707	0.294067
Target	Homo sapiens (Human)	PPP1CA	P62136	PP1A	PPP1CA PPP1A	Serine/threonine-protein phosphatase PP1-alpha catalytic subunit						+			0.158595	0.348931	1.0667	0.676879	0.0848056	-0.195568	0.155202	0.13238	0.475579	0.971798	2.35321	1.0385	0.0805118	-0.20072	0.255797	-0.134017
Target	Homo sapiens (Human)	ERGIC3	Q9Y282	ERGI3	ERGIC3 C20orf47 ERV46 SDBCAG84 CGI-54 PRO0989	Endoplasmic reticulum-Golgi intermediate compartment protein 3					+	+			0.14023	-0.0966689	0.0563544	-0.0746695	0.108636	0.134461	0.223924	0.15646	3.24841	1.70012	1.2999	1.26092	0.97945	0.850833	0.711414	0.411633
Target	Homo sapiens (Human)	SS18	Q15532	SSXT	SS18 SSXT SYT	Protein SSXT									0		0		0	0.375984		0	0		0		0	0.549015		0
Target	Homo sapiens (Human)	EIF1AX	P47813	IF1AX	EIF1AX EIF1A EIF4C	Eukaryotic translation initiation factor 1A, X-chromosomal						+	+		0	0.388372	2.53626	0.781106	0.457493	0.157859	0	0.550594	0	1.54855	4.26973	2.08068	1.96106	0.613973	0	1.14611
Target	Homo sapiens (Human)	ATAD1	Q8NBU5	ATAD1	ATAD1 FNP001	Outer mitochondrial transmembrane helix translocase					+				0.449331	0.313664	1.77705	-0.426262	0.271887	-0.136569	1.61936	-0.876495	1.34267	1.2985	0.166535	-0.091451	0.125377	-0.0931301	1.62763	-1.48308
Target	Homo sapiens (Human)	NARS2	Q96I59	SYNM	NARS2	Probable asparagine--tRNA ligase, mitochondrial									0	-0.261169	0.385215	0.180712	0.728362	0.245309	0	0.68719	0	1.14225	0.244052	0.679277	1.11009	1.02137	0	0.55839
Target	Homo sapiens (Human)	TPI1	P60174	TPIS	TPI1 TPI	Triosephosphate isomerase					+	+			0.857531	-0.249663	0.195864	0.130201	0.110233	0.0664037	1.10577	0.446267	3.21043	1.95881	2.17741	1.54474	1.66826	0.762843	0.522167	0.348777
Target	Homo sapiens (Human)	KARS	Q15046	SYK	KARS1 KARS KIAA0070	Lysine--tRNA ligase					+				0.191686	0.193544	0.23953	-0.0706005	0.204341	0.187049	0.146637	-0.0770963	2.05856	1.88135	1.05498	0.730448	1.04727	0.891844	0.337865	-0.259058
Target	Homo sapiens (Human)	HADHA	P40939	ECHA	HADHA HADH	Trifunctional enzyme subunit alpha, mitochondrial					+	+			0.067783	0.0984173	0.29989	-0.19487	0.180115	0.136119	0.115642	-0.157168	1.17163	1.06911	1.33554	1.35229	1.35409	0.770632	0.84166	1.05381
Target	Homo sapiens (Human)	LMNB1	P20700	LMNB1	LMNB1 LMN2 LMNB	Lamin-B1					+	+	+		0.257362	-0.114103	1.82058	0.336124	1.0999	0.133478	1.45628	0.583705	2.31999	2.19484	5.05584	2.72396	4.39416	0.892062	1.63763	1.42119
Target	Homo sapiens (Human)	PSMD3	O43242	PSMD3	PSMD3	26S proteasome non-ATPase regulatory subunit 3					+	+			0.00846975	-0.00762494	0.552973	-0.150691	0.121462	-0.070823	0.376079	-0.213889	1.61018	1.3166	2.59404	0.63055	0.137189	0.0157878	0.808094	-0.670258
Target	Homo sapiens (Human)	EFHD2	Q96C19	EFHD2	EFHD2 SWS1	EF-hand domain-containing protein D2					+				1.45389	-0.455097	0.40823	-0.506872	0.199383	0.248587	0.306378	0.196812	1.1882	1.40578	0.382843	0.426877	1.36515	1.41909	0.335312	0.440184
Target	Homo sapiens (Human)	DDX24	Q9GZR7	DDX24	DDX24	ATP-dependent RNA helicase DDX24					+				1.76267	-0.654737	0.546173	-0.401461	0.450768	0.196131	0.647145	0.449407	2.21286	0.62999	0.601219	0.64539	1.13818	0.416192	0.392255	0.431592
Target	Homo sapiens (Human)	CTNNB1	P35222	CTNB1	CTNNB1 CTNNB OK/SW-cl.35 PRO2286	Catenin beta-1					+	+			0.726694	0.466225	1.953	0.406823	0.791801	0.184465	0.163279	0.125063	2.58666	1.88182	3.39364	1.14583	1.47902	0.412161	0.525737	-0.323832
Target	Homo sapiens (Human)	RCC2	Q9P258	RCC2	RCC2 KIAA1470 TD60	Protein RCC2					+	+	+		1.77282	0.769834	1.05734	0.39679	0.647693	0.270561	0.21788	-0.102484	3.68743	2.87704	2.54883	1.80982	2.02981	0.971755	0.120773	-0.095466
Target	Homo sapiens (Human)	AIP	O00170	AIP	AIP XAP2	AH receptor-interacting protein									0	0.620771	0	0.564376	0	-0.0424633	0	-0.0988592	0	1.66569	0	1.56291	0	0.0450306	0	-0.057752
Target	Homo sapiens (Human)	M6PR	P20645	MPRD	M6PR MPR46 MPRD	Cation-dependent mannose-6-phosphate receptor					+				0.333176	0.600398	0.185612	0.384111	0.0458875	-0.0426006	0.0887716	-0.258888	1.39167	1.7132	0.748817	1.47731	0.111343	0.0905037	0.048311	-0.145377
Target	Homo sapiens (Human)	LRRFIP1	Q32MZ4	LRRF1	LRRFIP1 GCF2 TRIP	Leucine-rich repeat flightless-interacting protein 1					+	+			0.0460047	-0.0179125	0.0023732	0.00185839	0.127604	0.0860742	0.288645	0.105845	2.85769	1.69397	1.54133	1.25857	0.825034	0.431945	0.0031471	-0.00345548
Target	Homo sapiens (Human)	RUVBL2	Q9Y230	RUVB2	RUVBL2 INO80J TIP48 TIP49B CGI-46	RuvB-like 2					+	+			1.44608	0.596361	0.944424	0.418493	0.230489	0.0900383	0.13674	-0.0878302	2.55331	2.45682	1.89201	1.6261	1.92534	0.713823	0.0813042	-0.116897
Target	Homo sapiens (Human)	TIMM9	Q9Y5J7	TIM9	TIMM9 TIM9 TIM9A TIMM9A	Mitochondrial import inner membrane translocase subunit Tim9					+				0.0161536	-0.00725269	0.746056	-0.305188	0.167911	0.0812225	0.584083	-0.216713	1.60963	1.0607	0.215135	0.0878595	1.53473	0.472043	0.79863	-0.5008
Target	Homo sapiens (Human)	MDH1	P40925	MDHC	MDH1 MDHA	Malate dehydrogenase, cytoplasmic									0.668318	3.2354	0.544883	0.532055	0.142645	0.143583	0.513861	-2.55976	0.804595	4.21142	0.694008	1.0641	0.639721	0.863539	0.407753	-2.28378
Target	Homo sapiens (Human)	ACAT2	Q9BWD1	THIC	ACAT2 ACTL	Acetyl-CoA acetyltransferase, cytosolic					+				0.367725	-0.223064	0	0.304339	0.125002	0.109863	0	0.637266	3.0146	2.51358	0	2.64374	1.22415	0.924494	0	1.05466
Target	Homo sapiens (Human)	SCFD1	Q8WVM8	SCFD1	SCFD1 C14orf163 KIAA0917 STXBP1L2 FKSG23	Sec1 family domain-containing protein 1					+	+	+		0.42571	0.874067	2.57105	0.702556	0.701801	0.200986	0.0111306	0.0294749	1.41392	2.57169	5.05493	2.20818	2.33643	0.747758	0.173101	0.384249
Target	Homo sapiens (Human)	IMPAD1	Q9NX62	IMPA3	BPNT2 IMPA3 IMPAD1	Golgi-resident adenosine 3',5'-bisphosphate 3'-phosphatase									0		0.556808	0.749907	0.0701471	-0.0985902	0		0		0.612577	0.778664	0.0845016	-0.107531	0
Target	Homo sapiens (Human)	RUVBL1	Q9Y265	RUVB1	RUVBL1 INO80H NMP238 TIP49 TIP49A	RuvB-like 1					+	+			0.485921	0.238371	0.0148157	0.0093352	0.161715	0.0802523	0.253382	-0.148783	2.7304	2.12338	1.9156	1.05315	1.4221	0.554345	0.71045	-0.515882
Target	Homo sapiens (Human)	MRPS18B	Q9Y676	RT18B	MRPS18B C6orf14 HSPC183 PTD017	28S ribosomal protein S18b, mitochondrial					+				0.312073	0.453784	0.818842	-0.370388	0.0598986	0.0765508	1.13282	-0.747621	1.11934	2.3885	0.101605	0.051122	0.018894	0.039465	2.6719	-2.29792
Target	Homo sapiens (Human)	ZC3H14	Q6PJT7	ZC3HE	ZC3H14	Zinc finger CCCH domain-containing protein 14					+		+		0.944045	0.768841	0.154676	0.192225	1.70775	0.374585	0.12474	-0.202031	2.85198	2.45618	0.805086	1.51423	2.09317	0.756985	0.0710912	-0.18497
Target	Homo sapiens (Human)	CTNND1	O60716	CTND1	CTNND1 KIAA0384	Catenin delta-1					+	+			1.92319	0.635299	1.59547	0.707728	0.161599	0.0739142	0.332212	0.146343	3.55041	2.19941	2.94108	2.10705	0.477458	0.232237	0.237774	0.139886
Target	Homo sapiens (Human)	ARPC2	O15144	ARPC2	ARPC2 ARC34 PRO2446	Actin-related protein 2/3 complex subunit 2					+		+		1.47446	1.26151	0.0920302	0.172021	0.968874	0.19573	0.508404	-0.893759	2.68627	3.17006	0.577573	0.910526	3.3469	1.04506	0.66699	-1.21448
Target	Homo sapiens (Human)	SSBP1	Q04837	SSBP	SSBP1 SSBP	Single-stranded DNA-binding protein, mitochondrial						+	+		0.40958	-0.201834	0.446754	0.10357	0.646878	0.293465	2.2829	0.598869	0.810003	0.936458	3.29857	1.48127	2.15864	1.02679	1.41767	1.5716
Target	Homo sapiens (Human)	SRSF6	Q13247	SRSF6	SRSF6 SFRS6 SRP55	Serine/arginine-rich splicing factor 6					+	+	+		0.801998	0.273679	1.32773	0.405233	0.35108	0.152313	1.17895	0.283868	2.41702	2.63806	4.18692	2.10707	1.98688	0.655205	0.10367	0.124214
Target	Homo sapiens (Human)	RAD21	O60216	RAD21	RAD21 HR21 KIAA0078 NXP1 SCC1	Double-strand-break repair protein rad21 homolog									0.257675	-0.236401	0.175663	0.109973	0.457346	0.413106	1.75925	0.75948	0.342627	0.300517	1.20071	0.512053	0.754224	0.598506	1.8291	0.810042
Target	Homo sapiens (Human)	ANXA2	P07355	ANXA2	ANXA2 ANX2 ANX2L4 CAL1H LPC2D	Annexin A2					+	+			0.377113	0.107395	0.865179	0.394037	0.508441	0.171296	1.11354	0.457938	4.64984	2.48331	3.28373	2.13949	1.92294	0.638549	0.724585	0.294732
Target	Homo sapiens (Human)	LAMB3	Q13751	LAMB3	LAMB3 LAMNB1	Laminin subunit beta-3					+	+			1.66624	1.42295	2.11097	1.55036	1.03746	-0.3722	0.200781	-0.244788	1.74967	1.29667	2.54638	1.66833	1.20972	-0.455259	0.0771406	-0.0836023
Target	Homo sapiens (Human)	MORC2	Q9Y6X9	MORC2	MORC2 KIAA0852 ZCWCC1	ATPase MORC2					+	+			0.947281	0.687197	0.902463	0.603653	0.384655	0.353347	1.18854	0.269803	2.94858	3.1319	2.55216	2.21084	0.815692	0.66279	0.835707	-0.258271
Target	Homo sapiens (Human)	YARS2	Q9Y2Z4	SYYM	YARS2 CGI-04	Tyrosine--tRNA ligase, mitochondrial					+	+			0.615442	0.623764	1.11138	0.256592	0.34286	0.173986	0.200611	-0.193186	2.19816	2.59486	3.57895	1.60763	1.46286	0.571508	0.506087	-0.41572
Target	Homo sapiens (Human)	SPR	P35270	SPRE	SPR	Sepiapterin reductase									0		0		0	-0.545836		0	0		0		0	-1.29118		0
Target	Homo sapiens (Human)	ZFPL1	O95159	ZFPL1	ZFPL1	Zinc finger protein-like 1					+	+			1.96515	1.56346	1.3664	1.03856	0.32573	0.264786	0.31034	-0.260108	2.26855	2.81435	1.75135	2.4135	1.27465	0.800889	0.202118	0.400037
Target	Homo sapiens (Human)	NELFE	P18615	NELFE	NELFE RD RDBP	Negative elongation factor E									0	1.46268	0	0.194991	0.129673	0.191821	0	-1.07587	0	2.62567	0	1.40867	0.405691	0.465787	0	-0.751207
Target	Homo sapiens (Human)	WRNIP1	Q96S55	WRIP1	WRNIP1 WHIP	ATPase WRNIP1					+	+			0.182593	-0.175328	0.109352	0.0860659	0.360327	0.299411	0.868011	0.560805	1.08664	1.19136	1.47867	0.929101	0.881678	0.771295	0.639597	0.509036
Target	Homo sapiens (Human)	DNAJB12	Q9NXW2	DJB12	DNAJB12	DnaJ homolog subfamily B member 12					+	+			0.339721	-0.314996	0.345001	0.137823	0.29673	0.281528	1.97644	0.734347	1.72669	1.18184	1.33298	0.960588	0.766278	0.556145	0.462839	0.334895
Target	Homo sapiens (Human)	SNAP23	O00161	SNP23	SNAP23	Synaptosomal-associated protein 23									0	0.304305	0	-0.541302	0	0.133323	0	-0.712284	0	0.751465	0	0.215132	0	0.215492	0	-0.320841
Target	Homo sapiens (Human)	HYOU1	Q9Y4L1	HYOU1	HYOU1 GRP170 ORP150	Hypoxia up-regulated protein 1					+	+	+		4.35474	0.91338	1.15495	0.290674	2.14459	0.452068	0.870701	-0.170638	3.24997	2.57712	2.67687	1.50328	3.86369	0.916937	0.18229	-0.156903
Target	Homo sapiens (Human)	SRP68	Q9UHB9	SRP68	SRP68	Signal recognition particle subunit SRP68					+	+			0.37101	-0.148979	0.0245013	0.00848579	0.00141763	-0.000492096	0.389512	0.156973	1.82331	0.993256	2.75883	1.61138	0.102168	0.0630417	1.33735	0.681165
Target	Homo sapiens (Human)	NUCB2	P80303	NUCB2	NUCB2 NEFA	Nucleobindin-2					+				0.558546	1.00388	0.550141	1.10061	0.87211	0.593072	0.236207	0.689802	1.47329	2.42144	0.346101	0.911452	1.40156	1.07731	0.123349	-0.432682
Target	Homo sapiens (Human)	ALCAM	Q13740	CD166	ALCAM MEMD	CD166 antigen					+	+			0.602634	0.514233	0.338504	0.192996	0.372056	0.243996	0.0860245	-0.0772406	2.00892	2.2258	2.05031	1.4086	0.729313	0.540836	0.356673	-0.276364
Target	Homo sapiens (Human)	MARCKSL1	P49006	MRP	MARCKSL1 MLP MRP	MARCKS-related protein					+	+			1.29355	-0.42034	0.031038	-0.021712	0.456277	0.265079	2.51546	0.663707	2.98493	2.3886	2.52999	1.88818	1.42894	0.949918	1.36267	0.449498
Target	Homo sapiens (Human)	RPS20	P60866	RS20	RPS20	40S ribosomal protein S20				+	+	+	+		2.13438	0.398764	3.23467	-0.270022	1.40176	0.169413	2.88656	-0.499373	4.11476	2.25675	3.66216	1.24201	2.98967	0.79943	0.709747	-0.215314
Target	Homo sapiens (Human)	MAGT1	Q9H0U3	MAGT1	MAGT1 IAG2 PSEC0084 UNQ628/PRO1244	Magnesium transporter protein 1									0		0		0	-0.0405636		0	0		0		0	0.0853354		0
Target	Homo sapiens (Human)	TUFM	P49411	EFTU	TUFM	Elongation factor Tu, mitochondrial					+	+	+		0.05847	-0.0162767	0.292505	0.0770658	1.80038	0.200794	1.02464	0.294136	7.59004	1.53084	3.83358	1.26976	3.79448	0.724985	2.47847	0.463903
Target	Homo sapiens (Human)	COPB2	P35606	COPB2	COPB2	Coatomer subunit beta'				+	+				2.78244	1.05318	0.469116	-0.14275	0.17793	0.0687224	3.09435	-1.12721	1.18627	1.69657	0.756646	0.569438	0.55376	0.193702	0.559459	-0.933432
Target	Homo sapiens (Human)	POLR1C	O15160	RPAC1	POLR1C POLR1E	DNA-directed RNA polymerases I and III subunit RPAC1									0		0			0	0	-0.647142	0		0			0	0	-0.578565
Target	Homo sapiens (Human)	CC2D1A	Q6P1N0	C2D1A	CC2D1A AKI1	Coiled-coil and C2 domain-containing protein 1A									0		0			0	0	0.304873	0		0			0	0	0.627591
Target	Homo sapiens (Human)	STRN4	Q9NRL3	STRN4	STRN4 ZIN	Striatin-4									0		0			0	0	0.332396	0		0			0	0	-0.362366
Target	Homo sapiens (Human)	ALDH3B1	P43353	AL3B1	ALDH3B1 ALDH7	Aldehyde dehydrogenase family 3 member B1									0		0			0	0	0.616678	0		0			0	0	0.0997772
Target	Homo sapiens (Human)	NME6	O75414	NDK6	NME6	Nucleoside diphosphate kinase 6									0			0		0	0		0			0		0	0
Target	Homo sapiens (Human)	DHFR	P00374	DYR	DHFR	Dihydrofolate reductase									0			0		0	0		0			0		0	0
Target	Homo sapiens (Human)	QDPR	P09417	DHPR	QDPR DHPR SDR33C1	Dihydropteridine reductase									0			0		0	0		0			0		0	0
Target	Homo sapiens (Human)	WDR46	O15213	WDR46	WDR46 BING4 C6orf11 FP221	WD repeat-containing protein 46									0			0		0	0		0			0		0	0
Target	Homo sapiens (Human)	PHF14	O94880	PHF14	PHF14 KIAA0783	PHD finger protein 14									0			0		0	0		0			0		0	0
Target	Homo sapiens (Human)	HSD17B7	P56937	DHB7	HSD17B7 17HSD7 SDR37C1 UNQ2563/PRO6243	3-keto-steroid reductase/17-beta-hydroxysteroid dehydrogenase 7									0			0		0	0		0			0		0	0
Target	Homo sapiens (Human)	CCDC12	Q8WUD4	CCD12	CCDC12	Coiled-coil domain-containing protein 12									0			0		0	0		0			0		0	0
Target	Homo sapiens (Human)	PARL	Q9H300	PARL	PARL PSARL PRO2207	Presenilins-associated rhomboid-like protein, mitochondrial									0			0		0	0		0			0		0	0
Target	Homo sapiens (Human)	CNOT2	Q9NZN8	CNOT2	CNOT2 CDC36 NOT2 HSPC131 MSTP046	CCR4-NOT transcription complex subunit 2									0			0		0	0		0			0		0	0
Target	Homo sapiens (Human)	CBX8	Q9HC52	CBX8	CBX8 PC3 RC1	Chromobox protein homolog 8									0			0		0	0		0			0		0	0
Target	Homo sapiens (Human)	IPO8	O15397	IPO8	IPO8 RANBP8	Importin-8										0	0			0	0			0	0			0	0
Target	Homo sapiens (Human)	TRIM21	P19474	RO52	TRIM21 RNF81 RO52 SSA1	E3 ubiquitin-protein ligase TRIM21										0	0			0	0			0	0			0	0
Target	Homo sapiens (Human)	LYRM7	Q5U5X0	LYRM7	LYRM7 C5orf31 MZM1L	Complex III assembly factor LYRM7										0	0			0	0			0	0			0	0
Target	Homo sapiens (Human)	KDELC2	Q7Z4H8	PLGT3	POGLUT3 KDELC2 UNQ1904/PRO4350	Protein O-glucosyltransferase 3										0	0			0	0			0	0			0	0
Target	Homo sapiens (Human)	ADO	Q96SZ5	AEDO	ADO C10orf22	2-aminoethanethiol dioxygenase										0	0			0	0			0	0			0	0
Target	Homo sapiens (Human)	NTMT1	Q9BV86	NTM1A	NTMT1 C9orf32 METTL11A NRMT NRMT1 AD-003	N-terminal Xaa-Pro-Lys N-methyltransferase 1										0	0			0	0			0	0			0	0
Target	Homo sapiens (Human)	PALM	O75781	PALM	PALM KIAA0270	Paralemmin-1										0	0			0	0			0	0			0	0
Target	Homo sapiens (Human)	ACTR2	P61160	ARP2	ACTR2 ARP2	Actin-related protein 2										0	0			0	0			0	0			0	0
Target	Homo sapiens (Human)	HDDC2	Q7Z4H3	HDDC2	HDDC2 C6orf74 NS5ATP2 CGI-130	5'-deoxynucleotidase HDDC2										0	0			0	0			0	0			0	0
Target	Homo sapiens (Human)	GEMIN2	O14893	GEMI2	GEMIN2 SIP1	Gem-associated protein 2										0	0			0	0			0	0			0	0
Target	Homo sapiens (Human)	CAPZA2	P47755	CAZA2	CAPZA2	F-actin-capping protein subunit alpha-2										0	0			0	0			0	0			0	0
Target	Homo sapiens (Human)	THG1L	Q9NWX6	THG1	THG1L ICF45	Probable tRNA(His) guanylyltransferase									0		0		0		0			0	0			0	0
Target	Homo sapiens (Human)	MAP2K1	Q02750	MP2K1	MAP2K1 MEK1 PRKMK1	Dual specificity mitogen-activated protein kinase kinase 1									0		0	0.119352	0	0.248537	0		0		0	-1.22843	0	0.660969	0
Target	Homo sapiens (Human)	CLINT1	Q14677	EPN4	CLINT1 ENTH EPN4 EPNR KIAA0171	Clathrin interactor 1					+	+			1.18328	0.696552	0.914045	0.715165	0.622331	0.418936	0.564732	0.437549	3.71405	2.8457	2.37665	2.27217	1.18884	0.852315	0.411242	0.278784
Target	Homo sapiens (Human)	DDAH2	O95865	DDAH2	DDAH2 DDAH G6A NG30	N(G),N(G)-dimethylarginine dimethylaminohydrolase 2									0		0	-0.959875	1.59764	0.13574	0		0		0	-0.72718	1.58173	0.485989	0
Target	Homo sapiens (Human)	STOML2	Q9UJZ1	STML2	STOML2 SLP2 HSPC108	Stomatin-like protein 2, mitochondrial					+		+		1.18573	-0.335738	0.320667	-0.222574	0.998615	0.268195	0.592063	0.38136	3.19378	1.58937	0.963503	0.817607	2.32288	0.966899	0.18904	0.195135
Target	Homo sapiens (Human)	ACTN1	P12814	ACTN1	ACTN1	Alpha-actinin-1						+			0.0311479	-0.0395393	1.66144	-1.43484	0.226468	0.283652	1.62676	-1.11165	0.0595	0.0932821	1.56685	-1.97293	0.324841	0.558494	1.84831	-1.50772
Target	Homo sapiens (Human)	EZR	P15311	EZRI	EZR VIL2	Ezrin					+		+		0.781867	-0.152733	1.05457	-0.380129	0.846235	0.298117	0.284606	0.0707207	3.72225	1.05759	1.02193	0.384222	1.99019	0.8023	0.714794	0.128934
Target	Homo sapiens (Human)	CD2AP	Q9Y5K6	CD2AP	CD2AP	CD2-associated protein									0	2.13896	1.40367	-0.889194	0.864515	0.168546	0	-2.85961	0	7.31321	0.369197	-0.454051	0.723525	0.452256	0	-7.315
Target	Homo sapiens (Human)	RPL26	P61254	RL26	RPL26	60S ribosomal protein L26					+				0.951689	0.535422	0.451971	-0.417061	0.2163	0.227516	1.38176	-0.724968	2.1384	2.11541	0.0894763	0.147682	0.728119	0.643602	1.04099	-1.32412
Target	Homo sapiens (Human)	ANXA11	P50995	ANX11	ANXA11 ANX11	Annexin A11					+	+			1.58253	0.911769	0.316071	-0.196227	0.863257	0.313953	1.14727	-0.794043	4.15553	2.7235	1.94781	0.969107	1.80565	0.828932	2.20408	-0.925465
Target	Homo sapiens (Human)	TIMM8B	Q9Y5J9	TIM8B	TIMM8B DDP2 DDPL TIM8B	Mitochondrial import inner membrane translocase subunit Tim8 B					+		+		1.50804	0.37818	0	0.633499	1.47588	0.47225	0	0.727568	2.20841	1.61182	0	1.28356	2.10273	0.770322	0	0.442059
Target	Homo sapiens (Human)	SMU1	Q2TAY7	SMU1	SMU1	WD40 repeat-containing protein SMU1					+	+			0.752333	0.467587	0.00832403	0.00982157	0.487337	0.511556	0.0611148	0.0537914	2.00058	2.63232	1.34527	1.54963	0.86505	0.976151	0.0676816	-0.106535
Target	Homo sapiens (Human)	SNW1	Q13573	SNW1	SNW1 SKIIP SKIP	SNW domain-containing protein 1					+	+			0.719662	0.188914	0.844798	0.322464	1.07216	0.325572	1.34579	0.459122	1.41259	1.67267	1.90069	0.953239	1.31183	0.55541	0.10555	-0.164021
Target	Homo sapiens (Human)	COA3	Q9Y2R0	COA3	COA3 CCDC56 MITRAC12 HSPC009	Cytochrome c oxidase assembly factor 3 homolog, mitochondrial					+				0.0704563	0.109395	0.0445927	-0.215909	0.167177	0.536183	0.0727091	0.210878	1.00534	1.56684	0.026	-0.172647	0.474185	1.29752	0.0978767	-0.441964
Target	Homo sapiens (Human)	DLD	P09622	DLDH	DLD GCSL LAD PHE3	Dihydrolipoyl dehydrogenase, mitochondrial						+			0.105311	0.169048	0.655	0.387959	0.831833	0.37546	0.420685	0.594371	0.952351	2.26598	1.39421	1.0071	1.60032	0.986748	0.085493	-0.27213
Target	Homo sapiens (Human)	TLN1	Q9Y490	TLN1	TLN1 KIAA1027 TLN	Talin-1					+	+			0.107486	-0.0505454	0.765759	-0.372041	0.917861	0.37609	0.0949709	0.054594	1.97652	1.64407	1.3873	0.763142	1.58847	0.820491	0.055508	-0.0604401
Target	Homo sapiens (Human)	RPL5	P46777	RL5	RPL5 MSTP030	60S ribosomal protein L5					+				0.802812	0.233607	0.553455	-0.236231	0.862531	0.290426	0.451145	-0.179412	3.03765	1.23076	1.00746	0.521152	1.9154	0.732815	0.0350872	0.023208
Target	Homo sapiens (Human)	KHDRBS1	Q07666	KHDR1	KHDRBS1 SAM68	KH domain-containing, RNA-binding, signal transduction-associated protein 1					+	+	+		0.139212	0.076369	0.534871	0.200862	1.0283	0.33692	1.02203	0.461413	3.6968	2.51529	3.39426	1.75473	2.03472	0.779811	0.0343449	0.019249
Target	Homo sapiens (Human)	AP1M1	Q9BXS5	AP1M1	AP1M1 CLTNM	AP-1 complex subunit mu-1					+				0.379186	-0.0752125	0		0.239232	0.285737	0		2.00875	2.3287	0		0.36051	0.589888	0
Target	Homo sapiens (Human)	CPOX	P36551	HEM6	CPOX CPO CPX	Oxygen-dependent coproporphyrinogen-III oxidase, mitochondrial					+				2.91489	0.564754	1.01503	0.798401	0.786482	0.30772	0.755578	0.541367	1.70036	0.93585	1.01148	1.78589	1.23711	0.838306	0.983509	1.68835
Target	Homo sapiens (Human)	EIF4E	P06730	IF4E	EIF4E EIF4EL1 EIF4F	Eukaryotic translation initiation factor 4E									0	0.941889	0.440881	2.17654	0	0.167055	0	1.40171	0	1.69616	0.67348	2.12057	0	0.270167	0	0.694577
Target	Homo sapiens (Human)	CDC37	Q16543	CDC37	CDC37 CDC37A	Hsp90 co-chaperone Cdc37					+				0.190497	-0.154979	0.511717	-0.33303	0.676253	0.44135	0.353882	0.263299	1.11762	1.04342	1.10092	0.761196	1.42402	0.982381	0.613166	0.700159
Target	Homo sapiens (Human)	NCBP1	Q09161	NCBP1	NCBP1 CBP80 NCBP	Nuclear cap-binding protein subunit 1					+				1.78129	1.26936	1.2216	-0.767586	0.416489	0.333371	2.4868	-1.70358	2.58088	2.18025	0.305941	-0.375731	0.88697	0.6619	1.75503	-1.89408
Target	Homo sapiens (Human)	WDR18	Q9BV38	WDR18	WDR18	WD repeat-containing protein 18					+	+			0.955666	1.32064	1.5069	0.852411	0.45073	0.42728	0.0242007	-0.0409451	2.65252	3.54992	2.24296	2.67523	1.11044	1.04454	0.110476	0.169849
Target	Homo sapiens (Human)	HNRNPM	P52272	HNRPM	HNRNPM HNRPM NAGR1	Heterogeneous nuclear ribonucleoprotein M				+	+	+	+	+	0.0247951	0.0114746	1.19988	0.393689	1.0566	0.420568	2.68156	0.802783	3.52162	1.76941	3.67214	1.91152	2.20774	1.01188	3.67296	1.15399
Target	Homo sapiens (Human)	RPS27A	P62979	RS27A	RPS27A UBA80 UBCEP1	Ubiquitin-40S ribosomal protein S27a					+	+	+		1.62032	0.615445	1.06299	0.38686	1.42122	0.480848	0.607702	0.252263	3.90968	2.23491	1.71662	1.89548	2.29106	0.81447	0.401382	0.475042
Target	Homo sapiens (Human)	ATP5C1	P36542	ATPG	ATP5F1C ATP5C ATP5C1 ATP5CL1	ATP synthase subunit gamma, mitochondrial					+	+			0.782839	0.34646	0.170776	-0.175309	0.418751	0.382771	0.277027	-0.138999	1.12405	2.29816	1.63217	1.47458	1.16782	0.956683	0.046825	0.1331
Target	Homo sapiens (Human)	MRPS28	Q9Y2Q9	RT28	MRPS28 MRPS35 HSPC007	28S ribosomal protein S28, mitochondrial						+			0		0.395364	0.465249	0	0.229409	0		0		1.55676	1.86793	0	0.336948	0
Target	Homo sapiens (Human)	CUL4A	Q13619	CUL4A	CUL4A	Cullin-4A					+		+		0.845457	0.505093	0.208846	0.226042	1.80049	0.81794	0.514227	0.538889	2.4136	2.20846	0.704869	1.09612	2.48178	1.62598	0.272382	0.513635
Target	Homo sapiens (Human)	AP2M1	Q96CW1	AP2M1	AP2M1 CLAPM1 KIAA0109	AP-2 complex subunit mu									0.67789	0.917836	0.234878	-0.185441	0.848669	0.614405	0.258769	-0.488872	0.827747	1.05315	1.19037	0.616932	1.42669	1.12296	0.445709	0.686737
Target	Homo sapiens (Human)	PABPC4	Q13310	PABP4	PABPC4 APP1 PABP4	Polyadenylate-binding protein 4					+	+			0.934916	0.575629	2.22543	-0.92345	0.68406	-0.190107	1.93967	-1.68919	1.53574	1.59705	1.67345	-1.53881	0.772373	-0.640555	2.41957	-3.77641
Target	Homo sapiens (Human)	LYAR	Q9NX58	LYAR	LYAR PNAS-5	Cell growth-regulating nucleolar protein					+	+	+		1.46626	0.568514	1.15092	0.400194	1.33351	0.488405	0.863312	0.320086	3.19883	2.38182	2.78534	1.73856	2.18905	1.04785	0.682063	0.404588
Target	Homo sapiens (Human)	COPS2	P61201	CSN2	COPS2 CSN2 TRIP15	COP9 signalosome complex subunit 2									0	-0.663332	0.0104282	-0.0208213	0.0515101	0.0867678	0	0.729279	0	0.173071	0.173908	0.66088	0.0678306	-0.158045	0	0.329765
Target	Homo sapiens (Human)	PTPA	Q15257	PTPA	PTPA PPP2R4	Serine/threonine-protein phosphatase 2A activator									0	-0.274717	0	-0.0128298	0	0.388336	0	0.650224	0	1.27758	0	0.986697	0	0.82201	0	0.531127
Target	Homo sapiens (Human)	CAMK2G	Q13555	KCC2G	CAMK2G CAMK CAMK-II CAMKG	Calcium/calmodulin-dependent protein kinase type II subunit gamma					+				0.398355	0.397485	0	0.0605075	0.424995	0.359158	0	0.0221806	1.51065	2.06375	0	1.55513	0.844554	0.746522	0	0.237903
Target	Homo sapiens (Human)	DTD1	Q8TEA8	DTD1	DTD1 C20orf88 DUEB HARS2	D-aminoacyl-tRNA deacylase 1		+			+		+		1.76678	0.0897608	3.82114	-0.361117	3.41212	0.515902	1.60676	0.0650234	1.24552	1.42752	0.385507	0.27714	2.66835	0.989127	0.149545	-0.161248
Target	Homo sapiens (Human)	NSFL1C	Q9UNZ2	NSF1C	NSFL1C UBXN2C	NSFL1 cofactor p47					+				0.412494	-0.06506	0.0305816	0.0424334	1.55899	0.546089	0.475519	0.653582	2.99809	1.95365	0.595101	1.14052	1.91895	1.23597	0.145438	0.422838
Target	Homo sapiens (Human)	LSM8	O95777	LSM8	LSM8	U6 snRNA-associated Sm-like protein LSm8									0		0		0	0.476019		0	0		0		0	1.52811		0
Target	Homo sapiens (Human)	CTSB	P07858	CATB	CTSB CPSB	Cathepsin B							+		0	1.13441	0	0.0320711	3.2512	2.73488	0	1.63255	0	1.04276	0	0.504262	5.19735	4.39828	0	3.85978
Target	Homo sapiens (Human)	TOMM70	O94826	TOM70	TOMM70 KIAA0719 TOM70 TOMM70A	Mitochondrial import receptor subunit TOM70					+	+			1.13	0.603664	0.32425	0.181581	1.22784	0.462221	0.047209	0.0401376	3.48455	2.47227	2.5157	1.6126	1.87121	0.883382	0.0311228	0.0237128
Target	Homo sapiens (Human)	NUFIP2	Q7Z417	NUFP2	NUFIP2 KIAA1321 PIG1	FMR1-interacting protein NUFIP2					+				1.26122	-0.983521	0.593198	-0.429328	1.16481	-1.11555	1.38474	-0.561354	1.83625	-1.38448	0.311351	-0.337982	1.51093	-1.66585	1.3046	-0.619347
Target	Homo sapiens (Human)	PSMA4	P25789	PSA4	PSMA4 HC9 PSC9	Proteasome subunit alpha type-4					+		+		0.339358	0.16966	2.39651	-1.02299	1.52681	0.491544	1.19615	-0.701111	2.8779	2.86693	0.87388	-0.226054	2.62397	1.1595	1.94423	-1.93349
Target	Homo sapiens (Human)	PRPF31	Q8WWY3	PRP31	PRPF31 PRP31	U4/U6 small nuclear ribonucleoprotein Prp31					+				0.365779	-0.309134	0	-0.263223	0.269069	0.50835	0	0.55426	1.30669	1.29914	0	0.9334	0.444895	0.841511	0	0.475774
Target	Homo sapiens (Human)	MRPS34	P82930	RT34	MRPS34	28S ribosomal protein S34, mitochondrial									0	-0.939379	0	-1.07591	0.154883	0.53718	0	0.400646	0	-1.28156	0	-2.1259	0.189646	0.853699	0	0.00935745
Target	Homo sapiens (Human)	CAPN2	P17655	CAN2	CAPN2 CANPL2	Calpain-2 catalytic subunit									0.328061	-0.682297	0.752651	-0.849599	0.475348	0.627636	0.229249	0.460334	0.236943	-0.478416	0.00765092	0.025322	1.21488	1.50892	0.602347	2.01266
Target	Homo sapiens (Human)	TCP1	P17987	TCPA	TCP1 CCT1 CCTA	T-complex protein 1 subunit alpha					+	+			1.21919	0.359725	2.11209	-0.436804	1.7079	0.451303	1.4277	-0.345226	1.793	0.950122	1.44459	-0.97463	1.20165	0.825534	2.09303	-1.09922
Target	Homo sapiens (Human)	GSPT1	P15170	ERF3A	GSPT1 ERF3A	Eukaryotic peptide chain release factor GTP-binding subunit ERF3A									0	-1.28501	0.659012	-1.29801	0.162799	0.393312	0	0.380315	0	-1.68179	0.736627	-1.95721	0.231419	0.722834	0	0.447412
Target	Homo sapiens (Human)	ARPC3	O15145	ARPC3	ARPC3 ARC21	Actin-related protein 2/3 complex subunit 3					+	+			2.18465	0.218825	0.345489	0.427578	1.50777	0.551511	0.506706	0.760264	2.4226	1.13481	1.38327	1.524	1.8921	0.917138	0.901969	1.30633
Target	Homo sapiens (Human)	TIMM13	Q9Y5L4	TIM13	TIMM13 TIM13B TIMM13A TIMM13B	Mitochondrial import inner membrane translocase subunit Tim13				+	+	+	+		1.42795	0.440149	0.531388	0.284959	1.19791	0.682999	2.84079	0.527809	3.34507	2.25597	2.12036	1.23042	1.9659	1.30617	0.876661	0.280626
Target	Homo sapiens (Human)	REXO2	Q9Y3B8	ORN	REXO2 SFN SMFN CGI-114	Oligoribonuclease, mitochondrial									0	0.365109	0	-0.114885	0	0.632212	0.574992	0.152217	0	1.99276	0	1.01154	0	1.09148	0.273353	0.110261
Target	Homo sapiens (Human)	GRN	P28799	GRN	GRN	Progranulin					+				2.10085	0.897233	0.707192	0.16864	1.79845	0.702388	0.0739565	-0.0262051	3.33995	2.76561	0.988567	1.0303	1.68471	1.17967	0.624482	-0.555638
Target	Homo sapiens (Human)	FBL	P22087	FBRL	FBL FIB1 FLRN	rRNA 2'-O-methyltransferase fibrillarin									0.0843958	-0.250194	1.04912	-1.3318	0.172689	0.546001	1.53264	-0.535605	0.221847	0.64809	0.292509	-0.483694	0.295154	0.904701	0.192965	-0.227084
Target	Homo sapiens (Human)	INTS7	Q9NVH2	INT7	INTS7 C1orf73	Integrator complex subunit 7					+	+			0.483509	-0.17607	0.138161	-0.111418	0.925395	0.750765	2.01945	0.815416	1.70766	1.3884	1.3031	1.39186	1.87199	1.62666	1.51235	1.63012
Target	Homo sapiens (Human)	DNAJA2	O60884	DNJA2	DNAJA2 CPR3 HIRIP4	DnaJ homolog subfamily A member 2					+	+	+		0.599135	0.292756	0.0166527	-0.0114797	1.80673	0.712014	0.708287	0.407778	2.25983	2.21775	2.33419	1.49095	1.95685	1.23694	0.572869	0.510144
Target	Homo sapiens (Human)	DDRGK1	Q96HY6	DDRGK	DDRGK1 C20orf116 UFBP1	DDRGK domain-containing protein 1					+				0.604579	0.955091	0.570627	-0.553076	0.730532	0.602313	0.526277	-0.905855	1.22832	2.06606	0.260236	0.286663	1.03634	0.898061	0.505311	-0.881337
Target	Homo sapiens (Human)	PFKP	Q01813	PFKAP	PFKP PFKF	ATP-dependent 6-phosphofructokinase, platelet type									0	1.19809	0.0731329	-0.0287495	0.85229	0.57228	0	-0.654562	0	3.14814	0.00931916	0.0215263	1.01591	1.02613	0	-2.10048
Target	Homo sapiens (Human)	NFXL1	Q6ZNB6	NFXL1	NFXL1 OZFP	NF-X1-type zinc finger protein NFXL1					+		+		1.28653	0.413506	0.293813	0.310627	1.38588	0.736509	0.767024	0.633629	1.77128	1.89471	0.814337	1.15952	2.04314	1.11358	0.184807	0.378391
Target	Homo sapiens (Human)	ACSL4	O60488	ACSL4	ACSL4 ACS4 FACL4 LACS4	Long-chain-fatty-acid--CoA ligase 4									0	0.70307	0		0	0.669875	0		0	2.02687	0		0	0.937216	0
Target	Homo sapiens (Human)	PRDX2	P32119	PRDX2	PRDX2 NKEFB TDPX1	Peroxiredoxin-2					+				1.00486	0.644791	1.24863	-0.519908	1.26021	0.529612	0.99798	-0.635087	1.03017	1.96971	0.0916036	0.0670948	1.33322	0.767252	0.595762	-1.13537
Target	Homo sapiens (Human)	GTF2E1	P29083	T2EA	GTF2E1 TF2E1	General transcription factor IIE subunit 1							+		0		0		2.3093	0.719613		0	0		0		2.49907	1.30559		0
Target	Homo sapiens (Human)	RBBP5	Q15291	RBBP5	RBBP5 RBQ3	Retinoblastoma-binding protein 5					+				1.44984	-1.12731	0.0118719	0.0295019	0.0787116	-0.128624	0.83359	1.02819	1.33682	-1.09507	0.0557731	-0.255244	0.0947925	-0.276818	0.283101	0.563006
Target	Homo sapiens (Human)	ACAA2	P42765	THIM	ACAA2	3-ketoacyl-CoA thiolase, mitochondrial									0.115362	-0.232727	0.188222	0.178328	0.906659	0.581452	0.581641	0.992507	0.0570101	0.197778	0.936547	1.33308	0.547157	0.881959	0.795399	2.01726
Target	Homo sapiens (Human)	CSNK2A3	Q8NEV1	CSK23	CSNK2A3 CSNK2A1P	Casein kinase II subunit alpha 3						+			0	0.72219	0.252833	-0.169904	0.751312	0.612421	0	-0.279673	0	2.69277	1.2975	1.09724	0.940317	0.824756	0	-0.770777
Target	Homo sapiens (Human)	ATP6V1C1	P21283	VATC1	ATP6V1C1 ATP6C ATP6D VATC	V-type proton ATPase subunit C 1									0		0	0.760629	0	0.391829	0		0		0	1.84514	0	0.308183	0
Target	Homo sapiens (Human)	ZDHHC20	Q5W0Z9	ZDH20	ZDHHC20	Palmitoyltransferase ZDHHC20							+		0		0		2.4347	1.07274		0	0		0		2.86051	1.44648		0
Target	Homo sapiens (Human)	RPS16	P62249	RS16	RPS16	40S ribosomal protein S16				+	+				3.61121	1.64713	0.192617	-0.147608	1.14518	0.707551	2.82925	-1.08718	5.10143	3.64306	1.08844	0.928539	1.59414	1.21397	2.52621	-1.50055
Target	Homo sapiens (Human)	SEC13	P55735	SEC13	SEC13 D3S1231E SEC13A SEC13L1 SEC13R	Protein SEC13 homolog									0		0		0	0.822969		0	0		0		0	1.30483		0
Target	Homo sapiens (Human)	PM20D2	Q8IYS1	P20D2	PM20D2 ACY1L2	Xaa-Arg dipeptidase									0.69627	-0.258248	0.113015	-0.315369	0.194869	0.57625	0.397675	0.519129	0.454323	0.215923	0.257028	0.796721	0.200678	0.582132	0.566635	1.16293
Target	Homo sapiens (Human)	CDK5RAP3	Q96JB5	CK5P3	CDK5RAP3 IC53 LZAP MSTP016 OK/SW-cl.114 PP1553	CDK5 regulatory subunit-associated protein 3						+	+		0	0.42941	0.944633	0.899063	2.53146	0.771746	0	1.2414	0	2.24141	1.87311	2.06804	2.48027	1.08279	0	0.909423
Target	Homo sapiens (Human)	PGAM5	Q96HS1	PGAM5	PGAM5	Serine/threonine-protein phosphatase PGAM5, mitochondrial					+				1.45838	1.10661	0.60066	0.707008	0.689277	0.647921	0.205123	0.248316	2.17922	2.59958	0.723017	0.643599	0.867093	0.755232	1.12083	-1.20075
Target	Homo sapiens (Human)	ZNF787	Q6DD87	ZN787	ZNF787	Zinc finger protein 787				+		+			0	0.0351667	0.123102	-0.0104558	0	1.10318	3.24837	1.05756	0	1.15592	1.99939	0.755129	0	1.64927	2.29337	1.24848
Target	Homo sapiens (Human)	TXLNA	P40222	TXLNA	TXLNA TXLN	Alpha-taxilin									0	3.33101	0.310122	0.700307	0.609022	0.802841	0	-1.82786	0	5.09118	1.07558	1.75824	0.816527	1.00805	0	-2.3249
Target	Homo sapiens (Human)	CNN3	Q15417	CNN3	CNN3	Calponin-3					+				0.0865952	0.0569553	0	2.79565	0	0.931206	2.19812	3.6699	2.23274	1.57207	0	4.34366	0	1.29882	0	4.07041
Target	Homo sapiens (Human)	NIFK	Q9BYG3	MK67I	NIFK MKI67IP NOPP34	MKI67 FHA domain-interacting nucleolar phosphoprotein				+	+				1.55461	-0.456724	0.381266	-0.694259	0.830946	1.04177	4.19789	0.804235	2.16249	0.641509	0.158225	0.326413	1.11361	1.46148	2.85335	1.14638
Target	Homo sapiens (Human)	PSMG1	O95456	PSMG1	PSMG1 C21LRP DSCR2 PAC1	Proteasome assembly chaperone 1									0		0		0	0.967223		0	0		0		0	1.55645		0
Target	Homo sapiens (Human)	ARGLU1	Q9NWB6	ARGL1	ARGLU1	Arginine and glutamate-rich protein 1									0	-0.150997	0	0.327585	0.601047	0.900858	0	1.37944	0	0.952738	0	2.00952	1.03831	1.39767	0	2.45444
Target	Homo sapiens (Human)	RPLP2	P05387	RLA2	RPLP2 D11S2243E RPP2	60S acidic ribosomal protein P2					+				0.0192651	-0.0454464	0	3.52651	0.693393	1.01094	0	4.5829	1.20072	1.96678	0	4.33165	1.13807	1.79079	0	4.15566
Target	Homo sapiens (Human)	GPI	P06744	G6PI	GPI	Glucose-6-phosphate isomerase									0.152812	0.327927	0.977537	-0.576385	0.633541	1.13647	0.382735	0.232154	0.628802	1.23098	0.116016	-0.286361	1.03781	1.98856	0.207465	0.471211
Target	Homo sapiens (Human)	AP1B1	Q10567	AP1B1	AP1B1 ADTB1 BAM22 CLAPB2	AP-1 complex subunit beta-1				+	+	+	+		1.38902	-0.250465	0.0289587	0.0150744	2.8097	1.11534	3.36812	1.38088	1.19272	1.10692	2.86023	1.18799	3.77285	1.71307	1.80753	1.79414
Target	Homo sapiens (Human)	QARS	P47897	SYQ	QARS1 QARS	Glutamine--tRNA ligase					+				0.33942	-0.464866	0.133359	-0.393127	0.113299	0.375612	0.47622	0.447351	1.9001	-1.19287	0.0670922	-0.26004	0.14256	-0.515947	0.596451	0.416884
Target	Homo sapiens (Human)	IPO11	Q9UI26	IPO11	IPO11 RANBP11	Importin-11									0	0.752525	0.46126	-0.445055	1.26875	0.962698	0	-0.234881	0	1.15427	0.124575	0.288726	0.774437	1.10004	0	0.234495
Target	Homo sapiens (Human)	S100A14	Q9HCY8	S10AE	S100A14 S100A15	Protein S100-A14									0		0		0	1.15867		0	0		0		0	1.61213		0
Target	Homo sapiens (Human)	UPP1	Q16831	UPP1	UPP1 UP	Uridine phosphorylase 1									0	-0.0410913	0.604864	1.19949	0	0.733879	1.55698	1.97447	0	-0.026989	0.762892	1.55869	0	0.457514	0.968229	2.04319
Target	Homo sapiens (Human)	PSMD12	O00232	PSD12	PSMD12	26S proteasome non-ATPase regulatory subunit 12					+				0.416417	-0.329425	0.983672	-1.20517	0.891181	1.25351	0.707534	0.377757	2.16833	1.79004	0.118971	-0.187041	1.53241	2.30539	0.439079	0.328302
Target	Homo sapiens (Human)	PDLIM7	Q9NR12	PDLI7	PDLIM7 ENIGMA	PDZ and LIM domain protein 7							+		0.488884	4.22605	0		1.76121	0.97393	0		0.600404	4.91434	0		2.81658	0.896859	0
Target	Homo sapiens (Human)	GPAT3	Q53EU6	GPAT3	GPAT3 AGPAT9 MAG1 HMFN0839 UNQ2753/PRO6492	Glycerol-3-phosphate acyltransferase 3									0	-0.035902	0.895404	-1.40269	0	1.0949	0	-0.271879	0	1.29177	0.120928	0.249395	0	1.1794	0	0.13702
Target	Homo sapiens (Human)	RPL18A	Q02543	RL18A	RPL18A	60S ribosomal protein L18a							+		0.548066	0.661828	1.11543	-0.594244	1.98383	1.29648	0.0262113	0.0404104	0.678885	0.869262	0.220195	0.163361	2.26815	1.82766	0.94088	1.12176
Target	Homo sapiens (Human)	IDE	P14735	IDE	IDE	Insulin-degrading enzyme									0	3.08067	0.160735	-0.510761	0	1.20794	1.48868	-2.38349	0	3.58297	0.221782	0.743495	0	1.4434	0.6122	-1.39608
Target	Homo sapiens (Human)	PTBP3	O95758	PTBP3	PTBP3 ROD1	Polypyrimidine tract-binding protein 3						+			0		0.577525	0.480523	0	0.891948	0		0		1.30178	0.702792	0	-0.0434176	0
Target	Homo sapiens (Human)	COLGALT1	Q8NBJ5	GT251	COLGALT1 GLT25D1 PSEC0241	Procollagen galactosyltransferase 1					+				0.257676	0.668921	1.87363	-1.3643	0.705744	1.45727	0.468991	-0.575951	1.05882	2.35238	0.415052	-0.469641	0.986581	2.01319	0.563182	-0.808825
Target	Homo sapiens (Human)	FUBP1	Q96AE4	FUBP1	FUBP1	Far upstream element-binding protein 1					+	+			1.31002	1.79162	0.0837815	-0.0414708	0.907965	1.15199	1.06429	-0.681107	1.52175	2.16657	1.93291	0.95243	1.13251	0.449866	0.501038	-0.764274
Target	Homo sapiens (Human)	HARS	P12081	HARS1	HARS1 HARS HRS	Histidine--tRNA ligase, cytoplasmic					+				0.43079	0.369598	0.46567	-1.26076	0.823428	1.56675	0.0499096	-0.0636059	2.26707	1.9451	0.176956	-0.451752	1.08999	1.83132	0.956671	-0.565529
Target	Homo sapiens (Human)	TAX1BP1	Q86VP1	TAXB1	TAX1BP1 T6BP PRO0105	Tax1-binding protein 1									0		0		0	1.57074		0	0		0		0	1.58704		0
Target	Homo sapiens (Human)	STX5	Q13190	STX5	STX5 STX5A	Syntaxin-5									0		0		0	2.24599		0	0		0		0	2.65722		0
Target	Homo sapiens (Human)	MRPL17	Q9NRX2	RM17	MRPL17 LIP2	39S ribosomal protein L17, mitochondrial									0.827581	1.23086	0		0.985155	2.32844	0		0.90713	1.86998	0		0.91093	2.26386	0
Target	Homo sapiens (Human)	SYNCRIP	O60506	HNRPQ	SYNCRIP HNRPQ NSAP1	Heterogeneous nuclear ribonucleoprotein Q									0.516016	-0.724572	0.403294	-2.57082	0.615556	2.62097	0.265459	0.774725	0.181194	0.548864	0.328748	-2.55592	0.784662	2.99839	0.0134239	-0.106393
Target	Homo sapiens (Human)	NUDT5	Q9UKK9	NUDT5	NUDT5 NUDIX5 HSPC115	ADP-sugar pyrophosphatase									0	-0.389301	0	-4.47051	0.586311	4.11261	0	0.0313988	0	1.10208	0	-4.09803	0.633181	5.12146	0	-0.0786514
Target	Homo sapiens (Human)	PAPSS1	O43252	PAPS1	PAPSS1 ATPSK1 PAPSS	Bifunctional 3'-phosphoadenosine 5'-phosphosulfate synthase 1									0		0.413607	0.0932029	0		1.24806	-1.27132	0		0.499049	0.508287	0		0.517841	-1.10563
Target	Homo sapiens (Human)	RFC5	P40937	RFC5	RFC5	Replication factor C subunit 5									0		0	0.738496	0		0	-1.3679		0	0	1.53659	0		0
Target	Homo sapiens (Human)	CMC2	Q9NRP2	COXM2	CMC2 C16orf61 DC13	COX assembly mitochondrial protein 2 homolog						+			0		0.141255	-0.0444463	0		0	0.0443713	0		2.04531	0.791922	0		0	1.78253
Target	Homo sapiens (Human)	TIPRL	O75663	TIPRL	TIPRL	TIP41-like protein									0		0	-0.00818698	0		0	-0.258004	0		0	0.702546	0		0	0.19581
Target	Homo sapiens (Human)	CSNK2A2	P19784	CSK22	CSNK2A2 CK2A2	Casein kinase II subunit alpha'									0	0.106541	0		0		0	-0.17034	0	0.524668	0		0		0	0.380587
Target	Homo sapiens (Human)	VPS26A	O75436	VP26A	VPS26A VPS26	Vacuolar protein sorting-associated protein 26A									0			0	0			0	0			0	0			0
Target	Homo sapiens (Human)	PFKM	P08237	PFKAM	PFKM PFKX	ATP-dependent 6-phosphofructokinase, muscle type									0			0	0			0	0			0	0			0
Target	Homo sapiens (Human)	FDX1	P10109	ADX	FDX1 ADX	Adrenodoxin, mitochondrial									0			0	0			0	0			0	0			0
Target	Homo sapiens (Human)	IGFBP6	P24592	IBP6	IGFBP6 IBP6	Insulin-like growth factor-binding protein 6									0			0	0			0	0			0	0			0
Target	Homo sapiens (Human)	CLPP	Q16740	CLPP	CLPP	ATP-dependent Clp protease proteolytic subunit, mitochondrial									0			0	0			0	0			0	0			0
Target	Homo sapiens (Human)	RABL3	Q5HYI8	RABL3	RABL3	Rab-like protein 3									0			0	0			0	0			0	0			0
Target	Homo sapiens (Human)	MBLAC2	Q68D91	MBLC2	MBLAC2	Acyl-coenzyme A thioesterase MBLAC2									0			0	0			0	0			0	0			0
Target	Homo sapiens (Human)	MECR	Q9BV79	MECR	MECR NBRF1 CGI-63	Enoyl-[acyl-carrier-protein] reductase, mitochondrial									0			0	0			0	0			0	0			0
Target	Homo sapiens (Human)	MPZL1	O95297	MPZL1	MPZL1 PZR UNQ849/PRO1787	Myelin protein zero-like protein 1									0			0	0			0	0			0	0			0
Target	Homo sapiens (Human)	VAMP3	Q15836	VAMP3	VAMP3 SYB3	Vesicle-associated membrane protein 3									0			0	0			0	0			0	0			0
Target	Homo sapiens (Human)	RARS2	Q5T160	SYRM	RARS2 RARSL	Probable arginine--tRNA ligase, mitochondrial									0			0	0			0	0			0	0			0
Target	Homo sapiens (Human)	SMC5	Q8IY18	SMC5	SMC5 KIAA0594 SMC5L1	Structural maintenance of chromosomes protein 5									0			0	0			0	0			0	0			0
Target	Homo sapiens (Human)	CMIP	Q8IY22	CMIP	CMIP KIAA1694 TCMIP	C-Maf-inducing protein									0			0	0			0	0			0	0			0
Target	Homo sapiens (Human)	ACP6	Q9NPH0	PPA6	ACP6 ACPL1 LPAP UNQ205/PRO231	Lysophosphatidic acid phosphatase type 6									0			0	0			0	0			0	0			0
Target	Homo sapiens (Human)	FOSL1	P15407	FOSL1	FOSL1 FRA1	Fos-related antigen 1										0	0		0			0		0	0		0			0
Target	Homo sapiens (Human)	CELF1	Q92879	CELF1	CELF1 BRUNOL2 CUGBP CUGBP1 NAB50	CUGBP Elav-like family member 1										0	0		0			0		0	0		0			0
Target	Homo sapiens (Human)	ARMC1	Q9NVT9	ARMC1	ARMC1 ARCP	Armadillo repeat-containing protein 1										0	0		0			0		0	0		0			0
Target	Homo sapiens (Human)	PSMB8	P28062	PSB8	PSMB8 LMP7 PSMB5i RING10 Y2	Proteasome subunit beta type-8										0	0		0			0		0	0		0			0
Target	Homo sapiens (Human)	GTF2B	Q00403	TF2B	GTF2B TF2B TFIIB	Transcription initiation factor IIB										0	0		0			0		0	0		0			0
Target	Homo sapiens (Human)	DHRS2	Q13268	DHRS2	DHRS2 SDR25C1	Dehydrogenase/reductase SDR family member 2, mitochondrial										0	0		0			0		0	0		0			0
Target	Homo sapiens (Human)	FAM98B	Q52LJ0	FA98B	FAM98B	Protein FAM98B										0	0		0			0		0	0		0			0
Target	Homo sapiens (Human)	CSRP1	P21291	CSRP1	CSRP1 CSRP CYRP	Cysteine and glycine-rich protein 1									0		0	-1.71935	0		0.438663	0.340913	0		0	-1.67779	0		0.918461	0.651982
Target	Homo sapiens (Human)	SF3B4	Q15427	SF3B4	SF3B4 SAP49	Splicing factor 3B subunit 4					+				0.98925	-0.350393	0		0		0.216881	0.127831	2.34411	1.36404	0		0		0.136794	0.300167
Target	Homo sapiens (Human)	DDAH1	O94760	DDAH1	DDAH1 DDAH	N(G),N(G)-dimethylarginine dimethylaminohydrolase 1									0	-0.177763	0		0		0	-0.153149	0	0.810749	0		0		0	-0.887064
Target	Homo sapiens (Human)	HACD3	Q9P035	HACD3	HACD3 BIND1 PTPLAD1	Very-long-chain									0	-0.237517	0		0		1.7691	0.63545	0	1.53916	0		0		1.08671	0.646558
Target	Homo sapiens (Human)	MALSU1	Q96EH3	MASU1	MALSU1 C7orf30	Mitochondrial assembly of ribosomal large subunit protein 1									0		0	1.09666	0		0.678626	0.848999	0		0	1.23946	0		0.135722	0.347157
Target	Homo sapiens (Human)	CD3EAP	O15446	RPA34	POLR1G ASE1 CAST CD3EAP PAF49	DNA-directed RNA polymerase I subunit RPA34									0	-0.542356		0	0		0		0	0.858788		0	0		0
Target	Homo sapiens (Human)	LCP1	P13796	PLSL	LCP1 PLS2	Plastin-2									0		0		0		0		0		0		0		0
Target	Homo sapiens (Human)	HNRNPH2	P55795	HNRH2	HNRNPH2 FTP3 HNRPH2	Heterogeneous nuclear ribonucleoprotein H2									0		0		0		0		0		0		0		0
Target	Homo sapiens (Human)	CARM1	Q86X55	CARM1	CARM1 PRMT4	Histone-arginine methyltransferase CARM1									0		0		0		0		0		0		0		0
Target	Homo sapiens (Human)	CNN2	Q99439	CNN2	CNN2	Calponin-2									0.162522	-0.57849		0	0		0		0.559273	2.05624		0	0		0
Target	Homo sapiens (Human)	SLC25A10	Q9UBX3	DIC	SLC25A10 DIC	Mitochondrial dicarboxylate carrier									0	0.710842		0	0		0		0	3.16865		0	0		0
Target	Homo sapiens (Human)	VTI1B	Q9UEU0	VTI1B	VTI1B VTI1 VTI1L VTI1L1 VTI2	Vesicle transport through interaction with t-SNAREs homolog 1B									0	0.34963		0	0		0		0	3.21279		0	0		0
Target	Homo sapiens (Human)	ADH5	P11766	ADHX	ADH5 ADHX FDH	Alcohol dehydrogenase class-3									0	-1.4195		0	0		0		0	-1.97075		0	0		0
Target	Homo sapiens (Human)	TMUB1	Q9BVT8	TMUB1	TMUB1 C7orf21 DULP HOPS SB144 UNQ763/PRO1555	Transmembrane and ubiquitin-like domain-containing protein 1									0.0758153	0.165581		0	0		0		0.507104	1.55108		0	0		0
Target	Homo sapiens (Human)	GNA14	O95837	GNA14	GNA14	Guanine nucleotide-binding protein subunit alpha-14									0	2.51289		0	0		0		0	2.90516		0	0		0
Target	Homo sapiens (Human)	PDXK	O00764	PDXK	PDXK C21orf124 C21orf97 PKH PNK PRED79	Pyridoxal kinase										0	0	-0.104702	0		0			0	0	-0.304786	0		0
Target	Homo sapiens (Human)	SLC38A1	Q9H2H9	S38A1	SLC38A1 ATA1 NAT2 SAT1 SNAT1	Sodium-coupled neutral amino acid symporter 1										0	0.0295104	0.0686245	0		0			0	0.0766831	-0.205901	0		0
Target	Homo sapiens (Human)	IL1A	P01583	IL1A	IL1A IL1F1	Interleukin-1 alpha										0	0	0.341118	0		0			0	0	0.620827	0		0
Target	Homo sapiens (Human)	ARMC10	Q8N2F6	ARM10	ARMC10 SVH PSEC0198	Armadillo repeat-containing protein 10										0	0	0.149515	0		0			0	0	-0.0963154	0		0
Target	Homo sapiens (Human)	HDHD3	Q9BSH5	HDHD3	HDHD3 C9orf158	Haloacid dehalogenase-like hydrolase domain-containing protein 3										0	0	-0.031147	0		0			0	0	1.07455	0		0
Target	Homo sapiens (Human)	PTK2	Q05397	FAK1	PTK2 FAK FAK1	Focal adhesion kinase 1										0	0	-2.14245	0		0			0	0	-2.06909	0		0
Target	Homo sapiens (Human)	SLC20A2	Q08357	S20A2	SLC20A2 GLVR2 PIT2	Sodium-dependent phosphate transporter 2										0	0	-0.893656	0		0			0	0	0.161182	0		0
Target	Homo sapiens (Human)	RAB21	Q9UL25	RAB21	RAB21 KIAA0118	Ras-related protein Rab-21									0	-4.104	0	0.265004	0.817126	-3.94489	0	0.42412	0	-3.7987	0	0.793962	0.824612	-3.73455	0	0.858112
Target	Homo sapiens (Human)	NAMPT	P43490	NAMPT	NAMPT PBEF PBEF1	Nicotinamide phosphoribosyltransferase						+			1.33994	-2.60599	0.105773	0.143734	2.02438	-2.59754	0.0731983	0.152182	0.0308257	-0.0776021	1.57942	1.56906	1.77246	-2.17676	0.284591	-0.530096
Target	Homo sapiens (Human)	SDC4	P31431	SDC4	SDC4	Syndecan-4									0		0		0	-0.160986		0	0		0		0	0.153713		0
Target	Homo sapiens (Human)	SUB1	P53999	TCP4	SUB1 PC4 RPO2TC1	Activated RNA polymerase II transcriptional coactivator p15					+				0.277284	-0.375602	0.257212	0.488842	1.28926	-2.05167	0.920462	-1.18722	2.05497	1.23247	0.662669	1.4076	0.98898	-1.63951	0.824873	-1.46438
Target	Homo sapiens (Human)	POLDIP3	Q9BY77	PDIP3	POLDIP3 KIAA1649 PDIP46	Polymerase delta-interacting protein 3									0.359848	-2.0101	0	0.110827	0.316971	-2.18847	0	-0.0675373	0.169691	-1.41262	0	0.256219	0.302473	-2.33675	0	-0.667912
Target	Homo sapiens (Human)	FAF2	Q96CS3	FAF2	FAF2 ETEA KIAA0887 UBXD8 UBXN3B	FAS-associated factor 2									0	-2.58317	0	0.173462	0	-1.82127	0	0.935362	0	-1.86525	0	-0.053791	0	-1.47836	0	0.333099
Target	Homo sapiens (Human)	HARS2	P49590	SYHM	HARS2 HARSL HARSR HO3	Histidine--tRNA ligase, mitochondrial									0		0	2.02799	0	-1.80304	0		0		0	2.68071	0	-1.86065	0
Target	Homo sapiens (Human)	HMMR	O75330	HMMR	HMMR IHABP RHAMM	Hyaluronan mediated motility receptor									0	-1.05081	0	0.682642	0	-0.87792	0	0.855528	0	-0.222395	0	1.23983	0	-0.623162	0	0.839066
Target	Homo sapiens (Human)	IPO5	O00410	IPO5	IPO5 KPNB3 RANBP5	Importin-5									0.152773	-0.303657	1.37802	-0.77076	0.579403	-0.935728	1.93519	-1.40283	0.997349	1.7754	0.368593	0.284651	0.128549	-0.303096	2.83893	-1.79385
Target	Homo sapiens (Human)	GTF3C4	Q9UKN8	TF3C4	GTF3C4	General transcription factor 3C polypeptide 4									0	-1.46848	0.173821	0.66724	0.151393	-0.72244	0	1.41328	0	-0.508177	0.477007	1.47795	0.0302594	0.154169	0	2.14029
Target	Homo sapiens (Human)	MX2	P20592	MX2	MX2	Interferon-induced GTP-binding protein Mx2						+			0.427718	-0.552002	0.413016	0.32349	1.28149	-0.957928	0.0524872	-0.0824362	0.15764	0.28379	1.98902	1.53622	0.672307	-0.547101	0.464136	0.705329
Target	Homo sapiens (Human)	SERPINB5	P36952	SPB5	SERPINB5 PI5	Serpin B5					+	+			0.511859	-0.639744	0.329057	-0.0581684	0.935565	-1.0779	1.37059	-0.496326	1.29628	1.58562	2.20317	0.799409	0.735058	-0.888477	2.31109	-1.67469
Target	Homo sapiens (Human)	GMPS	P49915	GUAA	GMPS	GMP synthase									1.89008	-1.01631	0.0453088	-0.100988	0.593343	-0.950213	0.0334305	-0.0348949	0.459539	-0.254824	0.440035	0.735589	0.413459	-0.678785	0.463846	0.311628
Target	Homo sapiens (Human)	STMN1	P16949	STMN1	STMN1 C1orf215 LAP18 OP18	Stathmin					+	+			0.528614	-0.711459	1.63486	-0.45754	0.755932	-0.846094	0.859246	-0.592175	1.44568	1.86445	1.92519	0.946786	0.257394	-0.338422	1.58511	-1.25608
Target	Homo sapiens (Human)	GNB1	P62873	GBB1	GNB1	Guanine nucleotide-binding protein G(I)/G(S)/G(T) subunit beta-1					+	+			0.195911	0.327006	0.336271	0.304018	0.45219	-0.757339	1.96519	-0.780327	1.50232	2.04364	2.03117	1.65853	0.281998	-0.490697	2.15767	-0.875814
Target	Homo sapiens (Human)	MAT2A	P31153	METK2	MAT2A AMS2 MATA2	S-adenosylmethionine synthase isoform type-2									0.812122	-2.11152	0	-0.0949084	0.673173	-1.68982	0	0.326787	0.720117	-2.36765	0	-0.261817	1.05466	-2.51981	0	-0.413976
Target	Homo sapiens (Human)	FLOT2	Q14254	FLOT2	FLOT2 ESA1 M17S1	Flotillin-2									0.130444	-0.416409	0.224957	0.374252	0.393076	-0.782995	0.00239606	0.00766563	0.0122618	0.0541821	0.1392	0.351531	0.248841	-0.594617	0.0717486	-0.297267
Target	Homo sapiens (Human)	SERPINB1	P30740	ILEU	SERPINB1 ELANH2 MNEI PI2	Leukocyte elastase inhibitor									0.133269	-0.210925	0.158258	-0.158262	0.133795	-0.168929	0.0798547	-0.116266	0.323729	0.743273	0.0636991	-0.201435	0.334033	0.650776	0.0865481	-0.293933
Target	Homo sapiens (Human)	ERO1A	Q96HE7	ERO1A	ERO1A ERO1L UNQ434/PRO865	ERO1-like protein alpha					+				0.478075	0.516672	0.446269	-0.554592	0.603674	-0.721441	1.73057	-1.7927	1.02309	1.60357	0.194057	0.298315	0.19197	-0.252661	0.912757	-1.55792
Target	Homo sapiens (Human)	RANGAP1	P46060	RAGP1	RANGAP1 KIAA1835 SD	Ran GTPase-activating protein 1					+				0.722935	-0.279675	0.179827	0.242524	0.373721	-0.462258	0.13835	0.0599403	3.52344	2.20493	1.12208	1.30745	0.113238	0.169216	1.63005	-0.728265
Target	Homo sapiens (Human)	DDX27	Q96GQ7	DDX27	DDX27 cPERP-F RHLP HSPC259 PP3241	Probable ATP-dependent RNA helicase DDX27									0.550366	-0.36862	1.42381	-0.150999	1.10704	-0.422366	0.353005	-0.204746	0.92387	0.790255	0.338064	0.105293	0.112731	0.0369701	0.737919	-0.647992
Target	Homo sapiens (Human)	MLF2	Q15773	MLF2	MLF2	Myeloid leukemia factor 2									0	0.353784	0		0.945453	-1.22499	0		0	0.812945	0		0.798018	-1.54906	0
Target	Homo sapiens (Human)	DFFA	O00273	DFFA	DFFA DFF1 DFF45 H13	DNA fragmentation factor subunit alpha						+			0.71519	-0.558408	1.25267	-1.05906	0.584379	-0.574329	1.72793	-1.07498	0.64441	-0.763235	2.25341	-2.267	0.168597	-0.207801	1.55259	-1.71156
Target	Homo sapiens (Human)	CNP	P09543	CN37	CNP	2',3'-cyclic-nucleotide 3'-phosphodiesterase									0.109878	-0.118401	1.81745	-0.890171	0.831187	-0.591554	1.97306	-1.36332	0.0181429	-0.0533536	0.388956	-0.551292	0.294821	-0.322296	0.317993	-0.820234
Target	Homo sapiens (Human)	HNRNPR	O43390	HNRPR	HNRNPR HNRPR	Heterogeneous nuclear ribonucleoprotein R					+	+			1.47249	0.9376	1.01873	0.82138	0.670772	-0.555591	1.05714	-0.671811	2.77379	2.18015	1.93182	1.78121	0.151	-0.168692	0.973642	-0.567633
Target	Homo sapiens (Human)	IMPA1	P29218	IMPA1	IMPA1 IMPA	Inositol monophosphatase 1						+			0	0.249508	0.0567592	-0.0268145	1.01489	-0.522041	0	-0.798364	0	6.40001	1.62221	1.47975	0.144258	-0.127153	0	-5.04742
Target	Homo sapiens (Human)	PHAX	Q9H814	PHAX	PHAX RNUXA	Phosphorylated adapter RNA export protein									1.24347	0.790504	0.461318	-0.475351	0.41983	-0.399503	2.0483	-1.66536	0.949746	1.89812	1.16448	-0.892233	0.132551	-0.142129	1.47581	-2.93248
Target	Homo sapiens (Human)	NLN	Q9BYT8	NEUL	NLN AGTBP KIAA1226	Neurolysin, mitochondrial									0	-0.4642	0		1.33957	-0.585813	0		0	1.71548	0		0.679851	-0.376712	0
Target	Homo sapiens (Human)	EBNA1BP2	Q99848	EBP2	EBNA1BP2 EBP2	Probable rRNA-processing protein EBP2					+	+			0.0465248	-0.076835	0.985127	0.425438	0.793342	-0.392953	0.0688263	0.10932	1.06405	1.6937	1.59064	1.48805	0.0343037	-0.0321337	0.106974	-0.23779
Target	Homo sapiens (Human)	NOC2L	Q9Y3T9	NOC2L	NOC2L NIR	Nucleolar complex protein 2 homolog					+				0.357087	-0.347071	0.251337	-0.217681	0.333237	-0.325815	0.221942	-0.196424	1.27645	1.6144	2.07e-05	-4.83e-05	0.0817248	0.086736	0.794653	-1.52771
Target	Homo sapiens (Human)	PAICS	P22234	PUR6	PAICS ADE2 AIRC PAIS	Bifunctional phosphoribosylaminoimidazole carboxylase/phosphoribosylaminoimidazole succinocarboxamide synthetase									0.5008	-2.8164	0.616813	-1.46368	0.0777655	-0.399703	0.266491	0.953018	0.579701	-3.37652	0.478589	-1.68402	0.0128153	0.0828584	0.483547	1.77536
Target	Homo sapiens (Human)	PCNA	P12004	PCNA	PCNA	Proliferating cell nuclear antigen					+	+			0.92555	0.619495	1.67502	0.930901	0.755753	-0.413659	0.118753	-0.102254	3.63831	3.57973	4.70944	3.01589	0.19354	0.117358	1.00548	-0.446491
Target	Homo sapiens (Human)	NUP160	Q12769	NU160	NUP160 KIAA0197 NUP120	Nuclear pore complex protein Nup160									0	-1.09792	0	-0.0237551	0	-0.260144	0	0.814017	0	-0.97672	0	0.81246	0	0.344438	0	2.13362
Target	Homo sapiens (Human)	SMC2	O95347	SMC2	SMC2 CAPE SMC2L1 PRO0324	Structural maintenance of chromosomes protein 2									1.44304	-0.822325	0.292246	0.23845	0.403256	-0.249252	1.14746	0.811523	0.452705	0.34489	0.985513	0.901494	0.640651	0.398165	0.969229	0.954769
Target	Homo sapiens (Human)	AFG3L2	Q9Y4W6	AFG32	AFG3L2	AFG3-like protein 2									0.965276	-1.52513	0.8057	1.04929	0.446609	-0.795123	1.45127	1.7793	0.909746	-2.11599	0.944384	1.82285	0.44039	-1.1381	1.48425	2.80073
Target	Homo sapiens (Human)	TGOLN2	O43493	TGON2	TGOLN2 TGN46 TGN51	Trans-Golgi network integral membrane protein 2						+			3.4504	-0.757448	0.308729	0.171291	0.110533	-0.0544167	2.3145	0.874322	0.776718	0.335646	1.48597	0.995939	0.556293	0.227556	1.29542	0.887849
Target	Homo sapiens (Human)	NUDCD2	Q8WVJ2	NUDC2	NUDCD2	NudC domain-containing protein 2									0	0.345705	0	0.275609	0.249918	-0.207637	0	-0.277733	0	1.84175	0	1.65423	0.831349	0.572671	0	0.385145
Target	Homo sapiens (Human)	PODXL	O00592	PODXL	PODXL PCLP PCLP1	Podocalyxin					+	+			0.639976	0.704213	1.19037	0.354888	0.609514	0.492328	0.14455	0.143003	1.11045	2.2364	1.77146	1.45922	0.998941	1.0752	0.123432	0.298017
Target	Homo sapiens (Human)	SAAL1	Q96ER3	SAAL1	SAAL1	Protein SAAL1									0	0.0571346	0	0.39311	0	0.0163689	0	0.352345	0	2.33748	0	1.63871	0	0.860966	0	0.162196
Target	Homo sapiens (Human)	GLS	O94925	GLSK	GLS GLS1 KIAA0838	Glutaminase kidney isoform, mitochondrial									0		0.20885	0.427131	0.146318	-0.345593	0		0		0.800922	1.41247	0.0712011	-0.146676	0
Target	Homo sapiens (Human)	SLC44A2	Q8IWA5	CTL2	SLC44A2 CTL2 PSEC0210	Choline transporter-like protein 2									0		0		0	-0.329811		0	0		0		0	-0.00460116		0
Target	Homo sapiens (Human)	PRKAR2A	P13861	KAP2	PRKAR2A PKR2 PRKAR2	cAMP-dependent protein kinase type II-alpha regulatory subunit						+			0.190232	-0.347684	2.03586	0.38733	1.34395	-0.43364	0.164931	0.301375	0.0527893	0.232667	1.44116	1.44113	0.428106	-0.256428	0.239533	0.952033
Target	Homo sapiens (Human)	PAF1	Q8N7H5	PAF1	PAF1 PD2	RNA polymerase II-associated factor 1 homolog					+				0.617819	1.17113	0	0.725792	0	0.0799243	0.416306	-0.365415	1.03394	2.45832	0	1.30116	0	0.611003	0.338146	-0.546156
Target	Homo sapiens (Human)	ATP2B1	P20020	AT2B1	ATP2B1 PMCA1	Plasma membrane calcium-transporting ATPase 1									0		0.150856	0.129146	0	-0.246694	0		0		1.06702	1.87422	0	0.299151	0
Target	Homo sapiens (Human)	TFRC	P02786	TFR1	TFRC	Transferrin receptor protein 1					+	+			0.108316	0.109305	1.26479	0.330754	0.214344	-0.0999616	0.131681	0.121487	1.70596	1.85459	3.98817	1.36004	0.735619	0.347335	0.118891	-0.147218
Target	Homo sapiens (Human)	SLC9A3R2	Q15599	NHRF2	NHERF2 SLC9A3R2	Na(+)/H(+) exchange regulatory cofactor NHE-RF2									0.841046	-0.626403	0.102332	0.111546	0.0870574	-0.115886	1.0373	0.622063	0.297143	0.276072	0.449819	0.932556	0.131776	0.178313	0.559349	0.834798
Target	Homo sapiens (Human)	RCC1	P18754	RCC1	RCC1 CHC1	Regulator of chromosome condensation					+	+			0.608075	-0.143695	1.21774	-0.178304	0.906651	-0.227861	2.29893	-0.26247	4.27421	2.36873	4.19709	1.48748	1.25086	0.351724	2.52828	-0.529529
Target	Homo sapiens (Human)	GLUD1	P00367	DHE3	GLUD1 GLUD	Glutamate dehydrogenase 1, mitochondrial					+	+			0.519528	0.085495	0.443243	0.176291	0.735653	-0.25705	0.823578	-0.166255	3.2141	2.93662	2.82943	1.82407	0.654004	0.214291	1.20274	-0.89826
Target	Homo sapiens (Human)	NUCKS1	Q9H1E3	NUCKS	NUCKS1 NUCKS JC7	Nuclear ubiquitous casein and cyclin-dependent kinase substrate 1					+	+			1.88121	-1.0225	0.0189535	-0.0115808	0.239889	-0.170566	2.37017	0.840351	3.30916	1.65253	2.74442	1.66722	0.839443	0.377467	1.0128	0.392151
Target	Homo sapiens (Human)	DCPS	Q96C86	DCPS	DCPS DCS1 HINT5 HSPC015	m7GpppX diphosphatase					+	+			0.274279	-0.0842609	1.10152	0.419181	0.364023	-0.122838	1.18509	0.380603	2.98765	1.80922	1.47327	1.30191	1.04084	0.611362	0.142649	0.104054
Target	Homo sapiens (Human)	SLC25A24	Q6NUK1	SCMC1	SLC25A24 APC1 MCSC1 SCAMC1	Mitochondrial adenyl nucleotide antiporter SLC25A24									0.112935	0.258391	1.05816	0.834064	0.3071	0.277519	0.440845	0.853191	0.252515	1.05765	1.23576	1.46549	1.15659	1.74646	0.602063	2.1543
Target	Homo sapiens (Human)	RRP15	Q9Y3B9	RRP15	RRP15 KIAA0507 CGI-115	RRP15-like protein					+	+			0.101954	0.0742855	0.969728	0.544198	0.0200079	0.0146128	0.798915	0.484525	2.07652	1.34794	3.32855	1.80924	0.948878	0.44839	1.70533	0.909686
Target	Homo sapiens (Human)	WDR77	Q9BQA1	MEP50	WDR77 MEP50 WD45 HKMT1069 Nbla10071	Methylosome protein 50					+	+			2.07345	0.402969	0.973366	0.174371	1.22315	-0.107808	1.16452	-0.336406	1.85824	3.67426	3.39715	1.94931	1.69904	0.423599	0.477938	-1.30135
Target	Homo sapiens (Human)	ACLY	P53396	ACLY	ACLY	ATP-citrate synthase		+		+		+			1.76711	-0.537593	3.67198	-1.34374	0.292209	-0.106895	3.31087	-0.913045	0.248234	0.313949	1.38762	-0.697795	0.66576	0.435191	0.546145	-0.576552
Target	Homo sapiens (Human)	MSH2	P43246	MSH2	MSH2	DNA mismatch repair protein Msh2					+				1.38408	0.633787	0.494508	0.396592	0.353183	-0.285922	1.05029	-0.523116	4.34508	2.92989	1.03392	1.18322	0.11449	-0.1563	2.73981	-1.90297
Target	Homo sapiens (Human)	MCCC2	Q9HCC0	MCCB	MCCC2 MCCB	Methylcrotonoyl-CoA carboxylase beta chain, mitochondrial									0.329042	1.46416	0.942682	0.441054	0.169514	-0.13062	0.251177	-1.15373	0.646065	2.2532	0.663417	0.782797	0.397236	0.362638	0.274683	-1.10777
Target	Homo sapiens (Human)	CFL1	P23528	COF1	CFL1 CFL	Cofilin-1					+	+			1.04452	0.176045	0.874285	1.02888	0.717248	-0.150682	0.573188	0.702152	5.87568	2.53986	1.93186	2.4951	1.02904	0.2376	0.126285	0.192842
Target	Homo sapiens (Human)	CSE1L	P55060	XPO2	CSE1L CAS XPO2	Exportin-2				+	+				1.62265	1.48248	0.318936	0.426104	0.0128233	-0.0260499	2.66941	-1.08243	1.39664	2.05249	0.555504	0.895407	0.449108	0.679815	0.254312	-0.477263
Target	Homo sapiens (Human)	MRE11	P49959	MRE11	MRE11 HNGS1 MRE11A	Double-strand break repair protein MRE11						+			0.141186	0.237114	0.270067	0.229565	0.272988	-0.222506	0.134785	-0.230055	0.498602	0.83215	1.57886	1.22504	0.0400887	0.0474485	0.247321	0.440334
Target	Homo sapiens (Human)	TRMT10C	Q7L0Y3	TM10C	TRMT10C MRPP1 RG9MTD1	tRNA methyltransferase 10 homolog C						+			0.151511	-0.101877	2.1366	0.670371	1.04394	-0.336705	0.841512	0.435542	0.476952	0.763229	1.63558	0.556705	1.02505	-0.360598	0.338535	-0.567122
Target	Homo sapiens (Human)	ACADM	P11310	ACADM	ACADM	Medium-chain specific acyl-CoA dehydrogenase, mitochondrial									0	-0.601886	0	1.67746	0.653619	-0.840623	0	1.43873	0	1.41854	0	3.83477	0.609183	-1.25823	0	1.15801
Target	Homo sapiens (Human)	DRAP1	Q14919	NC2A	DRAP1	Dr1-associated corepressor					+				0.212943	-0.040844	0		0	-0.0189953	0		2.7502	0.754696	0		0	0.226001	0
Target	Homo sapiens (Human)	RAP1A	P62834	RAP1A	RAP1A KREV1	Ras-related protein Rap-1A					+				0.25701	0.264062	1.97725	-0.549786	0.116808	-0.0533816	1.0378	-0.867229	1.85332	1.57334	0.20813	-0.079752	1.00496	0.384902	1.60028	-1.26819
Target	Homo sapiens (Human)	ZNF512B	Q96KM6	Z512B	ZNF512B KIAA1196	Zinc finger protein 512B					+	+			0.293297	-0.276418	0.159825	0.063412	0.266765	0.158645	0.631683	0.498475	1.54487	1.01537	2.1911	1.85708	1.32261	0.669562	1.97962	1.51127
Target	Homo sapiens (Human)	PVR	P15151	PVR	PVR PVS	Poliovirus receptor									0		0	-0.0274874	0	0.0848395	0		0		0	0.191139	0	0.377511	0
Target	Homo sapiens (Human)	DBR1	Q9UK59	DBR1	DBR1	Lariat debranching enzyme						+			0	-0.716946	1.07492	1.0613	0	-0.273708	0	1.50453	0	0.939308	1.87891	2.71352	0	-0.255527	0	1.51868
Target	Homo sapiens (Human)	AARS	P49588	SYAC	AARS1 AARS	Alanine--tRNA ligase, cytoplasmic					+				0.489366	0.495288	0.182547	-0.165508	0.0857177	0.0943686	0.636134	-0.566427	1.56684	1.78654	0.663115	0.613207	0.54534	0.501184	0.557691	-0.67215
Target	Homo sapiens (Human)	TSFM	P43897	EFTS	TSFM	Elongation factor Ts, mitochondrial									0.0463364	-0.1039	0.208281	0.416492	0.0954421	0.20006	0.386873	0.720451	0.632913	1.38678	0.441263	0.761695	0.412135	1.0054	0.214861	0.380315
Target	Homo sapiens (Human)	APRT	P07741	APT	APRT	Adenine phosphoribosyltransferase									0	-1.52999	0	-0.897377	0	-0.34057	0	0.292042	0	-1.82032	0	-0.0413322	0	-0.467551	0	1.31144
Target	Homo sapiens (Human)	ATL2	Q8NHH9	ATLA2	ATL2 ARL6IP2	Atlastin-2									0.557114	-1.09472	0.558097	0.36085	0.0272972	0.015509	0.765458	1.47108	0.204986	-0.887309	1.18654	1.35841	1.13805	0.396917	0.705858	2.64264
Target	Homo sapiens (Human)	CCT7	Q99832	TCPH	CCT7 CCTH NIP7-1	T-complex protein 1 subunit eta					+				0.160047	-0.0695686	0.167388	-0.157337	0.239595	-0.183331	0.474346	-0.271098	1.86169	1.2227	0.319652	0.460613	0.0223399	0.0369771	0.946854	-0.72511
Target	Homo sapiens (Human)	BCAP31	P51572	BAP31	BCAP31 BAP31 DXS1357E	B-cell receptor-associated protein 31					+	+			0.506416	-0.217737	1.01944	0.792243	0.0982493	-0.03777	1.18213	0.97221	2.48164	1.4876	1.42442	1.95533	1.20881	0.374751	0.561651	0.842474
Target	Homo sapiens (Human)	FDFT1	P37268	FDFT	FDFT1	Squalene synthase				+	+	+			2.21436	-0.74714	2.08664	-0.397922	0.480818	0.162542	2.71439	0.511761	2.58871	1.14681	3.52416	1.21093	1.64549	0.639118	2.80188	0.703245
Target	Homo sapiens (Human)	GDI1	P31150	GDIA	GDI1 GDIL OPHN2 RABGDIA XAP4	Rab GDP dissociation inhibitor alpha									0	0.0067056	0	-0.474585	0.367717	0.152966	0	-0.328325	0	1.43546	0	0.172717	0.991497	0.770399	0	-0.492344
Target	Homo sapiens (Human)	PRDX1	Q06830	PRDX1	PRDX1 PAGA PAGB TDPX2	Peroxiredoxin-1					+	+			0.133907	-0.0773633	0.654546	-0.325422	0.0816587	-0.0236645	0.392369	-0.271723	2.61921	2.73295	1.80466	1.18422	1.19747	0.466537	1.10328	-1.0822
Target	Homo sapiens (Human)	DEK	P35659	DEK	DEK	Protein DEK					+	+			0.136678	-0.108271	0.559006	0.666991	0.15378	0.0635052	0.595321	0.838767	2.48452	1.99513	1.71763	1.87189	1.37067	0.459021	0.237841	0.335781
Target	Homo sapiens (Human)	MESDC2	Q14696	MESD	MESD KIAA0081 MESDC2 MESDM UNQ1911/PRO4369	LRP chaperone MESD					+	+			0.928735	0.287827	0.00864473	-0.00600751	0.0656454	0.0493005	1.6194	-0.244534	3.43396	2.53866	1.77949	1.334	0.916119	0.725902	1.33516	-0.478751
Target	Homo sapiens (Human)	AKR1A1	P14550	AK1A1	AKR1A1 ALDR1 ALR	Aldo-keto reductase family 1 member A1				+	+	+			1.07463	0.434067	0.32652	-0.133187	0.297156	-0.212052	3.4781	-0.779306	2.7604	2.09547	2.00724	0.613919	0.449508	-0.208219	2.58505	-1.68977
Target	Homo sapiens (Human)	TPP2	P29144	TPP2	TPP2	Tripeptidyl-peptidase 2					+				1.38203	0.746123	0.357221	0.438392	0.0479081	0.0689735	0.347294	-0.238757	1.66967	2.3443	1.24288	1.30129	0.676016	0.627084	0.238305	-0.415925
Target	Homo sapiens (Human)	ILF2	Q12905	ILF2	ILF2 NF45 PRO3063	Interleukin enhancer-binding factor 2									0.395624	-0.581366	0.657522	-0.614447	0.0476886	0.0854352	0.11234	0.0523548	0.790986	1.29531	0.537121	-1.10157	0.443447	1.02632	1.23871	-1.37057
Target	Homo sapiens (Human)	UTP15	Q8TED0	UTP15	UTP15	U3 small nucleolar RNA-associated protein 15 homolog						+			0	1.25624	1.31588	0.596025	0.0990393	0.0420901	0	-0.618124	0	2.93501	1.59242	1.57863	1.83455	0.517972	0	-0.838405
Target	Homo sapiens (Human)	UGDH	O60701	UGDH	UGDH	UDP-glucose 6-dehydrogenase					+	+			1.24924	0.990431	1.42541	0.585439	0.0796562	0.0705344	0.528934	-0.334457	2.339	2.37449	2.50134	1.28123	0.649075	0.40784	0.880188	-0.685422
Target	Homo sapiens (Human)	RCN1	Q15293	RCN1	RCN1 RCN	Reticulocalbin-1					+				1.7637	1.40419	0.439221	-0.289836	0.170492	0.113142	1.84424	-1.58088	2.70138	2.8176	0.392017	0.425683	0.993431	0.919132	1.60975	-1.47279
Target	Homo sapiens (Human)	NKRF	O15226	NKRF	NKRF ITBA4 NRF	NF-kappa-B-repressing factor									0.863952	0.998791	0.103342	-0.137889	0.0167394	0.0264797	1.05593	-1.1102	0.837994	2.06465	0.264986	-0.64299	0.316739	0.468659	0.750236	-2.23898
Target	Homo sapiens (Human)	ACTN4	O43707	ACTN4	ACTN4	Alpha-actinin-4					+	+	+		0.120864	0.0391833	0.407211	-0.0533053	0.284923	0.0452169	0.155226	-0.0472717	3.67182	1.49453	4.02267	1.19384	2.22456	0.456907	0.644833	0.156219
Target	Homo sapiens (Human)	CCT8	P50990	TCPQ	CCT8 C21orf112 CCTQ KIAA0002	T-complex protein 1 subunit theta									0.414729	-0.191627	0.283651	-0.236397	0.0591666	-0.0519543	0.148226	-0.0967248	0.611317	0.791855	0.201364	0.456676	0.161862	0.283297	0.0211447	-0.0518818
Target	Homo sapiens (Human)	TUBA1B	P68363	TBA1B	TUBA1B	Tubulin alpha-1B chain						+			0.511965	-1.15095	1.14838	-1.41415	0.0263099	0.0772692	0.116511	-0.185933	0.72981	-1.59217	1.47914	-1.87822	0.315915	0.778854	0.358978	0.492805
Target	Homo sapiens (Human)	GOLIM4	O00461	GOLI4	GOLIM4 GIMPC GOLPH4 GPP130	Golgi integral membrane protein 4					+				0.409154	0.525572	1.05317	0.331684	0.331663	-0.181206	0.220242	-0.375094	1.8251	1.84784	0.882223	0.68622	0.182423	-0.172951	1.58047	-1.33457
Target	Homo sapiens (Human)	YWHAQ	P27348	1433T	YWHAQ	14-3-3 protein theta					+	+	+		1.22048	0.391361	1.81406	-0.306408	0.463833	0.0676638	1.80413	-0.630105	3.77586	2.75055	4.52937	1.10966	3.9354	0.607955	2.14151	-1.03294
Target	Homo sapiens (Human)	HMGN1	P05114	HMGN1	HMGN1 HMG14	Non-histone chromosomal protein HMG-14				+	+	+		+	1.17331	-0.514409	1.44039	0.230372	0.151111	0.0798829	3.0033	0.824664	2.52535	1.27544	4.15453	1.73064	1.16102	0.51413	3.60769	0.969325
Target	Homo sapiens (Human)	RARS	P54136	SYRC	RARS1 RARS	Arginine--tRNA ligase, cytoplasmic									0.596213	0.287573	0.319608	-0.236403	0.00933724	0.00995509	1.84937	-0.514022	0.611095	1.06893	0.230567	0.346813	0.368763	0.412976	0.131823	-0.309139
Target	Homo sapiens (Human)	PABPN1	Q86U42	PABP2	PABPN1 PAB2 PABP2	Polyadenylate-binding protein 2					+	+			0.209209	-0.19847	0.373914	0.199369	0.155419	0.098582	0.622544	0.496422	1.49945	1.60073	2.50726	1.59964	1.05523	0.603806	0.550628	0.602716
Target	Homo sapiens (Human)	LAMP1	P11279	LAMP1	LAMP1	Lysosome-associated membrane glycoprotein 1					+	+			2.27493	0.552162	0.438101	0.16595	0.437446	0.15871	0.962581	-0.227502	3.90761	2.10741	3.4403	1.35966	1.58831	0.576277	0.925	-0.171467
Target	Homo sapiens (Human)	EPCAM	P16422	EPCAM	EPCAM GA733-2 M1S2 M4S1 MIC18 TACSTD1 TROP1	Epithelial cell adhesion molecule						+			0.39936	0.673576	1.34744	0.966612	0.677141	0.784184	0.851995	1.07722	0.791736	1.66161	1.9112	1.9207	0.953561	1.21807	0.771621	1.47716
Target	Homo sapiens (Human)	HNRNPU	Q00839	HNRPU	HNRNPU C1orf199 HNRPU SAFA U21.1	Heterogeneous nuclear ribonucleoprotein U					+	+	+		0.273255	-0.0584933	0.832521	0.31212	0.340559	0.0665868	1.16651	0.4372	4.05298	1.78212	3.3881	2.21454	2.14689	0.514486	1.97547	0.946899
Target	Homo sapiens (Human)	HNRNPK	P61978	HNRPK	HNRNPK HNRPK	Heterogeneous nuclear ribonucleoprotein K					+	+	+		1.48553	0.351931	1.36822	0.232689	0.764451	0.129339	0.0306676	0.0100962	4.61702	2.4264	5.06502	2.13873	2.71834	0.572077	1.26217	0.284411
Target	Homo sapiens (Human)	MYOF	Q9NZM1	MYOF	MYOF FER1L3 KIAA1207	Myoferlin					+	+	+		1.78052	0.390816	3.0535	0.331381	0.640615	0.127207	0.540775	0.0677732	4.63455	2.29979	5.97226	1.47967	2.36336	0.55115	2.25959	-0.268962
Target	Homo sapiens (Human)	SUCLA2	Q9P2R7	SUCB1	SUCLA2	Succinate--CoA ligase					+	+			0.520628	0.454948	0.244006	0.154996	0.365557	0.198863	0.0903544	-0.101089	2.30113	2.43464	1.84066	1.52588	1.37402	1.06499	0.130215	0.156233
Target	Homo sapiens (Human)	S100A11	P31949	S10AB	S100A11 MLN70 S100C	Protein S100-A11					+	+		+	0.41972	0.109474	0.188262	0.0890808	0.0303553	0.0185026	0.0114369	-0.00189018	4.40904	1.98742	2.93909	1.4474	0.738436	0.322861	3.46928	-0.217165
Target	Homo sapiens (Human)	PTBP1	P26599	PTBP1	PTBP1 PTB	Polypyrimidine tract-binding protein 1					+	+	+		0.461222	0.0445531	0.470161	0.0975132	1.44947	0.124872	0.91666	0.177832	3.29928	2.83784	3.93673	1.57114	3.44899	0.637014	1.02131	-0.629683
Target	Homo sapiens (Human)	PDIA6	Q15084	PDIA6	PDIA6 ERP5 P5 TXNDC7	Protein disulfide-isomerase A6						+	+		0	-0.0151908	1.70061	0.218452	0.579336	0.203278	0	0.436921	0	2.66752	4.62854	2.42861	2.13331	0.842198	0	0.603281
Target	Homo sapiens (Human)	CLTB	P09497	CLCB	CLTB	Clathrin light chain B					+	+			0.0584961	-0.0420945	0.573323	-0.149863	0.464754	0.201425	0.176763	0.0936565	1.74204	1.21311	2.81638	0.977692	1.59376	0.637444	0.636645	0.402021
Target	Homo sapiens (Human)	FKBP8	Q14318	FKBP8	FKBP8 FKBP38	Peptidyl-prolyl cis-trans isomerase FKBP8									0.338997	-0.435367	0	0.350689	0	0.282463	0.924095	1.06852	0.73497	1.15403	0	0.996104	0	0.775473	0.274185	0.617544
Target	Homo sapiens (Human)	SLC7A5	Q01650	LAT1	SLC7A5 CD98LC LAT1 MPE16	Large neutral amino acids transporter small subunit 1				+	+	+	+	+	4.11571	1.6199	0.592954	0.201715	0.621029	0.201221	3.47192	-1.21697	5.92963	3.21917	2.77052	1.093	2.04892	0.64259	4.15437	-1.48359
Target	Homo sapiens (Human)	PRPF39	Q86UA1	PRP39	PRPF39	Pre-mRNA-processing factor 39									0		0		0	0.464741		0	0		0		0	2.02102		0
Target	Homo sapiens (Human)	HPDL	Q96IR7	HPDL	HPDL GLOXD1	4-hydroxyphenylpyruvate dioxygenase-like protein									0.0824539	-0.35144	0		0.646753	-2.11845	0		0.0428343	-0.270926	0		0.604736	-2.65328	0
Target	Homo sapiens (Human)	MATR3	P43243	MATR3	MATR3 KIAA0723	Matrin-3					+	+	+		0.421655	0.0724831	1.75994	0.467869	0.968612	0.123912	1.82581	0.519299	3.81343	2.38204	4.11916	2.28582	3.0915	0.53546	0.974969	0.439238
Target	Homo sapiens (Human)	MRPS2	Q9Y399	RT02	MRPS2 CGI-91	28S ribosomal protein S2, mitochondrial					+				0.138715	-0.0664984	0.142813	-0.0571985	0.0188551	-0.00859896	0.00142668	0.000700951	2.89242	1.85919	0.334032	-0.0716454	0.317862	0.0920436	2.35553	-1.83879
Target	Homo sapiens (Human)	JUP	P14923	PLAK	JUP CTNNG DP3	Junction plakoglobin					+	+	+		2.48784	0.422843	2.31717	0.728589	2.33473	0.392382	2.25952	0.698128	3.18787	1.53211	3.96782	1.53829	2.96604	0.663492	1.76123	0.669669
Target	Homo sapiens (Human)	RPS14	P62263	RS14	RPS14 PRO2640	40S ribosomal protein S14					+	+	+		0.183448	0.0577285	2.84575	-0.186324	0.184514	0.0377528	1.02904	-0.206299	3.95118	1.33138	5.52808	0.76918	2.24667	0.29831	1.67397	-0.263885
Target	Homo sapiens (Human)	RPS6	P62753	RS6	RPS6 OK/SW-cl.2	40S ribosomal protein S6							+		0.234214	0.709852	0.504656	-0.379974	0.203203	0.0538896	0.349243	-1.03594	0.337565	1.37091	0.472863	0.477047	1.97705	0.33272	0.117945	-0.561139
Target	Homo sapiens (Human)	ALDOA	P04075	ALDOA	ALDOA ALDA	Fructose-bisphosphate aldolase A					+	+	+		0.409604	-0.0845477	2.03464	-0.443301	0.70991	0.135012	1.10931	-0.223741	4.88634	2.16223	3.26289	1.17227	3.28693	0.797915	0.734633	-0.192043
Target	Homo sapiens (Human)	TGM2	P21980	TGM2	TGM2	Protein-glutamine gamma-glutamyltransferase 2									0.235386	-0.133106	1.40933	-0.360324	0.192185	-0.0393187	0.483495	-0.266537	0.048923	-0.0394923	0.598923	0.308606	0.0160661	0.00770823	0.477767	0.355806
Target	Homo sapiens (Human)	NGDN	Q8NEJ9	NGDN	NGDN C14orf120	Neuroguidin					+	+			0.238383	0.196159	0.583387	0.18453	0.291205	0.111292	0.113798	0.0996628	2.06239	2.43383	2.50838	1.25062	0.559666	0.384616	0.82132	-0.798585
Target	Homo sapiens (Human)	DNAJC3	Q13217	DNJC3	DNAJC3 P58IPK PRKRI	DnaJ homolog subfamily C member 3					+				1.00133	1.66619	0.360266	-0.214768	0.443588	0.345017	1.01017	-1.53594	1.68623	3.06794	0.0180976	0.00999514	1.01882	0.667	1.54007	-2.39094
Target	Homo sapiens (Human)	CCT5	P48643	TCPE	CCT5 CCTE KIAA0098	T-complex protein 1 subunit epsilon					+				0.2008	-0.121583	0.215282	-0.135387	0.276873	0.199554	0.460583	0.18575	1.93163	1.46963	0.892427	0.768824	1.03193	0.845116	0.152372	0.144308
Target	Homo sapiens (Human)	AKAP8L	Q9ULX6	AKP8L	AKAP8L NAKAP NAKAP95 HRIHFB2018	A-kinase anchor protein 8-like				+	+	+			0.758791	-0.453162	0.0769653	0.0418186	0.35967	0.274171	2.73244	0.769152	2.12844	1.30033	2.7937	1.42576	1.15263	0.69556	2.28219	0.820995
Target	Homo sapiens (Human)	CTNNA1	P35221	CTNA1	CTNNA1	Catenin alpha-1					+	+			1.08752	0.290262	1.38088	0.408207	0.769705	0.228395	1.27977	0.34634	3.10082	1.60851	2.10511	1.26689	1.27203	0.412963	0.0938616	0.0713425
Target	Homo sapiens (Human)	RAD23B	P54727	RD23B	RAD23B	UV excision repair protein RAD23 homolog B					+	+			0.663929	0.966685	2.51915	1.32951	0.38578	0.176346	0.334855	0.539176	2.43825	2.73095	2.33816	2.43862	1.30068	0.615634	0.218463	0.323303
Target	Homo sapiens (Human)	HNRNPA2B1	P22626	ROA2	HNRNPA2B1 HNRPA2B1	Heterogeneous nuclear ribonucleoproteins A2/B1					+	+	+		1.239	0.545732	0.705357	0.263326	0.762983	0.227709	0.0841789	-0.0546964	3.82473	2.7474	3.73118	2.09618	2.16551	0.704386	0.0897799	0.0531673
Target	Homo sapiens (Human)	TXLNG	Q9NUQ3	TXLNG	TXLNG CXorf15 ELRG LSR5	Gamma-taxilin					+				0.566465	0.588153	0.373997	0.544603	0.311609	0.139462	0.0520698	0.0959129	4.18038	1.46228	0.253371	0.24412	0.398474	0.314307	2.23947	-0.903848
Target	Homo sapiens (Human)	YAP1	P46937	YAP1	YAP1 YAP65	Transcriptional coactivator YAP1									0.212849	-0.283899	0.934016	-0.684992	0.437971	-0.50286	1.02232	-0.903953	0.635491	1.2117	0.398618	-0.620207	0.481678	-0.770848	1.19123	-2.60275
Target	Homo sapiens (Human)	DDX46	Q7L014	DDX46	DDX46 KIAA0801	Probable ATP-dependent RNA helicase DDX46					+	+	+		0.658437	0.47818	1.13342	0.264789	0.816379	0.302653	0.106945	0.089262	2.72766	3.11197	3.90555	2.12989	2.32563	0.896496	0.0710524	-0.0855827
Target	Homo sapiens (Human)	RRP8	O43159	RRP8	RRP8 KIAA0409 NML hucep-1	Ribosomal RNA-processing protein 8									0		0			0	0	0.272376	0		0			0	0	0.273906
Target	Homo sapiens (Human)	NOM1	Q5C9Z4	NOM1	NOM1 C7orf3	Nucleolar MIF4G domain-containing protein 1									0		0			0	0.576077	0.421355	0		0			0	0.0578461	0.0595051
Target	Homo sapiens (Human)	GTPBP6	O43824	GTPB6	GTPBP6 PGPL	Putative GTP-binding protein 6									0		0			0	0.0285898	0.0203485	0		0			0	0.151102	-0.144193
Target	Homo sapiens (Human)	FAM65A	Q6ZS17	RIPR1	RIPOR1 FAM65A KIAA1930	Rho family-interacting cell polarization regulator 1									0		0			0	0	0.578387	0		0			0	0	0.210752
Target	Homo sapiens (Human)	GPRC5A	Q8NFJ5	RAI3	GPRC5A GPCR5A RAI3 RAIG1	Retinoic acid-induced protein 3									0		0			0	0	0.61528	0		0			0	0	0.365952
Target	Homo sapiens (Human)	ZNF511	Q8NB15	ZN511	ZNF511	Zinc finger protein 511									0		0			0	0	2.41317	0		0			0	0	2.79824
Target	Homo sapiens (Human)	ARHGEF7	Q14155	ARHG7	ARHGEF7 COOL1 KIAA0142 P85SPR PAK3BP PIXB Nbla10314	Rho guanine nucleotide exchange factor 7									0			0		0	0		0			0		0	0
Target	Homo sapiens (Human)	ATG16L1	Q676U5	A16L1	ATG16L1 APG16L UNQ9393/PRO34307	Autophagy-related protein 16-1									0			0		0	0		0			0		0	0
Target	Homo sapiens (Human)	RFX1	P22670	RFX1	RFX1	MHC class II regulatory factor RFX1									0			0		0	0		0			0		0	0
Target	Homo sapiens (Human)	APTX	Q7Z2E3	APTX	APTX AXA1	Aprataxin									0			0		0	0		0			0		0	0
Target	Homo sapiens (Human)	GALNT10	Q86SR1	GLT10	GALNT10	Polypeptide N-acetylgalactosaminyltransferase 10									0			0		0	0		0			0		0	0
Target	Homo sapiens (Human)	HSPB1	P04792	HSPB1	HSPB1 HSP27 HSP28	Heat shock protein beta-1									0			0		0	0		0			0		0	0
Target	Homo sapiens (Human)	MRPL21	Q7Z2W9	RM21	MRPL21	39S ribosomal protein L21, mitochondrial									0			0		0	0		0			0		0	0
Target	Homo sapiens (Human)	TRIM16	O95361	TRI16	TRIM16 EBBP	Tripartite motif-containing protein 16										0	0			0	0			0	0			0	0
Target	Homo sapiens (Human)	NT5C2	P49902	5NTC	NT5C2 NT5B NT5CP PNT5	Cytosolic purine 5'-nucleotidase										0	0			0	0			0	0			0	0
Target	Homo sapiens (Human)	PRPS1	P60891	PRPS1	PRPS1	Ribose-phosphate pyrophosphokinase 1										0	0			0	0			0	0			0	0
Target	Homo sapiens (Human)	PPP1R7	Q15435	PP1R7	PPP1R7 SDS22	Protein phosphatase 1 regulatory subunit 7										0	0			0	0			0	0			0	0
Target	Homo sapiens (Human)	CCDC6	Q16204	CCDC6	CCDC6 D10S170 TST1	Coiled-coil domain-containing protein 6										0	0			0	0			0	0			0	0
Target	Homo sapiens (Human)	UBAP2	Q5T6F2	UBAP2	UBAP2 KIAA1491	Ubiquitin-associated protein 2										0	0			0	0			0	0			0	0
Target	Homo sapiens (Human)	MRPS26	Q9BYN8	RT26	MRPS26 C20orf193 RPMS13	28S ribosomal protein S26, mitochondrial										0	0			0	0			0	0			0	0
Target	Homo sapiens (Human)	ARMC6	Q6NXE6	ARMC6	ARMC6	Armadillo repeat-containing protein 6										0	0			0	0			0	0			0	0
Target	Homo sapiens (Human)	CCDC115	Q96NT0	CC115	CCDC115	Coiled-coil domain-containing protein 115										0	0			0	0			0	0			0	0
Target	Homo sapiens (Human)	CCDC9	Q9Y3X0	CCDC9	CCDC9	Coiled-coil domain-containing protein 9										0	0			0	0			0	0			0	0
Target	Homo sapiens (Human)	PPHLN1	Q8NEY8	PPHLN	PPHLN1 HSPC206 HSPC232	Periphilin-1										0	0			0	0			0	0			0	0
Target	Homo sapiens (Human)	TM9SF4	Q92544	TM9S4	TM9SF4 KIAA0255 TUCAP1	Transmembrane 9 superfamily member 4										0	0			0	0			0	0			0	0
Target	Homo sapiens (Human)	RPL30	P62888	RL30	RPL30	60S ribosomal protein L30					+				1.22302	-0.417751	0.445468	1.45706	0.29954	0.17808	0.47442	2.05289	1.53724	0.523817	0.735747	2.18291	0.881224	0.461061	0.510896	2.12016
Target	Homo sapiens (Human)	SPAG9	O60271	JIP4	SPAG9 HSS KIAA0516 MAPK8IP4 SYD1 HLC6	C-Jun-amino-terminal kinase-interacting protein 4									1.03446	0.682814	0.336462	-0.291655	0.191194	0.0946992	0.949038	-0.879769	0.996265	0.935627	0.851853	0.679581	0.222561	0.135632	0.0811351	-0.120414
Target	Homo sapiens (Human)	DDX39A	O00148	DX39A	DDX39A DDX39	ATP-dependent RNA helicase DDX39A					+	+			0.602413	0.389671	3.46243	0.49635	0.742022	0.234198	0.598959	0.340878	3.70635	2.73681	4.62639	1.83323	1.92037	0.622644	0.74329	-0.280933
Target	Homo sapiens (Human)	HNRNPA0	Q13151	ROA0	HNRNPA0 HNRPA0	Heterogeneous nuclear ribonucleoprotein A0					+	+			0.362172	-0.171844	1.76686	0.674955	0.711867	0.260726	2.27058	1.10753	2.58209	2.08559	1.69945	1.55475	1.89522	0.739547	0.159893	0.208707
Target	Homo sapiens (Human)	EIF4H	Q15056	IF4H	EIF4H KIAA0038 WBSCR1 WSCR1	Eukaryotic translation initiation factor 4H									0.231569	-0.520236	0.619854	-0.332066	0.0149885	-0.0404097	0.313209	0.14776	0.120507	-0.381187	0.0216235	0.0179195	0.0452577	-0.13312	0.1582	0.265987
Target	Homo sapiens (Human)	TSR1	Q2NL82	TSR1	TSR1 KIAA1401	Pre-rRNA-processing protein TSR1 homolog									0		0		0	0.0617154		0	0		0		0	0.0890458		0
Target	Homo sapiens (Human)	RBM28	Q9NW13	RBM28	RBM28	RNA-binding protein 28					+	+			0.637104	0.692521	0.968533	0.785032	0.529871	0.647593	1.1303	0.740104	1.77212	2.23534	2.13214	1.93384	0.922498	1.30678	2.31896	1.00529
Target	Homo sapiens (Human)	BCAP29	Q9UHQ4	BAP29	BCAP29 BAP29	B-cell receptor-associated protein 29					+				0.184608	0.260096	0	-0.0325356	0.33103	0.32317	0	0.0305392	1.37723	1.81478	0	1.19326	0.796791	0.640521	0	0.0190055
Target	Homo sapiens (Human)	PSMA6	P60900	PSA6	PSMA6 PROS27	Proteasome subunit alpha type-6									0.020806	-0.0399831	0.0770465	-0.07136	0.383808	0.354335	0.199779	0.322959	0.248121	0.534472	0.389674	-0.458951	1.20303	1.15419	0.0637681	0.16077
Target	Homo sapiens (Human)	SLC25A22	Q9H936	GHC1	SLC25A22 GC1	Mitochondrial glutamate carrier 1									0.419233	-0.306793	0.123968	0.246334	0.146817	0.191711	0.602574	0.744837	0.696176	1.23329	0.515247	0.675006	0.344064	0.356308	0.0663823	-0.201979
Target	Homo sapiens (Human)	IQGAP1	P46940	IQGA1	IQGAP1 KIAA0051	Ras GTPase-activating-like protein IQGAP1					+	+	+		0.594533	0.235443	0.578696	0.164344	1.56178	0.354109	0.672612	0.283009	2.72102	1.87639	2.74845	1.26125	2.80898	0.801	0.253343	0.185858
Target	Homo sapiens (Human)	CPT2	P23786	CPT2	CPT2 CPT1	Carnitine O-palmitoyltransferase 2, mitochondrial					+				0.0308769	-0.0250581	0.132116	0.185694	0.267373	0.290717	0.569655	0.501469	2.06134	1.26876	0.677298	0.687957	0.897	0.824675	0.317138	0.243872
Target	Homo sapiens (Human)	ARFGAP1	Q8N6T3	ARFG1	ARFGAP1 ARF1GAP	ADP-ribosylation factor GTPase-activating protein 1					+	+			0.266078	0.0791136	0.0355048	0.0346556	0.651201	0.377402	1.17897	0.332944	3.17403	1.8304	1.94685	1.6992	1.49298	0.798336	1.21944	0.667137
Target	Homo sapiens (Human)	MVD	P53602	MVD1	MVD MPD	Diphosphomevalonate decarboxylase									0	-0.510604	0.58658	-1.48946	0	0.582541	0.121209	-0.39631	0	0.414234	0.366717	-2.10703	0	1.92815	0.0916805	-0.593121
Target	Homo sapiens (Human)	UBA2	Q9UBT2	SAE2	UBA2 SAE2 UBLE1B HRIHFB2115	SUMO-activating enzyme subunit 2					+				0.0935726	-0.0514946	0.257341	-0.224477	0.435128	0.358435	0.426657	0.185453	2.76699	1.80017	0.0155599	0.0392838	1.34478	0.952611	0.429124	-0.80828
Target	Homo sapiens (Human)	CDK9	P50750	CDK9	CDK9 CDC2L4 TAK	Cyclin-dependent kinase 9					+	+			0.703486	0.888141	0.528627	0.713521	0.0542217	0.119647	0.0583694	-0.054973	2.30742	1.69064	1.71413	1.76453	0.0230618	-0.0347595	0.0582791	0.0391223
Target	Homo sapiens (Human)	TIMM50	Q3ZCQ8	TIM50	TIMM50 TIM50 PRO1512	Mitochondrial import inner membrane translocase subunit TIM50						+			0.186499	-0.168913	0.515048	0.380693	0.91493	0.440294	0.921111	0.989901	0.0942428	0.157673	2.00036	1.61103	1.61743	0.884332	1.27497	2.33769
Target	Homo sapiens (Human)	TUBB4B	P68371	TBB4B	TUBB4B TUBB2C	Tubulin beta-4B chain					+	+	+		0.372371	-0.0697524	2.34343	-0.710096	2.53553	0.374507	0.923912	-0.265837	5.54942	2.28048	2.21799	0.90962	5.25208	1.0988	0.695449	-0.272056
Target	Homo sapiens (Human)	NECTIN2	Q92692	NECT2	NECTIN2 HVEB PRR2 PVRL2	Nectin-2									0.0995195	-0.268223	0	-0.0425262	0	-0.40376	0.136193	-0.178062	0.0406544	-0.102946	0	0.475511	0	-0.763605	0.255941	-0.185148
Target	Homo sapiens (Human)	PSMC5	P62195	PRS8	PSMC5 SUG1	26S proteasome regulatory subunit 8									0.409055	-0.236359	0.185135	-0.187366	0.573693	0.451625	0.784927	0.500618	0.865086	1.24754	0.226116	0.333046	1.35041	1.17847	0.122977	0.263973
Target	Homo sapiens (Human)	LEMD3	Q9Y2U8	MAN1	LEMD3 MAN1	Inner nuclear membrane protein Man1					+				0.454887	-0.241537	0.357016	-0.243951	0.617429	0.407668	0.818121	0.405254	1.20821	1.03534	0.108492	0.11692	0.903665	0.811115	0.107459	-0.10731
Target	Homo sapiens (Human)	NUSAP1	Q9BXS6	NUSAP	NUSAP1 ANKT BM-037 PRO0310	Nucleolar and spindle-associated protein 1					+	+			2.1945	2.37897	2.01927	1.46017	0.401424	0.310535	0.801913	-0.608273	2.48193	2.97352	2.62071	1.8249	0.528977	0.345575	1.07094	-0.803045
Target	Homo sapiens (Human)	PPME1	Q9Y570	PPME1	PPME1 PME1 PP2593 PRO0750	Protein phosphatase methylesterase 1					+				0.255716	-0.0390561	0.397085	-0.388922	0.662665	0.506058	0.264977	0.156193	2.35952	1.1915	0.13602	0.380194	0.976686	1.15343	0.141767	0.342124
Target	Homo sapiens (Human)	CNBP	P62633	CNBP	CNBP RNF163 ZNF9	CCHC-type zinc finger nucleic acid binding protein					+	+	+		1.35641	0.571611	0.223551	0.0757942	1.6882	0.453115	0.073577	-0.0427017	3.42417	2.28349	3.04888	1.36959	2.28856	0.785102	0.235297	-0.128794
Target	Homo sapiens (Human)	XRCC5	P13010	XRCC5	XRCC5 G22P2	X-ray repair cross-complementing protein 5					+	+	+		0.373547	0.0416349	1.08723	0.334993	2.05017	0.419001	2.33993	0.71236	5.2384	2.12183	3.15178	1.78955	2.28549	0.90707	2.10008	0.574792
Target	Homo sapiens (Human)	IGF2BP2	Q9Y6M1	IF2B2	IGF2BP2 IMP2 VICKZ2	Insulin-like growth factor 2 mRNA-binding protein 2									0	0.317203	0.245679	0.231142	0.646099	0.227343	0	0.141282	0	0.845882	0.179329	0.52645	0.365475	0.320215	0	0.000782649
Target	Homo sapiens (Human)	SNRNP200	O75643	U520	SNRNP200 ASCC3L1 BRR2 HELIC2 KIAA0788	U5 small nuclear ribonucleoprotein 200 kDa helicase					+				1.05878	0.443319	0.260023	0.168725	1.18323	0.320093	0.0523776	0.0454985	1.99625	1.42387	0.20949	0.237274	1.2091	0.480368	0.631652	-0.706226
Target	Homo sapiens (Human)	PTGES3	Q15185	TEBP	PTGES3 P23 TEBP	Prostaglandin E synthase 3					+		+		1.68782	0.257015	0.499875	3.84102	2.08009	0.440519	0.34924	4.02453	4.52897	2.26984	0.762493	5.31454	3.53117	1.01668	0.380153	4.06137
Target	Homo sapiens (Human)	RAB1B	Q9H0U4	RAB1B	RAB1B	Ras-related protein Rab-1B					+	+			1.40821	0.698523	0.486983	0.184113	1.12075	0.472901	0.0717131	-0.0415084	3.91037	2.61658	3.14101	1.87532	1.92213	1.02427	1.03158	0.283008
Target	Homo sapiens (Human)	SLC1A5	Q15758	AAAT	SLC1A5 ASCT2 M7V1 RDR RDRC	Neutral amino acid transporter B(0)					+	+			0.505765	0.279823	0.00376834	-0.0038859	0.874949	0.649171	1.56665	0.365462	3.0197	1.83101	1.2815	0.980563	1.41356	0.955232	0.523062	0.104783
Target	Homo sapiens (Human)	IFIT5	Q13325	IFIT5	IFIT5 ISG58 RI58	Interferon-induced protein with tetratricopeptide repeats 5									0.0463326	-0.28476	0.804852	-0.735535	0.317622	0.309753	0.0223965	-0.141022	0.0113531	0.079751	0.557912	0.631171	0.00927648	-0.025493	0.0905523	0.525927
Target	Homo sapiens (Human)	SMARCC2	Q8TAQ2	SMRC2	SMARCC2 BAF170	SWI/SNF complex subunit SMARCC2						+			0.550476	-1.18389	0.803342	0.314726	0.674915	0.340191	0.911674	1.83881	0.14619	-0.208754	3.58644	0.591005	0.787646	0.43427	1.23732	1.23403
Target	Homo sapiens (Human)	ACAD9	Q9H845	ACAD9	ACAD9	Complex I assembly factor ACAD9, mitochondrial					+				0.150891	0.0714277	0.151013	0.200807	0.734432	0.436499	0.556791	0.565879	3.19633	1.68006	0.664392	0.910489	1.31704	0.786996	0.00987855	0.0174268
Target	Homo sapiens (Human)	CWC15	Q9P013	CWC15	CWC15 C11orf5 AD-002 HSPC148	Spliceosome-associated protein CWC15 homolog					+	+	+		0.155162	0.112737	0.900361	0.537551	1.40475	0.714488	1.67794	1.1393	3.30272	2.56622	2.43235	1.90846	2.20884	1.32233	0.99791	0.664564
Target	Homo sapiens (Human)	PLS1	Q14651	PLSI	PLS1	Plastin-1							+		0.524961	-0.559619	0.286178	-0.784671	2.03773	0.559676	0.0774829	0.334623	0.106452	0.445148	0.193186	-0.98445	2.70552	0.99705	0.0498588	-0.432549
Target	Homo sapiens (Human)	ACO2	Q99798	ACON	ACO2	Aconitate hydratase, mitochondrial					+				0.0300018	0.0110404	0.102166	-0.169821	0.522406	0.549664	1.41078	0.368803	3.50589	2.18834	0.929924	1.15048	1.20638	1.08576	0.0832936	0.0479012
Target	Homo sapiens (Human)	MYO1B	O43795	MYO1B	MYO1B	Unconventional myosin-Ib					+	+			0.831441	0.609412	0.370864	0.216115	1.16327	0.645855	0.348899	0.252558	1.26195	1.2429	1.37436	1.18586	1.57988	1.09105	0.8564	1.034
Target	Homo sapiens (Human)	GLOD4	Q9HC38	GLOD4	GLOD4 C17orf25 CGI-150 My027	Glyoxalase domain-containing protein 4									0.294645	0.812301	0	-1.53333	0	0.584201	0	-1.76144	0.684884	2.31087	0	-2.63261	0	1.18275	0	-3.76072
Target	Homo sapiens (Human)	PARK7	Q99497	PARK7	PARK7	Parkinson disease protein 7					+	+			0.405466	0.730456	0.245454	0.400566	0.523313	0.565917	0.0959807	0.236027	1.51757	2.50086	1.31067	1.87615	1.09349	1.16026	0.238772	0.535557
Target	Homo sapiens (Human)	SCRN1	Q12765	SCRN1	SCRN1 KIAA0193	Secernin-1					+				0.40775	-0.17712	0	-0.801111	0	0.633935	0.0218817	0.00994301	3.15119	1.49264	0	0.15731	0	1.5285	2.29443	0.19317
Target	Homo sapiens (Human)	FKBP4	Q02790	FKBP4	FKBP4 FKBP52	Peptidyl-prolyl cis-trans isomerase FKBP4					+	+	+		0.654293	-0.111805	0.308219	-0.183879	1.19473	0.5682	1.80204	0.496126	4.10099	2.10125	2.08526	1.26963	2.33883	1.26537	1.08236	0.433742
Target	Homo sapiens (Human)	NBN	O60934	NBN	NBN NBS NBS1 P95	Nibrin									0.328651	-0.384052	0.0317126	-0.0354691	0.495343	0.547218	1.12156	0.895801	0.548599	-0.522431	0.295599	0.530141	0.752266	0.747475	1.19929	1.80005
Target	Homo sapiens (Human)	GOLPH3	Q9H4A6	GOLP3	GOLPH3 GPP34	Golgi phosphoprotein 3									0	0.149233	0.16338	-0.238933	0	0.707589	0.599796	0.319424	0	1.14814	0.110869	-0.187373	0	1.19048	0.168172	-0.145027
Target	Homo sapiens (Human)	COPA	P53621	COPA	COPA	Coatomer subunit alpha					+	+	+		0.680428	0.448424	0.253772	0.173182	1.31374	0.477269	0.214214	0.202028	3.74702	1.90634	1.98967	0.957993	2.3816	0.649773	0.584438	-0.298576
Target	Homo sapiens (Human)	VAMP7	P51809	VAMP7	VAMP7 SYBL1	Vesicle-associated membrane protein 7									0		0.255955	-0.424027	0.793099	0.739538	0		0		0.113698	-0.361038	0.647441	1.34492	0
Target	Homo sapiens (Human)	CPNE3	O75131	CPNE3	CPNE3 CPN3 KIAA0636	Copine-3									0	0.640485	0.339551	-1.42	0.117352	0.596057	0	-1.46443	0	1.65685	0.213009	-0.846717	0.215657	0.957089	0	-1.54648
Target	Homo sapiens (Human)	MRPS27	Q92552	RT27	MRPS27 KIAA0264	28S ribosomal protein S27, mitochondrial					+	+			0.277403	0.25174	0.378637	-0.279966	0.763265	0.607972	0.0899757	0.0762672	1.86521	2.42514	1.40928	1.03465	1.24893	0.933392	0.268905	-0.457102
Target	Homo sapiens (Human)	SART3	Q15020	SART3	SART3 KIAA0156 TIP110	Squamous cell carcinoma antigen recognized by T-cells 3									0.37341	0.453302	0.228467	0.423007	1.06587	0.691442	0.326888	0.661147	0.870932	1.50328	0.217937	0.527256	0.892175	1.2433	0.0903099	0.267272
Target	Homo sapiens (Human)	EARS2	Q5JPH6	SYEM	EARS2 KIAA1970	Probable glutamate--tRNA ligase, mitochondrial					+				0.886224	-0.723812	0		0	0.728962	0		1.59232	0.621881	0		0	1.20982	0
Target	Homo sapiens (Human)	DHODH	Q02127	PYRD	DHODH	Dihydroorotate dehydrogenase									0	0.197798	0		0	0.704512	0		0	0.62747	0		0	1.24839	0
Target	Homo sapiens (Human)	GARS	P41250	GARS	GARS1 GARS	Glycine--tRNA ligase					+				0.143081	0.104295	1.44477	-0.390649	1.38627	0.637982	0.27796	0.143038	1.29589	0.9467	0.127998	0.119268	1.38219	0.866629	0.0343906	0.0391973
Target	Homo sapiens (Human)	RB1	P06400	RB	RB1	Retinoblastoma-associated protein					+				1.59729	1.26677	0.147792	0.243556	0.800001	0.716791	0.203775	-0.306424	2.06315	2.8278	0.0804583	0.231194	1.12808	0.952738	0.676483	-1.64387
Target	Homo sapiens (Human)	ECH1	Q13011	ECH1	ECH1	Delta(3,5)-Delta(2,4)-dienoyl-CoA isomerase, mitochondrial									0	1.41715	0.229478	-1.14449	0.0873326	0.454659	0	-2.10698	0	1.6408	0.0287286	-0.219833	0.0612298	0.348647	0	-1.51199
Target	Homo sapiens (Human)	PCYT2	Q99447	PCY2	PCYT2	Ethanolamine-phosphate cytidylyltransferase									0	-1.33368	1.09414	-1.104	0	0.741984	1.52105	0.971668	0	-1.75758	0.108575	-0.498439	0	1.1857	0.606955	2.44484
Target	Homo sapiens (Human)	APLP2	Q06481	APLP2	APLP2 APPL2	Amyloid beta precursor like protein 2					+	+			3.23897	2.25043	2.50441	2.71007	1.19554	0.619648	1.21755	1.0793	3.65616	2.54522	2.57917	3.19756	1.64559	0.66415	1.27009	1.31648
Target	Homo sapiens (Human)	DYNC1LI1	Q9Y6G9	DC1L1	DYNC1LI1 DNCLI1	Cytoplasmic dynein 1 light intermediate chain 1									0	-0.310177	0.228403	-0.458591	0.290166	0.641643	0	0.493228	0	0.195964	0.0493026	0.19547	0.24214	0.722704	0	0.72221
Target	Homo sapiens (Human)	RPSA	P08865	RSSA	RPSA LAMBR LAMR1	40S ribosomal protein SA					+				1.58981	1.21375	0.0872062	0.415763	0.311431	0.84536	0.011788	0.0473754	3.01845	3.61148	0.452761	1.54434	0.584974	1.48122	0.22267	-0.585927
Target	Homo sapiens (Human)	MOV10	Q9HCE1	MOV10	MOV10 KIAA1631	Helicase MOV-10									0		0.230646	0.473559	0.330077	0.879104	0		0		0.792306	1.93933	0.495757	1.28639	0
Target	Homo sapiens (Human)	C2CD5	Q86YS7	C2CD5	C2CD5 CDP138 KIAA0528	C2 domain-containing protein 5									0		0		0	0.960772		0	0		0		0	1.49563		0
Target	Homo sapiens (Human)	EXOSC9	Q06265	EXOS9	EXOSC9 PMSCL1	Exosome complex component RRP45									0		0	0.253095	0	0.697964	0		0		0	2.04718	0	0.0668516	0
Target	Homo sapiens (Human)	TBCB	Q99426	TBCB	TBCB CG22 CKAP1	Tubulin-folding cofactor B									0.172485	0.225131	0	-0.244763	1.30367	0.951267	0	0.481373	0.407905	0.397746	0	1.10754	1.84194	1.16374	0	1.87354
Target	Homo sapiens (Human)	DHCR24	Q15392	DHC24	DHCR24 KIAA0018	Delta(24)-sterol reductase									0.403786	-0.364191	0.357376	-0.549782	0.33946	0.54817	0.551625	0.362578	0.0947133	0.148657	0.429522	-1.30942	0.101984	0.375533	0.997198	-1.08254
Target	Homo sapiens (Human)	TMED10	P49755	TMEDA	TMED10 TMP21	Transmembrane emp24 domain-containing protein 10									0		0	-0.578257	0.742275	1.09115	0		0		0	0.541686	0.832503	1.42502	0
Target	Homo sapiens (Human)	TTC1	Q99614	TTC1	TTC1 TPR1	Tetratricopeptide repeat protein 1									0	-0.326422	0.17854	-0.307695	0	1.19548	1.91234	1.21421	0	0.73642	0.549758	0.869392	0	1.55469	1.91926	1.68766
Target	Homo sapiens (Human)	EYA3	Q99504	EYA3	EYA3	Eyes absent homolog 3									0	0.387801	0	-2.05331	0	1.59405	0	-0.847063	0	2.27921	0	-2.5579	0	2.42636	0	-2.41075
Target	Homo sapiens (Human)	AP1M2	Q9Y6Q5	AP1M2	AP1M2	AP-1 complex subunit mu-2									0	0.0200481	0	0.261666	0	1.27947	0	1.52108	0	1.95882	0	1.22476	0	1.87636	0	1.1423
Target	Homo sapiens (Human)	PYGB	P11216	PYGB	PYGB	Glycogen phosphorylase, brain form					+				1.14401	1.46659	0.0476311	-0.113963	1.36519	1.0213	0.229309	-0.559253	1.52583	2.63061	0.68449	1.14824	0.812855	0.886925	0.239335	-0.595437
Target	Homo sapiens (Human)	KIF5B	P33176	KINH	KIF5B KNS KNS1	Kinesin-1 heavy chain					+		+		0.70286	0.424512	1.9372	-1.02558	2.12537	1.42222	0.0429549	-0.0278721	1.31389	2.09412	0.785739	0.507579	2.19291	2.04857	0.262686	0.462028
Target	Homo sapiens (Human)	MRPL43	Q8N983	RM43	MRPL43	39S ribosomal protein L43, mitochondrial									0	-0.226286	0.0389383	-0.111571	0.805569	1.29705	0	1.41177	0	1.18262	0.290314	0.74872	0.86618	1.46556	0	1.03166
Target	Homo sapiens (Human)	CYFIP1	Q7L576	CYFP1	CYFIP1 KIAA0068	Cytoplasmic FMR1-interacting protein 1									0.0793128	0.122054	0.887903	-1.35632	1.29711	1.38571	0.0425611	-0.0926596	0.528925	1.06071	0.456966	-0.6786	1.26837	1.57148	0.0632088	-0.167833
Target	Homo sapiens (Human)	CCNB1	P14635	CCNB1	CCNB1 CCNB	G2/mitotic-specific cyclin-B1									0	3.53863	0.425625	-1.08581	0.627666	1.50508	0	-3.11935	0	3.78194	0.452684	-1.01802	0.785917	1.64011	0	-3.15984
Target	Homo sapiens (Human)	NDUFV1	P49821	NDUV1	NDUFV1 UQOR1	NADH dehydrogenase					+		+		1.12971	0.69191	0.598577	1.02932	1.40443	1.71671	1.64965	2.05412	2.93582	2.09148	0.858261	1.33475	2.04547	2.02151	0.826516	1.26479
Target	Homo sapiens (Human)	BZW1	Q7L1Q6	5MP2	BZW1 5MP2 BZAP45 KIAA0005	eIF5-mimic protein 2							+		0.602587	1.16751	0.325765	-2.34004	2.04839	1.7794	0.220601	-1.72815	0.769487	1.99641	0.306406	-2.74984	2.30464	1.94364	0.296719	-2.80261
Target	Homo sapiens (Human)	CTCF	P49711	CTCF	CTCF	Transcriptional repressor CTCF					+	+			0.365733	0.945051	0.123437	-0.135906	1.27203	2.20771	0.82987	1.12675	1.27535	2.90637	1.67692	1.64574	1.67279	2.80791	1.53497	1.54728
Target	Homo sapiens (Human)	NDUFA7	O95182	NDUA7	NDUFA7	NADH dehydrogenase					+		+		0.187281	0.132465	0.785257	-0.642819	3.24872	2.52016	1.95725	1.74487	2.1608	1.34213	0.358596	-0.430967	3.19594	2.70156	0.879578	0.928469
Target	Homo sapiens (Human)	ADD3	Q9UEY8	ADDG	ADD3 ADDL	Gamma-adducin									0		0	-0.642885	0		1.37574	-1.45441	0		0	-0.727995	0		1.27366	-1.45019
Target	Homo sapiens (Human)	VAT1	Q99536	VAT1	VAT1	Synaptic vesicle membrane protein VAT-1 homolog									0		0	-1.28151	0		2.14921	-1.28276	0		0	0.64845	0		1.06015	-0.467425
Target	Homo sapiens (Human)	UMPS	P11172	UMPS	UMPS OK/SW-cl.21	Uridine 5'-monophosphate synthase									0		0	0.214481	0		0	-0.750643	0		0	0.641255	0		0	-1.77323
Target	Homo sapiens (Human)	TMEM106B	Q9NUM4	T106B	TMEM106B	Transmembrane protein 106B					+				3.46591	-1.4028	0		0		0	1.26054	4.93529	-2.17344	0		0		0	2.42493
Target	Homo sapiens (Human)	EPHX1	P07099	HYEP	EPHX1 EPHX EPOX	Epoxide hydrolase 1									0			0	0			0	0			0	0			0
Target	Homo sapiens (Human)	MLH1	P40692	MLH1	MLH1 COCA2	DNA mismatch repair protein Mlh1									0			0	0			0	0			0	0			0
Target	Homo sapiens (Human)	ATP2C1	P98194	AT2C1	ATP2C1 KIAA1347 PMR1L HUSSY-28	Calcium-transporting ATPase type 2C member 1									0			0	0			0	0			0	0			0
Target	Homo sapiens (Human)	SERPINB6	P35237	SPB6	SERPINB6 PI6 PTI	Serpin B6									0			0	0			0	0			0	0			0
Target	Homo sapiens (Human)	HERPUD1	Q15011	HERP1	HERPUD1 HERP KIAA0025 MIF1	Homocysteine-responsive endoplasmic reticulum-resident ubiquitin-like domain member 1 protein									0			0	0			0	0			0	0			0
Target	Homo sapiens (Human)	MED22	Q15528	MED22	MED22 SURF5	Mediator of RNA polymerase II transcription subunit 22									0			0	0			0	0			0	0			0
Target	Homo sapiens (Human)	NPEPL1	Q8NDH3	PEPL1	NPEPL1 KIAA1974	Probable aminopeptidase NPEPL1									0			0	0			0	0			0	0			0
Target	Homo sapiens (Human)	BICD2	Q8TD16	BICD2	BICD2 KIAA0699	Protein bicaudal D homolog 2									0			0	0			0	0			0	0			0
Target	Homo sapiens (Human)	NDEL1	Q9GZM8	NDEL1	NDEL1 EOPA MITAP1 NUDEL	Nuclear distribution protein nudE-like 1									0			0	0			0	0			0	0			0
Target	Homo sapiens (Human)	PRKAR1A	P10644	KAP0	PRKAR1A PKR1 PRKAR1 TSE1	cAMP-dependent protein kinase type I-alpha regulatory subunit									0			0	0			0	0			0	0			0
Target	Homo sapiens (Human)	MRGBP	Q9NV56	MRGBP	MRGBP C20orf20	MRG/MORF4L-binding protein									0			0	0			0	0			0	0			0
Target	Homo sapiens (Human)	MMAB	Q96EY8	MMAB	MMAB	Corrinoid adenosyltransferase MMAB										0	0		0			0		0	0		0			0
Target	Homo sapiens (Human)	RGS10	O43665	RGS10	RGS10	Regulator of G-protein signaling 10										0	0		0			0		0	0		0			0
Target	Homo sapiens (Human)	CCNK	O75909	CCNK	CCNK CPR4	Cyclin-K										0	0		0			0		0	0		0			0
Target	Homo sapiens (Human)	DUSP4	Q13115	DUS4	DUSP4 MKP2 VH2	Dual specificity protein phosphatase 4										0	0		0			0		0	0		0			0
Target	Homo sapiens (Human)	PRKG1	Q13976	KGP1	PRKG1 PRKG1B PRKGR1A PRKGR1B	cGMP-dependent protein kinase 1										0	0		0			0		0	0		0			0
Target	Homo sapiens (Human)	ST3GAL4	Q11206	SIA4C	ST3GAL4 CGS23 NANTA3 SIAT4C STZ	CMP-N-acetylneuraminate-beta-galactosamide-alpha-2,3-sialyltransferase 4									0	-0.0770454	0		0		0	0.00182724	0	0.989267	0		0		0	-0.107397
Target	Homo sapiens (Human)	ME1	P48163	MAOX	ME1	NADP-dependent malic enzyme									0		0.689622	-0.484173	0		1.39076	0.425275	0		0.0969632	-0.141867	0		1.25036	0.99807
Target	Homo sapiens (Human)	TOX4	O94842	TOX4	TOX4 C14orf92 KIAA0737	TOX high mobility group box family member 4									0		0.502172	0.377984	0		1.20968	0.281076	0		0.848773	1.11727	0		0.562131	0.224299
Target	Homo sapiens (Human)	STX4	Q12846	STX4	STX4 STX4A	Syntaxin-4									0	-2.56812	0		0		0	0.369265	0	-2.59772	0		0		0	0.145814
Target	Homo sapiens (Human)	CLPTM1	O96005	CLPT1	CLPTM1	Putative lipid scramblase CLPTM1									0	-0.580091	0		0		0	0.748203	0	1.03826	0		0		0	0.925777
Target	Homo sapiens (Human)	SDHB	P21912	SDHB	SDHB SDH SDH1	Succinate dehydrogenase									0	-0.382697	0		0		2.05952	0.707084	0	0.514489	0		0		0.352892	0.18869
Target	Homo sapiens (Human)	MRPS22	P82650	RT22	MRPS22 C3orf5 RPMS22 GK002	28S ribosomal protein S22, mitochondrial									0.388614	-2.21462	0		0		0	1.95787	0.0803144	-0.548767	0		0		0	0.7219
Target	Homo sapiens (Human)	MEN1	O00255	MEN1	MEN1 SCG2	Menin									0	0.409319		0	0		0		0	1.64971		0	0		0
Target	Homo sapiens (Human)	ACP1	P24666	PPAC	ACP1	Low molecular weight phosphotyrosine protein phosphatase									0		0		0		0		0		0		0		0
Target	Homo sapiens (Human)	RANBP1	P43487	RANG	RANBP1	Ran-specific GTPase-activating protein									0		0		0		0		0		0		0		0
Target	Homo sapiens (Human)	ATP6V1B2	P21281	VATB2	ATP6V1B2 ATP6B2 VPP3	V-type proton ATPase subunit B, brain isoform									0		0		0		0		0		0		0		0
Target	Homo sapiens (Human)	CDC27	P30260	CDC27	CDC27 ANAPC3 D0S1430E D17S978E	Cell division cycle protein 27 homolog									0	1.47549		0	0		0		0	3.84803		0	0		0
Target	Homo sapiens (Human)	EIF2B1	Q14232	EI2BA	EIF2B1 EIF2BA	Translation initiation factor eIF-2B subunit alpha									0	-0.404478		0	0		0		0	-0.341599		0	0		0
Target	Homo sapiens (Human)	LANCL2	Q9NS86	LANC2	LANCL2 GPR69B TASP	LanC-like protein 2									0		0		0		0		0		0		0		0
Target	Homo sapiens (Human)	DUS2	Q9NX74	DUS2L	DUS2 DUS2L	tRNA-dihydrouridine(20) synthase									0	-0.745678		0	0		0		0	-1.49752		0	0		0
Target	Homo sapiens (Human)	NFS1	Q9Y697	NFS1	NFS1 NIFS HUSSY-08	Cysteine desulfurase									0		0		0		0		0		0		0		0
Target	Homo sapiens (Human)	CENPB	P07199	CENPB	CENPB	Major centromere autoantigen B										0	0	0.805945	0		0			0	0	0.903174	0		0
Target	Homo sapiens (Human)	TERF2	Q15554	TERF2	TERF2 TRBF2 TRF2	Telomeric repeat-binding factor 2										0	0	0.861061	0		0			0	0	2.01588	0		0
Target	Homo sapiens (Human)	GLRX3	O76003	GLRX3	GLRX3 PICOT TXNL2 HUSSY-22	Glutaredoxin-3										0	0	-0.775753	0		0			0	0	0.123248	0		0
Target	Homo sapiens (Human)	ZMAT2	Q96NC0	ZMAT2	ZMAT2	Zinc finger matrin-type protein 2										0	0	0.173181	0		0			0	0	1.17148	0		0
Target	Homo sapiens (Human)	CMAS	Q8NFW8	NEUA	CMAS	N-acylneuraminate cytidylyltransferase					+	+			0.818966	-0.812671	1.42511	1.1855	1.94152	-1.90535	0.0779631	0.0928218	1.2316	1.18004	2.51996	2.10325	1.49387	-1.41124	0.639769	-0.488036
Target	Homo sapiens (Human)	RDH11	Q8TC12	RDH11	RDH11 ARSDR1 PSDR1 SDR7C1 CGI-82	Retinol dehydrogenase 11					+	+			0.0578385	-0.0368007	0.20432	0.0635366	2.11709	-1.26053	1.71517	-1.16019	1.96205	1.3367	1.77282	1.36109	1.04425	-0.560349	0.941247	-0.535957
Target	Homo sapiens (Human)	PDLIM1	O00151	PDLI1	PDLIM1 CLIM1 CLP36	PDZ and LIM domain protein 1									0	-0.941139	0	-0.935597	0	-1.90268	0	-1.89713	0	-0.552624	0	0.391209	0	-2.28553	0	-1.3417
Target	Homo sapiens (Human)	KPNA4	O00629	IMA3	KPNA4 QIP1	Importin subunit alpha-3						+			0	-1.16463	0.768012	-0.202318	1.20835	-1.09022	0	-0.127907	0	-1.20175	1.62447	0.644126	0.531847	-0.405628	0	1.44025
Target	Homo sapiens (Human)	POLD1	P28340	DPOD1	POLD1 POLD	DNA polymerase delta catalytic subunit									0.103438	-0.24135	0.29354	0.153409	0.713438	-0.970065	0.755234	-0.575306	0.675489	1.07083	0.371246	-0.245926	0.417426	-0.516491	1.87116	-1.83325
Target	Homo sapiens (Human)	GNA11	P29992	GNA11	GNA11 GA11	Guanine nucleotide-binding protein subunit alpha-11									0	-3.0058	0	1.49224	0.351807	-0.795386	0	3.70265	0	-2.39382	0	2.79888	0.152409	-0.485512	0	4.70719
Target	Homo sapiens (Human)	TUBA4A	P68366	TBA4A	TUBA4A TUBA1	Tubulin alpha-4A chain									0	0.0580756	0	-1.79827	0.335068	-0.764434	0	-2.62078	0	2.57469	0	-0.324286	0.0103155	-0.0276744	0	-2.92665
Target	Homo sapiens (Human)	LIG1	P18858	DNLI1	LIG1	DNA ligase 1									0	-0.630969	0	-0.110653	0	-0.878941	0	-0.358624	0	0.663534	0	0.0780017	0	-0.766986	0	-1.35252
Target	Homo sapiens (Human)	URB2	Q14146	URB2	URB2 KIAA0133	Unhealthy ribosome biogenesis protein 2 homolog									0		0		0	-0.812206		0	0		0		0	-0.53252		0
Target	Homo sapiens (Human)	RNMT	O43148	MCES	RNMT KIAA0398	mRNA cap guanine-N7 methyltransferase					+				0.243957	0.312133	0.308203	0.202047	0.505206	-0.668348	1.08924	-0.778433	1.63655	2.25021	0.555506	1.45762	0.127216	-0.24756	0.497432	-1.04015
Target	Homo sapiens (Human)	UTP18	Q9Y5J1	UTP18	UTP18 WDR50 CDABP0061 CGI-48	U3 small nucleolar RNA-associated protein 18 homolog					+	+			0.412902	-0.446836	0.372587	0.236659	0.0315639	0.0484975	2.44585	0.731992	1.55275	1.71667	2.36135	1.89596	0.43288	0.596193	2.3521	0.775487
Target	Homo sapiens (Human)	IFIT1	P09914	IFIT1	IFIT1 G10P1 IFI56 IFNAI1 ISG56	Interferon-induced protein with tetratricopeptide repeats 1					+	+			1.34378	-0.653833	1.30321	-0.510255	0.98157	-0.551689	1.49226	-0.40811	1.10264	0.46144	1.562	0.67533	0.0666526	0.0415052	0.654722	0.255395
Target	Homo sapiens (Human)	OAT	P04181	OAT	OAT	Ornithine aminotransferase, mitochondrial							+		0		0		1.96099	-0.195887		0	0		0		2.81794	0.262024		0
Target	Homo sapiens (Human)	CCAR2	Q8N163	CCAR2	CCAR2 DBC1 KIAA1967	Cell cycle and apoptosis regulator protein 2					+	+			0.87119	-0.658928	0.236413	0.117467	0.447631	-0.388088	1.20193	0.388307	1.89596	1.33689	2.84933	1.55325	0.116404	0.108997	1.07995	0.325358
Target	Homo sapiens (Human)	SHMT1	P34896	GLYC	SHMT1	Serine hydroxymethyltransferase, cytosolic									0.0289573	0.0621719	0.81672	-0.828588	0.354789	-0.538921	1.14911	-1.42968	0.476282	1.47756	0.694717	-1.12516	0.151014	-0.383901	1.16342	-2.98663
Target	Homo sapiens (Human)	TFB2M	Q9H5Q4	TFB2M	TFB2M NS5ATP5	Dimethyladenosine transferase 2, mitochondrial						+			0	-0.0746737	1.72623	0.275848	0	-0.712687	0.239306	-0.362164	0	0.0463638	1.92505	0.979728	0	-0.834931	0.0298245	0.0984325
Target	Homo sapiens (Human)	RPRD1B	Q9NQG5	RPR1B	RPRD1B C20orf77 CREPT	Regulation of nuclear pre-mRNA domain-containing protein 1B									0	-0.43778	0.914218	-0.994306	0.289913	-0.507708	0	-1.06423	0	1.20321	0.839654	-1.83691	0.0786844	-0.230858	0	-3.27098
Target	Homo sapiens (Human)	GOPC	Q9HD26	GOPC	GOPC CAL FIG	Golgi-associated PDZ and coiled-coil motif-containing protein					+	+			1.11458	2.43261	0.703821	0.664316	0.0480966	-0.0964807	1.01835	-1.86477	1.67962	4.07312	1.31283	1.21417	0.217652	0.355158	1.11442	-2.50379
Target	Homo sapiens (Human)	TM9SF2	Q99805	TM9S2	TM9SF2	Transmembrane 9 superfamily member 2									0	-0.317114	0		0	-0.176615	0		0	1.39701	0		0	0.337866	0
Target	Homo sapiens (Human)	DDX10	Q13206	DDX10	DDX10	Probable ATP-dependent RNA helicase DDX10					+	+			0.485631	0.479306	0.902718	0.72102	0.104191	-0.115453	0.113056	0.126261	1.66138	1.62092	2.38375	2.17835	0.157149	0.175093	0.85184	0.732517
Target	Homo sapiens (Human)	NUP35	Q8NFH5	NUP35	NUP35 MP44 NUP53	Nucleoporin NUP35						+			0	0.392692	1.59422	0.307258	0.531477	-0.163372	0	-0.248806	0	2.55691	1.54333	1.66035	0.851504	0.377529	0	-0.519028
Target	Homo sapiens (Human)	CDK1	P06493	CDK1	CDK1 CDC2 CDC28A CDKN1 P34CDC2	Cyclin-dependent kinase 1					+				0.411284	0.691263	0.381851	0.633805	0.539145	-0.400209	0.18516	-0.457668	1.23672	1.19634	1.2096	2.4414	0.21021	-0.197191	0.458215	1.04788
Target	Homo sapiens (Human)	EML4	Q9HC35	EMAL4	EML4 C2orf2 EMAPL4	Echinoderm microtubule-associated protein-like 4									0		0	0.425698	0	-0.213097	0		0		0	1.83152	0	0.354537	0
Target	Homo sapiens (Human)	OXSR1	O95747	OXSR1	OXSR1 KIAA1101 OSR1	Serine/threonine-protein kinase OSR1					+	+			0.035825	-0.0339031	1.67364	0.970805	0.414589	-0.240632	1.07673	0.764077	2.45526	1.4373	2.37748	1.43014	0.520637	0.325369	0.747943	0.318211
Target	Homo sapiens (Human)	TBL3	Q12788	TBL3	TBL3 SAZD	Transducin beta-like protein 3					+				0.723348	-0.207967	0.0752388	-0.139435	2.09046	-0.231516	0.0613391	-0.162984	2.18228	1.46044	0.0434009	0.180039	0.714268	0.193535	0.207674	-1.08686
Target	Homo sapiens (Human)	NCL	P19338	NUCL	NCL	Nucleolin					+	+			0.238607	0.0523186	0.418965	0.117552	1.19383	-0.271941	0.954211	-0.206707	4.22282	2.2478	4.46354	2.06548	1.1084	0.276117	0.344772	0.0937958
Target	Homo sapiens (Human)	EXOSC10	Q01780	EXOSX	EXOSC10 PMSCL PMSCL2 RRP6	Exosome component 10									0.102514	-0.0639655	0.524925	0.86565	0.333737	-0.245454	0.441154	0.684162	0.902565	0.961842	0.67695	1.76281	0.0142444	0.0151227	0.263638	0.816087
Target	Homo sapiens (Human)	LONP1	P36776	LONM	LONP1 PRSS15	Lon protease homolog, mitochondrial					+				0.0306846	0.0372903	0.32011	0.364741	0.061355	-0.0722129	0.192027	0.255238	1.17345	1.4186	1.1357	1.36363	0.541397	0.597227	0.347643	0.542258
Target	Homo sapiens (Human)	TUBB	P07437	TBB5	TUBB TUBB5 OK/SW-cl.56	Tubulin beta chain					+				0.403257	0.620828	0.805718	-1.19531	0.13639	-0.315634	2.1932	-2.13177	2.49272	3.16246	0.62709	0.963329	0.0490743	0.101895	1.9505	-2.09724
Target	Homo sapiens (Human)	CTNNBL1	Q8WYA6	CTBL1	CTNNBL1 C20orf33 PP8304	Beta-catenin-like protein 1									0		0	2.22671	0.107204	-0.236534	0		0		0	3.09009	0.0525357	0.137928	0
Target	Homo sapiens (Human)	SCEL	O95171	SCEL	SCEL	Sciellin					+	+			1.38688	0.635792	1.48768	0.559391	0.0350524	0.0177224	0.0970868	-0.0586783	2.83772	1.8728	2.70291	1.64622	0.463442	0.209417	0.0213632	-0.0171668
Target	Homo sapiens (Human)	MRTO4	Q9UKD2	MRT4	MRTO4 C1orf33 MRT4	mRNA turnover protein 4 homolog					+	+			1.14531	0.747573	0.39879	-0.215545	0.318955	-0.184463	1.7255	-1.14758	3.01581	2.67241	1.26114	0.878684	0.915807	0.3772	1.60119	-1.41652
Target	Homo sapiens (Human)	PRMT1	Q99873	ANM1	PRMT1 HMT2 HRMT1L2 IR1B4	Protein arginine N-methyltransferase 1					+	+			0.788631	1.60773	0.0839808	-0.10179	0.116101	-0.140252	0.922979	-1.84977	1.80631	3.40094	1.36458	1.21089	0.381642	0.374866	1.01059	-1.81518
Target	Homo sapiens (Human)	OTUB1	Q96FW1	OTUB1	OTUB1 OTB1 OTU1 HSPC263	Ubiquitin thioesterase OTUB1					+				1.1441	2.03034	0.745388	-0.149087	0.228451	-0.111341	1.31225	-2.29077	2.12893	3.50925	1.04107	0.895054	0.302989	0.370775	1.6126	-2.24342
Target	Homo sapiens (Human)	HSPA9	P38646	GRP75	HSPA9 GRP75 HSPA9B mt-HSP70	Stress-70 protein, mitochondrial				+	+	+			1.86342	-0.309854	1.27979	0.408897	0.223802	-0.0927607	3.96477	0.625991	4.31843	1.66894	3.35769	1.63389	1.23607	0.408751	1.9196	0.373701
Target	Homo sapiens (Human)	EIF2B2	P49770	EI2BB	EIF2B2 EIF2BB	Translation initiation factor eIF-2B subunit beta									0		1.15597	-0.82273	0	0.0111675	0		0		0.250443	-0.384469	0	0.822575	0
Target	Homo sapiens (Human)	PRPF6	O94906	PRP6	PRPF6 C20orf14	Pre-mRNA-processing factor 6					+	+			1.13428	-0.469461	0.821411	0.323291	0.11692	-0.0637576	1.82435	0.728994	1.28594	0.460763	2.38167	1.20657	0.593064	0.209986	1.96534	0.955789
Target	Homo sapiens (Human)	HDGF	P51858	HDGF	HDGF HMG1L2	Hepatoma-derived growth factor					+	+	+		1.88278	0.832597	1.26786	0.349582	0.5523	-0.130983	1.36741	-0.613998	3.43578	2.72008	2.41895	1.53847	2.01314	0.360476	1.12205	-0.821125
Target	Homo sapiens (Human)	PICALM	Q13492	PICAL	PICALM CALM	Phosphatidylinositol-binding clathrin assembly protein						+			0.548053	-0.468527	0.846612	0.306383	0.253712	0.106531	1.09417	0.881442	0.247921	0.30894	2.51661	1.18698	0.870932	0.31753	1.12729	1.19557
Target	Homo sapiens (Human)	SMC1A	Q14683	SMC1A	SMC1A DXS423E KIAA0178 SB1.8 SMC1 SMC1L1	Structural maintenance of chromosomes protein 1A					+	+			0.474362	0.231215	0.583928	0.406268	0.0857881	-0.068154	0.161831	0.106899	2.24174	1.57673	2.3691	1.85544	0.634883	0.331242	0.776493	0.609947
Target	Homo sapiens (Human)	TPM4	P67936	TPM4	TPM4	Tropomyosin alpha-4 chain					+	+			0.274287	0.190803	0.611818	0.16392	0.220949	-0.118233	0.261876	-0.145116	1.71544	1.49247	2.5588	1.35752	0.143167	0.116848	0.0184882	-0.0180969
Target	Homo sapiens (Human)	PLEKHA5	Q9HAU0	PKHA5	PLEKHA5 KIAA1686 PEPP2	Pleckstrin homology domain-containing family A member 5									0.517475	-0.544236	0.0102918	0.0130768	0.0959886	0.123105	0.739785	0.680418	0.707963	-0.859187	0.134646	0.219801	0.640244	0.72061	1.31439	1.7996
Target	Homo sapiens (Human)	METAP1	P53582	MAP11	METAP1 KIAA0094	Methionine aminopeptidase 1									0	-0.898075	3.04349	-1.02564	0.227981	-0.273124	0	-0.400693	0	-0.11513	0.69763	-1.59405	0.0229676	0.0684128	0	-1.41051
Target	Homo sapiens (Human)	SNAP29	O95721	SNP29	SNAP29	Synaptosomal-associated protein 29									0	1.37787	0	0.0832539	0	-0.0956173	0	-1.39024	0	2.9463	0	0.870002	0	0.0441713	0	-2.03213
Target	Homo sapiens (Human)	DPF2	Q92785	REQU	DPF2 BAF45D REQ UBID4	Zinc finger protein ubi-d4									0		0		0.434651	0.502442		0	0		0		0.686281	0.827601		0
Target	Homo sapiens (Human)	DDX58	O95786	RIGI	RIGI DDX58	Antiviral innate immune response receptor RIG-I					+				2.84591	0.659007	0.163509	-0.298912	0.0515888	0.0530376	0.691406	-0.904882	4.21166	1.59323	0.0287778	0.0881087	0.632011	0.608613	0.40549	-0.89651
Target	Homo sapiens (Human)	XPO1	O14980	XPO1	XPO1 CRM1	Exportin-1					+	+			0.873041	1.10729	0.0161817	0.0278009	0.0451879	-0.0724068	0.877783	-1.1519	1.67385	2.97815	1.34486	1.34852	0.334089	0.37166	0.704365	-1.25797
Target	Homo sapiens (Human)	DDX39B	Q13838	DX39B	DDX39B BAT1 UAP56	Spliceosome RNA helicase DDX39B					+	+			0.758292	1.68992	0.544737	0.172026	0.440287	-0.126722	0.734053	-1.64461	1.81585	3.4743	1.64282	1.44632	0.237004	0.124676	0.96758	-1.90331
Target	Homo sapiens (Human)	ELAVL1	Q15717	ELAV1	ELAVL1 HUR	ELAV-like protein 1					+	+			0.318865	0.336998	0.0550822	-0.072876	0.0686344	-0.104692	0.701586	-0.514566	4.69496	3.12517	1.79457	1.84165	0.13371	0.160461	2.43684	-1.12306
Target	Homo sapiens (Human)	PRPF4	O43172	PRP4	PRPF4 PRP4	U4/U6 small nuclear ribonucleoprotein Prp4					+				0.486288	0.282145	0.0903407	-0.304196	0.124589	0.160348	0.103943	-0.425994	1.21757	1.40479	0.0175644	-0.0615667	0.491506	0.697564	0.213639	-0.768791
Target	Homo sapiens (Human)	ATP5B	P06576	ATPB	ATP5F1B ATP5B ATPMB ATPSB	ATP synthase subunit beta, mitochondrial					+	+			2.09519	-0.369381	0.254356	0.0942071	0.108473	-0.0315412	1.55882	0.432047	5.08573	1.82198	3.17107	1.25141	1.83687	0.457836	0.529559	-0.11273
Target	Homo sapiens (Human)	ANXA1	P04083	ANXA1	ANXA1 ANX1 LPC1	Annexin A1					+	+			1.29483	0.809544	0.00172478	-0.000582377	0.0169254	0.0104287	1.5536	-0.799698	3.10693	3.08634	3.50328	1.64022	1.31011	0.678687	1.32021	-0.767433
Target	Homo sapiens (Human)	TOMM34	Q15785	TOM34	TOMM34 URCC3	Mitochondrial import receptor subunit TOM34									0	0.308746	0.130513	0.146637	0.474625	0.125037	0	-0.0370722	0	1.39837	0.460341	0.71067	1.25794	0.67549	0	-0.0122147
Target	Homo sapiens (Human)	ABCF3	Q9NUQ8	ABCF3	ABCF3	ATP-binding cassette sub-family F member 3									0.0268684	-0.0473808	0.746004	-0.494519	0.27541	0.246551	0.132888	-0.200587	0.974785	1.00265	0.624898	0.492714	1.06687	0.735358	0.178553	0.225423
Target	Homo sapiens (Human)	SNRNP70	P08621	RU17	SNRNP70 RNPU1Z RPU1 SNRP70 U1AP1	U1 small nuclear ribonucleoprotein 70 kDa					+				0.433915	0.308167	0.043602	0.0416285	0.0829367	0.0820923	0.267597	-0.184446	2.3929	1.85391	0.96236	0.622559	1.03648	0.820642	0.843032	-0.410707
Target	Homo sapiens (Human)	KPNA2	P52292	IMA1	KPNA2 RCH1 SRP1	Importin subunit alpha-1						+			0	0.881727	0.00162035	-0.00164159	0.134407	0.13212	0	-0.751248	0	1.83952	1.36094	1.13523	0.383044	0.294958	0	-0.409326
Target	Homo sapiens (Human)	GOLM1	Q8NBJ4	GOLM1	GOLM1 C9orf155 GOLPH2 PSEC0242 UNQ686/PRO1326	Golgi membrane protein 1									0.0110158	0.016084	0.289829	0.190191	0.190525	0.078509	0.182758	0.252616	0.642389	0.98142	1.2318	0.913434	0.313574	0.206728	0.0668207	0.138742
Target	Homo sapiens (Human)	MTA2	O94776	MTA2	MTA2 MTA1L1 PID	Metastasis-associated protein MTA2					+				0.259457	0.268199	0.168571	-0.117491	0.125745	0.155139	0.548952	-0.230552	2.1435	2.11204	0.935655	1.10281	0.503294	0.53484	0.390858	-0.47439
Target	Homo sapiens (Human)	ARPC1B	O15143	ARC1B	ARPC1B ARC41	Actin-related protein 2/3 complex subunit 1B									0	1.05174	0.0191256	-0.0336704	0.0612601	-0.0451857	0	-1.1306	0	2.67846	1.02829	1.53638	0.711671	0.303727	0	-0.838355
Target	Homo sapiens (Human)	MPP6	Q9NZW5	PALS2	PALS2 MPP6 VAM1	Protein PALS2					+				2.14927	0.660365	0	-0.287407	0.177578	0.0597382	0	-0.888034	4.56055	3.0166	0	1.03119	1.27453	0.431568	0	-1.55384
Target	Homo sapiens (Human)	PYCR1	P32322	P5CR1	PYCR1	Pyrroline-5-carboxylate reductase 1, mitochondrial					+				1.06536	0.841607	0.348141	0.198812	0.122251	0.127987	1.10776	-0.514808	1.80371	1.85093	0.838983	0.715965	0.468393	0.471958	0.720037	-0.663008
Target	Homo sapiens (Human)	GPALPP1	Q8IXQ4	GPAM1	GPALPP1 KIAA1704 LSR7 AD029	GPALPP motifs-containing protein 1									0		0		0	0.129892		0	0		0		0	0.371973		0
Target	Homo sapiens (Human)	2024-09-07	Q16181	7-Sep	SEPTIN7 CDC10 SEPT7	Septin-7					+				1.57677	2.01529	1.02732	-0.419372	1.32509	0.546171	1.49019	-1.88849	2.35075	3.73439	0.752219	0.250137	1.81158	1.55874	1.62544	-1.92552
Target	Homo sapiens (Human)	MFAP1	P55081	MFAP1	MFAP1	Microfibrillar-associated protein 1					+	+			0.980503	0.388062	0.833277	0.868006	0.0522591	0.0600293	0.741531	0.539974	3.31433	1.75437	1.30558	1.64646	0.363766	0.456364	0.46949	0.34845
Target	Homo sapiens (Human)	EIF5	P55010	IF5	EIF5	Eukaryotic translation initiation factor 5									0.0174879	-0.0423565	0.367533	-0.14111	0.142492	0.102237	0.00146468	0.00348345	0.142046	0.602252	0.892403	0.802185	0.603361	0.348824	0.125102	0.548758
Target	Homo sapiens (Human)	SDHA	P31040	SDHA	SDHA SDH2 SDHF	Succinate dehydrogenase					+	+			0.971068	2.27067	1.69124	0.965445	0.274606	0.118763	0.460688	-1.18646	1.7809	4.02327	2.9361	1.85508	0.852381	0.313486	0.840511	-1.8547
Target	Homo sapiens (Human)	HNRNPL	P14866	HNRPL	HNRNPL HNRPL P/OKcl.14	Heterogeneous nuclear ribonucleoprotein L					+	+			1.33281	-0.317178	1.44146	0.906946	0.145226	0.0817693	2.30448	1.30589	2.73174	2.41809	2.34231	2.34047	0.613733	0.365693	0.253484	0.288073
Target	Homo sapiens (Human)	PPP2R1A	P30153	2AAA	PPP2R1A	Serine/threonine-protein phosphatase 2A 65 kDa regulatory subunit A alpha isoform					+		+		0.0446565	-0.0205116	0.0505558	-0.0644156	0.589657	0.276922	0.218696	0.233018	2.21319	1.57271	0.62484	0.736108	2.01318	1.28587	0.343972	0.449274
Target	Homo sapiens (Human)	PHF6	Q8IWS0	PHF6	PHF6 CENP-31 KIAA1823	PHD finger protein 6					+	+			0.259722	0.140149	1.14318	0.672076	0.44152	0.141256	0.979412	0.673182	3.86781	2.61587	2.56886	2.81735	1.5794	0.472013	0.694304	0.67349
Target	Homo sapiens (Human)	FAS	P25445	TNR6	FAS APT1 FAS1 TNFRSF6	Tumor necrosis factor receptor superfamily member 6					+	+			2.20792	0.717614	0.249196	0.250177	0.0773926	0.0480989	0.557021	-0.419339	3.16668	2.68707	1.69952	2.25367	0.430983	0.314245	0.089048	-0.119151
Target	Homo sapiens (Human)	NUP205	Q92621	NU205	NUP205 C7orf14 KIAA0225	Nuclear pore complex protein Nup205					+				0.559871	-0.243299	0.266235	-0.25879	0.472019	0.411583	0.866086	0.396091	1.26098	1.62845	0.279901	0.470194	1.04239	1.17507	0.007493	0.016819
Target	Homo sapiens (Human)	RACK1	P63244	RACK1	RACK1 GNB2L1 HLC7 PIG21	Receptor of activated protein C kinase 1					+	+			1.66516	0.990098	0.428247	-0.367168	0.305833	0.163635	1.39159	-1.19363	3.16765	2.95138	1.39363	0.998823	1.02041	0.552907	1.68108	-1.39965
Target	Homo sapiens (Human)	PAK2	Q13177	PAK2	PAK2	Serine/threonine-protein kinase PAK 2					+	+	+		1.08616	0.38051	0.130859	0.0823905	0.860293	0.227482	0.0988993	-0.0706367	2.85312	2.37077	1.38932	0.738967	1.99213	0.755925	1.16565	-0.875881
Target	Homo sapiens (Human)	CTSD	P07339	CATD	CTSD CPSD	Cathepsin D					+	+	+		0.126246	-0.124067	0.64638	1.1124	1.11549	0.338237	0.867124	1.5747	1.24788	1.80569	1.71952	2.57579	3.63473	1.1167	0.922705	1.8868
Target	Homo sapiens (Human)	ACSL5	Q9ULC5	ACSL5	ACSL5 ACS5 FACL5 UNQ633/PRO1250	Long-chain-fatty-acid--CoA ligase 5						+			0.313554	0.552713	0.868363	0.302132	0.338705	0.522438	0.295529	0.271858	0.811908	1.66386	1.76874	1.70177	0.530388	1.03288	0.838943	1.0708
Target	Homo sapiens (Human)	PAFAH1B1	P43034	LIS1	PAFAH1B1 LIS1 MDCR MDS PAFAHA	Platelet-activating factor acetylhydrolase IB subunit beta									0	0.906586	0.208064	0.535696	0.0805948	0.130498	0	-0.240392	0	1.53014	0.342535	1.55089	0.239079	0.515198	0	0.535955
Target	Homo sapiens (Human)	NUP107	P57740	NU107	NUP107	Nuclear pore complex protein Nup107							+		0	2.89075	0	1.17953	0.541864	0.251147	0	-1.46007	0	4.42003	0	0.603104	1.94222	0.774024	0	-3.0429
Target	Homo sapiens (Human)	RP2	O75695	XRP2	RP2	Protein XRP2									0		0		0	0.468311		0	0		0		0	1.29053		0
Target	Homo sapiens (Human)	MTPAP	Q9NVV4	PAPD1	MTPAP PAPD1	Poly(A) RNA polymerase, mitochondrial									0	0.0862967	1.10374	-0.325612	0.460809	0.426066	0	0.0141576	0	0.685517	1.15857	-0.461638	0.714704	0.96268	0	-0.184474
Target	Homo sapiens (Human)	HIBADH	P31937	3HIDH	HIBADH	3-hydroxyisobutyrate dehydrogenase, mitochondrial									0		0		0	0.365816		0	0		0		0	1.55494		0
Target	Homo sapiens (Human)	AHCY	P23526	SAHH	AHCY SAHH	Adenosylhomocysteinase					+	+	+		0.573444	0.489597	0.853151	-0.352109	0.378462	0.185426	0.8154	-0.656279	2.07215	2.33769	2.95509	1.2078	2.0363	0.835431	0.246149	-0.294463
Target	Homo sapiens (Human)	WDHD1	O75717	WDHD1	WDHD1 AND1	WD repeat and HMG-box DNA-binding protein 1					+	+			0.167063	0.12706	1.22554	0.870766	0.321508	0.303766	2.13285	1.04747	2.4351	2.15879	2.85072	2.41777	0.792705	0.730464	2.12969	0.989444
Target	Homo sapiens (Human)	BAIAP2	Q9UQB8	BAIP2	BAIAP2	Brain-specific angiogenesis inhibitor 1-associated protein 2					+				0.942139	0.513292	0.436044	0.498839	1.09219	0.410155	0.30821	0.395702	2.75865	2.859	1.13761	1.65614	1.5738	0.889567	0.158551	-0.31329
Target	Homo sapiens (Human)	CAP1	Q01518	CAP1	CAP1 CAP	Adenylyl cyclase-associated protein 1							+		0.239942	-0.525064	1.72254	-1.97453	0.693567	0.191418	0.558937	-1.25805	0.0665976	0.375312	1.00474	-2.78018	2.03679	0.647927	0.460576	-2.50757
Target	Homo sapiens (Human)	DPP3	Q9NY33	DPP3	DPP3	Dipeptidyl peptidase 3									0		1.29445	-1.11613	0.0476185	0.126852	0		0		0.945943	-0.30595	0.150542	0.367271	0
Target	Homo sapiens (Human)	SNX8	Q9Y5X2	SNX8	SNX8	Sorting nexin-8									0		0			0	0	0.126605	0		0			0	0	-0.36942
Target	Homo sapiens (Human)	TRIM24	O15164	TIF1A	TRIM24 RNF82 TIF1 TIF1A	Transcription intermediary factor 1-alpha									0			0		0	0		0			0		0	0
Target	Homo sapiens (Human)	RAE1	P78406	RAE1L	RAE1 MRNP41	mRNA export factor RAE1									0			0		0	0		0			0		0	0
Target	Homo sapiens (Human)	ARHGEF1	Q92888	ARHG1	ARHGEF1	Rho guanine nucleotide exchange factor 1									0			0		0	0		0			0		0	0
Target	Homo sapiens (Human)	IKBKAP	O95163	ELP1	ELP1 IKAP IKBKAP	Elongator complex protein 1										0	0			0	0			0	0			0	0
Target	Homo sapiens (Human)	ACTG2	P63267	ACTH	ACTG2 ACTA3 ACTL3 ACTSG	Actin, gamma-enteric smooth muscle										0	0			0	0			0	0			0	0
Target	Homo sapiens (Human)	ELP2	Q6IA86	ELP2	ELP2 STATIP1	Elongator complex protein 2										0	0			0	0			0	0			0	0
Target	Homo sapiens (Human)	TWF2	Q6IBS0	TWF2	TWF2 PTK9L MSTP011	Twinfilin-2										0	0			0	0			0	0			0	0
Target	Homo sapiens (Human)	FAM177A1	Q8N128	F177A	FAM177A1 C14orf24	Protein FAM177A1										0	0			0	0			0	0			0	0
Target	Homo sapiens (Human)	CNDP2	Q96KP4	CNDP2	CNDP2 CN2 CPGL HEL-S-13 PEPA	Cytosolic non-specific dipeptidase										0	0			0	0			0	0			0	0
Target	Homo sapiens (Human)	IPO9	Q96P70	IPO9	IPO9 IMP9 KIAA1192 RANBP9 HSPC273	Importin-9										0	0			0	0			0	0			0	0
Target	Homo sapiens (Human)	ETHE1	O95571	ETHE1	ETHE1 HSCO	Persulfide dioxygenase ETHE1, mitochondrial										0	0			0	0			0	0			0	0
Target	Homo sapiens (Human)	STS	P08842	STS	STS ARSC1	Steryl-sulfatase										0	0			0	0			0	0			0	0
Target	Homo sapiens (Human)	SULT1A2	P50226	ST1A2	SULT1A2 STP2	Sulfotransferase 1A2										0	0			0	0			0	0			0	0
Target	Homo sapiens (Human)	BRE	Q9NXR7	BABA2	BABAM2 BRCC45 BRE	BRISC and BRCA1-A complex member 2										0	0			0	0			0	0			0	0
Target	Homo sapiens (Human)	PCCA	P05165	PCCA	PCCA	Propionyl-CoA carboxylase alpha chain, mitochondrial										0	0			0	0			0	0			0	0
Target	Homo sapiens (Human)	SFPQ	P23246	SFPQ	SFPQ PSF	Splicing factor, proline- and glutamine-rich					+	+			0.0458688	0.0180588	0.447945	0.291395	0.562286	0.234125	0.951807	0.50746	3.95112	1.45193	2.55576	1.30147	1.85537	0.776815	2.21806	0.626361
Target	Homo sapiens (Human)	PSMC6	P62333	PRS10	PSMC6 SUG2	26S proteasome regulatory subunit 10B					+				0.526919	-0.299988	0.793814	-0.470044	0.276131	0.217058	0.136811	0.0470025	2.08442	1.08348	0.148627	0.151159	1.07455	0.783777	0.206918	-0.148543
Target	Homo sapiens (Human)	WDR74	Q6RFH5	WDR74	WDR74 NSA1	WD repeat-containing protein 74					+				1.16131	1.11489	0.477426	0.775289	0.564664	0.354951	0.00638337	0.0153522	1.88018	2.01045	0.771261	1.24088	0.777997	0.57405	0.085502	-0.195526
Target	Homo sapiens (Human)	SERPINB9	P50453	SPB9	SERPINB9 PI9	Serpin B9									0	-2.6464	0.836969	-1.50746	0.304733	-0.634597	0	0.504347	0	-4.55805	0.902314	-2.73725	0.384633	-1.29722	0	0.523577
Target	Homo sapiens (Human)	OSBP	P22059	OSBP1	OSBP OSBP1	Oxysterol-binding protein 1									0.276518	-0.228879	1.24799	-0.658086	0.424593	0.277058	0.189664	-0.152149	0.0575621	0.105068	0.122032	-0.192904	0.830971	0.67297	0.186339	0.374997
Target	Homo sapiens (Human)	PTGES2	Q9H7Z7	PGES2	PTGES2 C9orf15 PGES2	Prostaglandin E synthase 2					+				0.896327	-0.584663	0	-0.546858	0.309915	0.268594	0	0.306399	1.10849	0.756261	0	0.122957	0.941225	0.733589	0	0.100284
Target	Homo sapiens (Human)	GPS1	Q13098	CSN1	GPS1 COPS1 CSN1	COP9 signalosome complex subunit 1					+				0.0436608	-0.0295404	0.182749	-0.129651	0.449742	0.303094	0.39575	0.202983	3.04553	1.84529	0.692348	0.761379	1.37047	0.818159	0.239193	-0.265752
Target	Homo sapiens (Human)	IRF9	Q00978	IRF9	IRF9 ISGF3G	Interferon regulatory factor 9									0		0	-0.986427	0	-0.0356178	0		0		0	-0.828487	0	-0.0934448	0
Target	Homo sapiens (Human)	STXBP2	Q15833	STXB2	STXBP2 UNC18B	Syntaxin-binding protein 2					+		+		0.696238	0.20317	0		1.05798	0.28904	0		1.30932	1.09655	0		2.28408	0.556568	0
Target	Homo sapiens (Human)	ALDH1A3	P47895	AL1A3	ALDH1A3 ALDH6	Aldehyde dehydrogenase family 1 member A3					+				1.26528	-0.384303	1.29522	-0.718881	0.365269	0.229354	0.309984	-0.105224	1.63464	1.14946	0.349767	0.304241	0.813305	0.569543	0.314447	-0.275673
Target	Homo sapiens (Human)	C1orf35	Q9BU76	MMTA2	MMTAG2 C1orf35	Multiple myeloma tumor-associated protein 2							+		0	0.0533377	0		0.908112	0.522728	0		0	1.31787	0		2.56367	0.999413	0
Target	Homo sapiens (Human)	CPNE1	Q99829	CPNE1	CPNE1 CPN1	Copine-1									0	-0.356072	0.0287615	0.0732606	0.139256	0.243649	0	0.672981	0	0.500334	0.523331	1.15353	0.258417	0.457709	0	1.1109
Target	Homo sapiens (Human)	PMPCB	O75439	MPPB	PMPCB MPPB	Mitochondrial-processing peptidase subunit beta					+				0.209941	0.217892	0.130661	0.22473	0.692785	0.772065	0.637428	0.778903	1.18571	2.12369	0.686408	0.698138	0.982389	1.43418	0.00418674	0.00862757
Target	Homo sapiens (Human)	SACM1L	Q9NTJ5	SAC1	SACM1L KIAA0851 SAC1	Phosphatidylinositol-3-phosphatase SAC1					+	+			0.0688855	-0.0409775	0.0765493	0.0366561	0.717835	0.387557	1.96831	0.465191	3.08197	1.85325	3.23117	1.65437	1.91438	1.02924	2.66672	0.830363
Target	Homo sapiens (Human)	STRN	O43815	STRN	STRN	Striatin									0		0	-0.0836678	0	0.735384	0		0		0	-0.0310955	0	1.50769	0
Target	Homo sapiens (Human)	ERMP1	Q7Z2K6	ERMP1	ERMP1 FXNA KIAA1815	Endoplasmic reticulum metallopeptidase 1					+				1.08873	-0.156738	0.109631	-0.161309	0.330555	0.348639	0.624642	0.344068	3.82329	2.04054	0.0668535	-0.177941	0.897131	0.925255	0.956696	-1.29323
[truncated: 893 more rows]

## Sheet: 2. Codon Count
gene_name	gene_id	transcript_biotype	trans_id	UCC	UCU	UCA	UCG	AGU	AGC	chrom	strand	CDS_length	transcript_length	UC[C/U]	AG[U/C]	UC[G/A]	Ser Codons
[truncated: 2,763 more rows]

[truncated: 2 more sheets: 3. RNA-seq, 4. TE values]
