# Supplementary material for: Serine tRNAs compete to regulate the mRNA translation of serine-sensitive codons
Source: Sci Adv. 2025 Nov 14;11(46):eady4521. doi: 10.1126/sciadv.ady4521 (PMC12617527; doi:10.1126/sciadv.ady4521)
Supplement: Supplementary file 2 — Tables S1 to S4 [file sciadv.ady4521_tables_s1_to_s4.zip › ady4521_table_s3.xlsx]

## Sheet: Info
Table S3. Protein enrichment analysis of Ser-sensitive genes.
Tab	Description
61-90% UCC.U Genes	Genes with 61-90% UC[C/U] codons in PATU-8902 expressed genes
61-90% AGU.C Genes	Genes with 61-90% AG[U/C] codons in PATU-8902 expressed genes

## Sheet: 61-90% UCC.U Genes
gene_name	UCC	UCU	UCA	UCG	AGU	AGC	CDS_start	CDS_stop	CDS_length	5UTR_length	3UTR_length	transcript_length	UC[C/U]/Ser %	AG[U/C]/Ser %	UC[C/U]/Ser (%) bin	AG[U/C]/Ser (%) bin
IFITM1	5	2	0	0	0	2	319	696	378	318	159	855	77.7778	22.2222	71-80	21-30
ENO1	5	11	3	2	2	3	121	1425	1305	120	358	1783	61.5385	19.2308	61-70	11-20
PSMB3	3	2	1	0	1	1	92	709	618	91	64	773	62.5	25	61-70	21-30
RPL36AL	1	1	0	0	1	0	161	481	321	160	265	746	66.6667	33.3333	61-70	31-40
DNAJA1	1	8	1	0	1	1	184	1377	1194	183	1004	2381	75	16.6667	71-80	11-20
ANAPC15	4	4	2	1	0	1	191	508	318	190	973	1481	66.6667	8.33333	61-70	0-10
NIF3L1	12	14	3	1	1	4	295	1428	1134	294	252	1680	74.2857	14.2857	71-80	11-20
ELOVL1	9	5	3	1	0	4	268	1107	840	267	518	1625	63.6364	18.1818	61-70	11-20
SMIM14	3	2	0	0	2	1	388	687	300	387	5796	6483	62.5	37.5	61-70	31-40
UBA3	5	11	2	1	2	3	56	1447	1392	55	707	2154	66.6667	20.8333	61-70	11-20
TUBA1A	8	6	2	1	2	2	346	1701	1356	345	214	1915	66.6667	19.0476	61-70	11-20
LXN	2	3	1	0	0	2	216	884	669	215	232	1116	62.5	25	61-70	21-30
SLC35A2	18	5	2	0	1	4	323	1504	1182	322	1543	3047	76.6667	16.6667	71-80	11-20
U2AF1	3	3	2	1	0	0	1026	1529	504	1025	146	1675	66.6667	0	61-70	0-10
ZNF765	2	1	1	0	0	0	95	277	183	94	7311	7588	75	0	71-80	0-10
SNX6	2	10	5	0	2	0	498	1370	873	497	2028	3398	63.1579	10.5263	61-70	0-10
COA3	3	2	1	2	0	0	24	344	321	23	427	771	62.5	0	61-70	0-10
KRTAP2-3	8	1	0	2	0	2	65	451	387	64	424	875	69.2308	15.3846	61-70	11-20
TIMM10	1	4	0	0	1	1	154	426	273	153	254	680	71.4286	28.5714	71-80	21-30
SDHC	3	6	1	1	2	1	150	659	510	149	12907	13566	64.2857	21.4286	61-70	21-30
MRPS16	1	2	0	0	1	0	212	625	414	211	2009	2634	75	25	71-80	21-30
PSMG4	4	3	0	1	0	2	63	377	315	62	4226	4603	70	20	61-70	11-20
TRAPPC2L	7	6	1	0	0	4	25	750	726	24	2352	3102	72.2222	22.2222	71-80	21-30
PDE6D	4	3	1	1	0	2	196	648	453	195	527	1175	63.6364	18.1818	61-70	11-20
NDUFB3	2	1	0	0	1	0	324	620	297	323	135	755	75	25	71-80	21-30
SMIM13	4	2	2	0	0	1	282	557	276	281	4131	4688	66.6667	11.1111	61-70	11-20
SPIN2B	5	9	2	0	2	0	312	1088	777	311	170	1258	77.7778	11.1111	71-80	11-20
CKS1B	0	2	0	0	1	0	250	441	192	249	471	912	66.6667	33.3333	61-70	31-40
MRPS26	4	0	0	0	0	1	125	742	618	124	385	1127	80	20	71-80	11-20
ATOX1	1	3	1	0	0	1	111	332	222	110	4009	4341	66.6667	16.6667	61-70	11-20
CTSC	4	1	0	1	1	1	90	503	414	89	5622	6125	62.5	25	61-70	21-30
TUBA4A	7	7	2	1	1	4	557	1858	1302	556	641	2499	63.6364	22.7273	61-70	21-30
HSPA5	7	15	0	1	1	4	205	2169	1965	204	1739	3908	78.5714	17.8571	71-80	11-20
RPL26	5	1	0	0	0	2	43	375	333	42	627	1002	75	25	71-80	21-30
RPS18	1	1	0	0	0	1	111	569	459	110	44	613	66.6667	33.3333	61-70	31-40
RHEB	5	7	4	1	2	0	414	968	555	413	1107	2075	63.1579	10.5263	61-70	0-10
CMBL	2	5	3	0	1	0	422	1159	738	421	1176	2335	63.6364	9.09091	61-70	0-10
ETFB	5	3	3	0	1	1	2469	3509	1041	2468	42	3551	61.5385	15.3846	61-70	11-20
GSTK1	6	8	1	0	3	2	59	907	849	58	278	1185	70	25	61-70	21-30
GCSAM	6	6	4	0	0	1	186	722	537	185	2614	3336	70.5882	5.88235	61-70	0-10
IFI27L2	6	5	4	0	0	1	229	546	318	228	10	556	68.75	6.25	61-70	0-10
TMC4	24	10	1	6	3	9	134	2272	2139	133	141	2413	64.1509	22.6415	61-70	21-30
DESI1	9	3	0	0	2	5	258	764	507	257	3069	3833	63.1579	36.8421	61-70	31-40
DPM3	5	1	0	0	1	1	78	446	369	77	71	517	75	25	71-80	21-30
ACTB	16	2	0	1	0	6	193	1320	1128	192	597	1917	72	24	71-80	21-30
MRPL3	2	6	2	0	2	0	149	1195	1047	148	511	1706	66.6667	16.6667	61-70	11-20
APRT	6	1	0	2	0	2	46	588	543	45	359	947	63.6364	18.1818	61-70	11-20
RPL23	4	2	1	1	0	1	134	556	423	133	2265	2821	66.6667	11.1111	61-70	11-20
GLTP	3	1	0	0	0	2	115	744	630	114	1612	2356	66.6667	33.3333	61-70	31-40
TM4SF1	3	6	0	1	0	1	125	478	354	124	2637	3115	81.8182	9.09091	81-90	0-10
DDX23	13	16	7	1	2	8	81	2543	2463	80	705	3248	61.7021	21.2766	61-70	21-30
RBM22	4	8	2	0	3	2	123	1385	1263	122	957	2342	63.1579	26.3158	61-70	21-30
PPIL1	2	2	0	0	0	2	253	753	501	252	986	1739	66.6667	33.3333	61-70	31-40
ACTA2	9	8	2	0	1	6	67	1200	1134	66	149	1349	65.3846	26.9231	61-70	21-30
TIMM13	4	1	0	1	0	1	362	649	288	361	1324	1973	71.4286	14.2857	71-80	11-20
HINT1	2	2	1	0	1	0	281	661	381	280	420	1081	66.6667	16.6667	61-70	11-20
CDCA5	12	6	2	1	1	6	174	932	759	173	1655	2587	64.2857	25	61-70	21-30
GPRASP2	24	27	9	0	19	4	1073	3589	2517	1072	346	3935	61.4458	27.7108	61-70	21-30
LETMD1	5	9	1	3	1	2	20	1141	1122	19	982	2123	66.6667	14.2857	61-70	11-20
PDCD7	8	2	1	0	0	4	56	1513	1458	55	1338	2851	66.6667	26.6667	61-70	21-30
MOSPD3	4	3	0	0	0	4	283	990	708	282	201	1191	63.6364	36.3636	61-70	31-40
VKORC1L1	7	0	0	2	1	1	106	636	531	105	5263	5899	63.6364	18.1818	61-70	11-20
HSP90AB1	12	19	5	1	2	9	215	2389	2175	214	285	2674	64.5833	22.9167	61-70	21-30
HSD17B8	5	7	1	0	3	3	28	813	786	27	177	990	63.1579	31.5789	61-70	31-40
SECTM1	12	2	2	0	1	3	352	1098	747	351	1137	2235	70	20	61-70	11-20
GNG5	4	2	1	0	1	1	475	681	207	474	239	920	66.6667	22.2222	61-70	21-30
UNC50	5	3	1	0	3	1	1131	1961	831	1130	211	2172	61.5385	30.7692	61-70	21-30
SELPLG	9	6	2	0	1	5	226	1464	1239	225	792	2256	65.2174	26.087	61-70	21-30
HMGB3	4	4	1	1	1	0	97	699	603	96	2861	3560	72.7273	9.09091	71-80	0-10
SSR3	8	6	2	1	2	3	96	653	558	95	3063	3716	63.6364	22.7273	61-70	21-30
FBXL12	1	1	0	1	0	0	267	434	168	266	1486	1920	66.6667	0	61-70	0-10
PPIA	6	0	0	0	0	2	46	543	498	45	1695	2238	75	25	71-80	21-30
TUBA1B	10	5	2	0	2	4	96	1451	1356	95	176	1627	65.2174	26.087	61-70	21-30
SLC25A4	7	2	0	0	2	3	133	1029	897	132	3411	4440	64.2857	35.7143	61-70	31-40
HES6	2	2	0	0	0	2	134	778	645	133	822	1600	66.6667	33.3333	61-70	31-40
CCDC24	8	8	0	2	1	7	172	1095	924	171	368	1463	61.5385	30.7692	61-70	21-30
ATP6V0B	8	6	0	1	2	5	98	883	786	97	802	1685	63.6364	31.8182	61-70	31-40
RAB2A	5	2	1	1	1	0	352	990	639	351	2858	3848	70	10	61-70	0-10
FAH	6	10	1	1	2	3	2239	3288	1050	2238	139	3427	69.5652	21.7391	61-70	21-30
TRAPPC6B	1	4	2	0	1	0	228	704	477	227	2538	3242	62.5	12.5	61-70	11-20
MRPS33	3	2	1	0	2	0	101	421	321	100	3820	4241	62.5	25	61-70	21-30
SNRNP27	10	7	0	1	1	3	426	893	468	425	909	1802	77.2727	18.1818	71-80	11-20
FTL	3	2	0	0	0	3	208	735	528	207	143	878	62.5	37.5	61-70	31-40
RPL19	3	3	0	0	1	1	404	988	585	403	63	1051	75	25	71-80	21-30
CCDC68	6	11	1	0	8	0	276	1283	1008	275	2849	4132	65.3846	30.7692	61-70	21-30
RAC3	2	3	1	0	0	2	139	717	579	138	373	1090	62.5	25	61-70	21-30
FUT8	6	12	4	0	5	2	1728	3455	1728	1727	1711	5166	62.069	24.1379	61-70	21-30
RPLP0	7	4	1	2	2	2	317	1270	954	316	74	1344	61.1111	22.2222	61-70	21-30
CCDC167	4	1	0	0	0	3	60	353	294	59	266	619	62.5	37.5	61-70	31-40
RABGEF1	1	8	1	0	2	2	1245	2144	900	1244	2175	4319	64.2857	28.5714	61-70	21-30
HEXA	9	14	3	2	1	8	505	2094	1590	504	3158	5252	62.1622	24.3243	61-70	21-30
MPC1	0	3	0	0	1	0	482	682	201	481	510	1192	75	25	71-80	21-30
CXCL1	5	0	0	0	2	1	68	391	324	67	706	1097	62.5	37.5	61-70	31-40
TXN2	3	2	1	0	2	0	468	968	501	467	768	1736	62.5	25	61-70	21-30
TECR	5	0	0	0	0	1	634	1095	462	633	109	1204	83.3333	16.6667	81-90	11-20
FXN	6	6	1	1	4	1	525	1157	633	524	1451	2608	63.1579	26.3158	61-70	21-30
DPF2	13	8	3	0	6	4	134	1309	1176	133	1490	2799	61.7647	29.4118	61-70	21-30
NTAN1	8	8	2	1	3	1	94	1026	933	93	178	1204	69.5652	17.3913	61-70	11-20
FKBP14	3	3	1	0	2	0	177	812	636	176	4148	4960	66.6667	22.2222	61-70	21-30
HTATSF1	11	28	8	1	6	7	423	2690	2268	422	329	3019	63.9344	21.3115	61-70	21-30
RPS15	5	0	0	0	1	1	485	841	357	484	32	873	71.4286	28.5714	71-80	21-30
TCTEX1D2	2	3	1	1	1	0	137	565	429	136	108	673	62.5	12.5	61-70	11-20
RECQL5	10	10	1	1	4	4	161	1393	1233	160	2317	3710	66.6667	26.6667	61-70	21-30
PHF5A	1	3	0	0	0	1	73	405	333	72	681	1086	80	20	71-80	11-20
MRPL42	0	4	1	0	0	1	162	590	429	161	14992	15582	66.6667	16.6667	61-70	11-20
ATP2A1	28	9	2	4	2	5	185	3169	2985	184	367	3536	74	14	71-80	11-20
SFXN2	5	4	2	1	0	2	168	1136	969	167	5730	6866	64.2857	14.2857	61-70	11-20
PPIF	15	3	0	0	1	3	72	695	624	71	1495	2190	81.8182	18.1818	81-90	11-20
COX6B1	2	1	0	0	0	1	193	453	261	192	214	667	75	25	71-80	21-30
TMEM179B	12	8	3	0	1	4	6	665	660	5	358	1023	71.4286	17.8571	71-80	11-20
APOBEC3B	15	9	5	0	2	3	56	1528	1473	55	316	1844	70.5882	14.7059	61-70	11-20
SLC2A3	11	10	3	2	3	4	242	1732	1491	241	2183	3915	63.6364	21.2121	61-70	21-30
ARL2BP	3	5	2	0	1	2	271	762	492	270	1368	2130	61.5385	23.0769	61-70	21-30
MTPN	1	1	1	0	0	0	217	573	357	216	3165	3738	66.6667	0	61-70	0-10
ADAL	5	11	1	0	4	4	171	1157	987	170	2610	3767	64	32	61-70	31-40
HTATIP2	4	8	1	1	1	2	442	1170	729	441	578	1748	70.5882	17.6471	61-70	11-20
RPS11	2	2	0	0	0	1	84	560	477	83	54	614	80	20	71-80	11-20
MRPL28	5	0	1	0	2	0	37	807	771	36	291	1098	62.5	25	61-70	21-30
SLC25A6	10	0	1	0	1	2	716	1612	897	715	450	2062	71.4286	21.4286	71-80	21-30
POLR2G	4	2	1	0	0	1	106	624	519	105	203	827	75	12.5	71-80	11-20
SERTAD3	5	5	1	0	1	4	498	1088	591	497	646	1734	62.5	31.25	61-70	31-40
TSTD3	1	5	1	0	0	1	471	764	294	470	198	962	75	12.5	71-80	11-20
ARL6IP1	5	2	0	0	1	2	213	824	612	212	1585	2409	70	30	61-70	21-30
DNAJC2	1	4	1	0	0	1	209	565	357	208	2468	3033	71.4286	14.2857	71-80	11-20
CCT6B	3	11	5	0	1	0	117	1709	1593	116	129	1838	70	5	61-70	0-10
TEF	12	5	2	1	2	4	117	1028	912	116	3366	4394	65.3846	23.0769	61-70	21-30
MSANTD4	7	5	4	0	2	1	1417	2454	1038	1416	1633	4087	63.1579	15.7895	61-70	11-20
KRT8	4	0	0	1	0	1	149	247	99	148	2190	2437	66.6667	16.6667	61-70	11-20
IST1	2	14	4	1	2	2	357	1457	1101	356	3386	4843	64	16	61-70	11-20
NACA	91	90	38	4	24	12	283	6519	6237	282	110	6629	69.8842	13.8996	61-70	11-20
HTR1D	20	5	3	6	2	2	511	1644	1134	510	1191	2835	65.7895	10.5263	61-70	0-10
FBXO28	9	11	6	0	1	2	44	1150	1107	43	4301	5451	68.9655	10.3448	61-70	0-10
ACTG1	11	5	1	3	0	5	428	1555	1128	427	701	2256	64	20	61-70	11-20
STMN1	4	3	2	0	1	1	365	814	450	364	898	1712	63.6364	18.1818	61-70	11-20
CMTM3	5	4	2	3	0	0	527	1075	549	526	1255	2330	64.2857	0	61-70	0-10
RPL8	5	1	2	0	0	0	234	1007	774	233	34	1041	75	0	71-80	0-10
CTNNB1	6	20	5	0	5	6	281	2626	2346	280	1111	3737	61.9048	26.1905	61-70	21-30
TMEM60	2	1	1	0	0	0	378	779	402	377	244	1023	75	0	71-80	0-10
ZNF302	3	8	4	0	1	0	337	732	396	336	2223	2955	68.75	6.25	61-70	0-10
GAPDH	10	5	1	1	0	4	667	1674	1008	666	201	1875	71.4286	19.0476	71-80	11-20
PPM1F	8	3	0	0	0	5	1062	1922	861	1061	3665	5587	68.75	31.25	61-70	31-40
POR	21	6	2	5	0	9	21	1922	1902	20	610	2532	62.7907	20.9302	61-70	11-20
BUD13	16	28	15	0	6	6	25	1884	1860	24	312	2196	61.9718	16.9014	61-70	11-20
TAGLN2	2	3	0	1	0	1	312	911	600	311	693	1604	71.4286	14.2857	71-80	11-20
CCNB2	8	7	1	0	5	1	1	1125	1125	0	1378	2503	68.1818	27.2727	61-70	21-30
TNNI1	4	3	1	1	1	1	94	657	564	93	5485	6142	63.6364	18.1818	61-70	11-20
TMEM104	14	5	1	1	0	8	163	1653	1491	162	3092	4745	65.5172	27.5862	61-70	21-30
C12orf73	1	1	0	0	1	0	207	422	216	206	1316	1738	66.6667	33.3333	61-70	31-40
ARSA	12	7	1	0	2	8	394	1923	1530	393	127	2050	63.3333	33.3333	61-70	31-40
ZNF544	1	2	0	0	0	1	585	812	228	584	2775	3587	75	25	71-80	21-30
IL11	6	2	1	0	1	2	64	663	600	63	1618	2281	66.6667	25	61-70	21-30
RPS2	3	2	2	0	1	0	188	817	630	187	176	993	62.5	12.5	61-70	11-20
DGUOK	9	4	0	0	5	3	86	919	834	85	225	1144	61.9048	38.0952	61-70	31-40
TIMM8A	6	2	1	0	1	2	533	826	294	532	838	1664	66.6667	25	61-70	21-30
SNU13	4	2	1	1	0	0	318	704	387	317	966	1670	75	0	71-80	0-10
RNF114	4	5	0	1	0	4	66	752	687	65	1751	2503	64.2857	28.5714	61-70	21-30
ARHGAP11B	3	9	1	0	2	3	622	1425	804	621	617	2042	66.6667	27.7778	61-70	21-30
NDUFAF1	5	13	1	0	7	1	383	1366	984	382	95	1461	66.6667	29.6296	61-70	21-30
TMEM234	4	3	0	1	1	0	22	564	543	21	847	1411	77.7778	11.1111	71-80	11-20
NUDT2	2	0	1	0	0	0	359	802	444	358	273	1075	66.6667	0	61-70	0-10
ZMYND19	3	2	0	0	0	3	228	911	684	227	464	1375	62.5	37.5	61-70	31-40
DNAL1	3	5	1	0	0	0	42	614	573	41	7790	8404	88.8889	0	81-90	0-10
MBP	6	6	1	1	1	1	1	542	542	0	9255	9797	75	12.5	71-80	11-20
RPL13A	1	1	0	0	0	1	77	688	612	76	493	1181	66.6667	33.3333	61-70	31-40
RPL37A	4	1	0	0	0	1	687	965	279	686	2682	3647	83.3333	16.6667	81-90	11-20
MPV17	2	0	1	0	0	0	1231	1593	363	1230	418	2011	66.6667	0	61-70	0-10
MTX2	1	9	2	0	1	1	212	1003	792	211	361	1364	71.4286	14.2857	71-80	11-20
LMBR1L	16	5	8	0	0	4	344	1813	1470	343	1121	2934	63.6364	12.1212	61-70	11-20
PTGR1	1	7	2	0	2	0	264	1253	990	263	154	1407	66.6667	16.6667	61-70	11-20
HDAC1	10	7	1	2	4	3	85	1533	1449	84	591	2124	62.963	25.9259	61-70	21-30
MRPL24	2	3	1	0	1	1	472	993	522	471	-3	990	62.5	25	61-70	21-30
NQO2	5	5	0	0	0	4	175	870	696	174	9214	10084	71.4286	28.5714	71-80	21-30
ATG12	5	3	2	0	1	0	307	729	423	306	3604	4333	72.7273	9.09091	71-80	0-10
CHMP4C	4	8	2	1	1	2	194	895	702	193	971	1866	66.6667	16.6667	61-70	11-20
FAM167A	6	4	0	0	1	5	540	1184	645	539	2910	4094	62.5	37.5	61-70	31-40
SWI5	6	4	1	0	2	2	100	555	456	99	493	1048	66.6667	26.6667	61-70	21-30
RPLP1	3	2	0	1	0	1	166	510	345	165	687	1197	71.4286	14.2857	71-80	11-20
MPZL2	3	5	1	0	1	3	130	777	648	129	1843	2620	61.5385	30.7692	61-70	21-30
TSPAN17	3	1	1	0	1	0	150	716	567	149	2094	2810	66.6667	16.6667	61-70	11-20
EBPL	1	4	0	1	0	0	40	444	405	39	523	967	83.3333	0	81-90	0-10
SEC61A1	9	14	4	3	1	4	185	1615	1431	184	2020	3635	65.7143	14.2857	61-70	11-20
UBC	7	11	0	0	9	0	1578	3635	2058	1577	110	3745	66.6667	33.3333	61-70	31-40
BIK	5	3	0	0	2	3	64	546	483	63	407	953	61.5385	38.4615	61-70	31-40
FUOM	4	0	0	0	1	1	19	423	405	18	339	762	66.6667	33.3333	61-70	31-40
HMGN4	1	3	1	0	0	0	178	450	273	177	775	1225	80	0	71-80	0-10
IFT43	6	3	1	1	2	1	4	345	342	3	503	848	64.2857	21.4286	61-70	21-30
HHLA3	1	4	0	0	2	1	141	485	345	140	413	898	62.5	37.5	61-70	31-40
TSPAN5	5	2	0	0	2	2	404	1210	807	403	2155	3365	63.6364	36.3636	61-70	31-40
KCTD11	3	5	0	0	1	4	782	1480	699	781	1303	2783	61.5385	38.4615	61-70	31-40
EPHX1	14	5	3	2	0	7	210	1577	1368	209	212	1789	61.2903	22.5806	61-70	21-30
ACTR2	1	9	3	0	1	1	158	1342	1185	157	2519	3861	66.6667	13.3333	61-70	11-20
VOPP1	5	0	1	0	1	0	202	720	519	201	2242	2962	71.4286	14.2857	71-80	11-20
CTSA	18	6	3	0	1	9	283	1779	1497	282	370	2149	64.8649	27.027	61-70	21-30
HADHB	7	18	3	2	3	2	252	1631	1380	251	511	2142	71.4286	14.2857	71-80	11-20
PSPN	6	2	0	2	0	3	3210	3704	495	3209	207	3911	61.5385	23.0769	61-70	21-30
NOP2	21	20	4	0	9	9	490	2916	2427	489	122	3038	65.0794	28.5714	61-70	21-30
SNRNP25	3	1	0	0	1	1	1008	1379	372	1007	526	1905	66.6667	33.3333	61-70	31-40
NDUFB11	6	1	0	0	0	4	826	1287	462	825	101	1388	63.6364	36.3636	61-70	31-40
LY6K	1	1	0	0	1	0	57	314	258	56	2410	2724	66.6667	33.3333	61-70	31-40
LYRM7	0	4	0	0	1	0	212	526	315	211	5825	6351	80	20	71-80	11-20
CYB561	7	6	1	1	1	2	301	885	585	300	2315	3200	72.2222	16.6667	71-80	11-20
PIGU	6	11	1	0	4	5	1	1308	1308	0	324	1632	62.963	33.3333	61-70	31-40
CLK3	1	2	0	0	1	0	1	211	211	0	10287	10498	75	25	71-80	21-30
RPL34	4	2	0	0	1	1	67	420	354	66	433	853	75	25	71-80	21-30
PTRHD1	1	1	1	0	0	0	6	428	423	5	677	1105	66.6667	0	61-70	0-10
POLR2H	3	4	0	0	2	0	1050	1502	453	1049	300	1802	77.7778	22.2222	71-80	21-30
GJB2	6	2	1	0	1	3	200	880	681	199	1429	2309	61.5385	30.7692	61-70	21-30
IFT20	1	2	1	0	0	0	272	748	477	271	323	1071	75	0	71-80	0-10
TSPAN9	5	1	0	1	0	2	162	881	720	161	3442	4323	66.6667	22.2222	61-70	21-30
PLPP5	5	6	1	0	1	3	200	871	672	199	1314	2185	68.75	25	61-70	21-30
ARF6	2	2	1	1	0	0	548	1075	528	547	2790	3865	66.6667	0	61-70	0-10
RPS12	1	1	0	0	1	0	211	609	399	210	22	631	66.6667	33.3333	61-70	31-40
GATM	9	5	4	0	1	3	341	1612	1272	340	985	2597	63.6364	18.1818	61-70	11-20
NDUFS4	7	3	3	1	1	1	29	556	528	28	119	675	62.5	12.5	61-70	11-20
SPIN4	5	2	1	0	2	0	526	1275	750	525	2842	4117	70	20	61-70	11-20
RPL15	2	6	2	0	1	1	381	818	438	380	2017	2835	66.6667	16.6667	61-70	11-20
ATF5	7	3	1	1	1	2	378	1226	849	377	843	2069	66.6667	20	61-70	11-20
TMED3	5	1	0	0	1	2	106	627	522	105	15928	16555	66.6667	33.3333	61-70	31-40
UQCRHL	2	1	1	0	0	0	1700	1975	276	1699	205	2180	75	0	71-80	0-10
NENF	3	0	0	0	0	1	58	576	519	57	373	949	75	25	71-80	21-30
DHRS12	7	4	2	1	0	3	113	841	729	112	1129	1970	64.7059	17.6471	61-70	11-20
RPL38	1	1	0	0	0	1	132	344	213	131	826	1170	66.6667	33.3333	61-70	31-40
MAPK1	5	5	2	1	1	2	190	1272	1083	189	9750	11022	62.5	18.75	61-70	11-20
DDX1	8	16	6	0	3	5	390	2612	2223	389	205	2817	63.1579	21.0526	61-70	21-30
DNAL4	4	0	0	1	0	1	246	563	318	245	941	1504	66.6667	16.6667	61-70	11-20
BANF1	2	0	0	0	0	1	509	778	270	508	377	1155	66.6667	33.3333	61-70	31-40
METTL21A	2	3	1	0	1	1	218	874	657	217	3931	4805	62.5	25	61-70	21-30
KCTD6	4	4	2	0	2	0	984	1697	714	983	728	2425	66.6667	16.6667	61-70	11-20
MAPK1IP1L	6	9	3	2	3	1	178	915	738	177	5565	6480	62.5	16.6667	61-70	11-20
SLC25A5	6	2	1	1	0	2	117	1013	897	116	261	1274	66.6667	16.6667	61-70	11-20
TM2D1	4	5	2	1	1	0	14	574	561	13	2644	3218	69.2308	7.69231	61-70	0-10
ATIC	9	17	5	1	4	6	392	2167	1776	391	108	2275	61.9048	23.8095	61-70	21-30
NIP7	3	3	0	1	1	0	401	943	543	400	1459	2402	75	12.5	71-80	11-20
SLPI	4	2	0	0	1	1	22	420	399	21	176	596	75	25	71-80	21-30
C18orf32	2	0	0	0	1	0	70	300	231	69	5095	5395	66.6667	33.3333	61-70	31-40
GMNN	5	11	3	0	3	1	333	962	630	332	300	1262	69.5652	17.3913	61-70	11-20
TRPT1	9	3	0	0	2	3	215	982	768	214	76	1058	70.5882	29.4118	61-70	21-30
TMEM223	3	3	1	0	0	1	28	636	609	27	652	1288	75	12.5	71-80	11-20
BTF3	2	5	0	0	2	1	220	840	621	219	397	1237	70	30	61-70	21-30
PRMT1	10	2	0	1	1	2	507	1484	978	506	202	1686	75	18.75	71-80	11-20
RPSA	4	6	1	0	2	1	110	997	888	109	174	1171	71.4286	21.4286	71-80	21-30
FAM219A	11	3	2	1	0	4	308	865	558	307	2779	3644	66.6667	19.0476	61-70	11-20
SLC26A11	18	10	4	2	0	8	281	2101	1821	280	784	2885	66.6667	19.0476	61-70	11-20
SPIN3	5	6	3	0	2	2	751	1527	777	750	3308	4835	61.1111	22.2222	61-70	21-30
AQP3	8	3	0	1	0	1	82	960	879	81	889	1849	84.6154	7.69231	81-90	0-10
GPRC5A	13	2	0	1	2	6	891	1964	1074	890	5398	7362	62.5	33.3333	61-70	31-40
SPIN1	6	5	1	1	1	4	279	1067	789	278	3417	4484	61.1111	27.7778	61-70	21-30
KANTR	1	7	3	0	0	0	1079	1309	231	1078	2942	4251	72.7273	0	71-80	0-10
MT2A	5	0	0	1	0	2	458	643	186	457	143	786	62.5	25	61-70	21-30
SDHAF3	1	4	1	0	1	0	1135	1512	378	1134	548	2060	71.4286	14.2857	71-80	11-20
CLP1	6	11	3	0	4	2	726	2003	1278	725	432	2435	65.3846	23.0769	61-70	21-30
GTPBP4	7	12	1	1	6	3	462	2366	1905	461	2709	5075	63.3333	30	61-70	21-30
TIMM9	1	1	1	0	0	0	527	796	270	526	540	1336	66.6667	0	61-70	0-10
NOP10	1	1	1	0	0	0	105	299	195	104	255	554	66.6667	0	61-70	0-10
UBE2S	4	1	0	0	1	1	189	857	669	188	1691	2548	71.4286	28.5714	71-80	21-30
MDC1	72	59	18	2	17	33	649	6918	6270	648	658	7576	65.1741	24.8756	61-70	21-30
DDX47	8	8	2	1	3	2	23	1390	1368	22	427	1817	66.6667	20.8333	61-70	11-20
CCL5	4	2	0	1	1	1	204	479	276	203	886	1365	66.6667	22.2222	61-70	21-30
TMEM135	9	11	5	0	2	4	203	1513	1311	202	2425	3938	64.5161	19.3548	61-70	11-20
RPL29	3	3	1	0	1	0	34	216	183	33	664	880	75	12.5	71-80	11-20
STAC3	6	3	0	1	2	1	203	1297	1095	202	359	1656	69.2308	23.0769	61-70	21-30
OAT	5	11	1	0	6	0	94	1413	1320	93	635	2048	69.5652	26.087	61-70	21-30
CASP4	6	10	6	0	2	2	912	2045	1134	911	113	2158	61.5385	15.3846	61-70	11-20
FKBP1A	3	1	0	0	1	0	165	491	327	164	1131	1622	80	20	71-80	11-20
IFITM2	5	2	0	0	0	2	267	665	399	266	227	892	77.7778	22.2222	71-80	21-30
C12orf75	3	1	0	0	1	1	257	448	192	256	918	1366	66.6667	33.3333	61-70	31-40
PRR13	7	3	0	0	1	1	209	655	447	208	574	1229	83.3333	16.6667	81-90	11-20
CDC42EP5	6	0	0	2	0	1	343	789	447	342	75	864	66.6667	11.1111	61-70	11-20
TXNDC9	3	6	1	0	3	0	257	937	681	256	700	1637	69.2308	23.0769	61-70	21-30
CMC1	0	3	0	0	0	1	200	520	321	199	5513	6033	75	25	71-80	21-30
PSORS1C1	6	5	2	1	1	2	290	748	459	289	160	908	64.7059	17.6471	61-70	11-20
NDUFB10	2	1	0	0	0	1	83	589	507	82	241	830	75	25	71-80	21-30
MBTPS2	11	18	5	3	4	2	82	1074	993	81	3383	4457	67.4419	13.9535	61-70	11-20
TMEM218	3	1	1	0	1	0	420	767	348	419	1061	1828	66.6667	16.6667	61-70	11-20
SLC51A	7	7	1	3	0	3	210	1232	1023	209	231	1463	66.6667	14.2857	61-70	11-20
CISD3	5	1	0	0	1	1	125	508	384	124	1566	2074	75	25	71-80	21-30
B2M	2	6	4	0	0	1	71	430	360	70	1285	1715	61.5385	7.69231	61-70	0-10
UQCR10	2	0	0	1	0	0	31	222	192	30	694	916	66.6667	0	61-70	0-10
TMEM216	4	1	1	0	1	1	946	1383	438	945	575	1958	62.5	25	61-70	21-30
PSME1	2	3	0	0	0	3	64	816	753	63	320	1136	62.5	37.5	61-70	31-40
CAMK2N2	5	0	0	0	0	2	179	418	240	178	944	1362	71.4286	28.5714	71-80	21-30
CMC2	1	1	0	0	0	1	417	656	240	416	9645	10301	66.6667	33.3333	61-70	31-40
IFITM3	5	2	0	0	1	1	238	639	402	237	169	808	77.7778	22.2222	71-80	21-30
PNMA1	5	3	0	1	1	3	734	1795	1062	733	795	2590	61.5385	30.7692	61-70	21-30
TPM4	1	5	0	0	1	0	261	1007	747	260	1659	2666	85.7143	14.2857	81-90	11-20
SVIP	2	2	1	0	0	0	118	351	234	117	4190	4541	80	0	71-80	0-10
ZMAT2	4	3	0	1	1	1	128	727	600	127	920	1647	70	20	61-70	11-20
GOSR2	4	4	1	0	0	3	66	704	639	65	3260	3964	66.6667	25	61-70	21-30
EIF1	1	1	0	0	1	0	147	488	342	146	1842	2330	66.6667	33.3333	61-70	31-40
AHCY	7	1	0	1	1	3	388	1602	1215	387	764	2366	61.5385	30.7692	61-70	21-30
SELENOW	1	1	0	0	0	1	215	478	264	214	410	888	66.6667	33.3333	61-70	31-40
DNAJC9	5	5	0	2	1	3	1674	2456	783	1673	576	3032	62.5	25	61-70	21-30
UQCRH	2	1	1	0	0	0	137	412	276	136	192	604	75	0	71-80	0-10
S100A10	1	1	0	0	0	1	661	954	294	660	248	1202	66.6667	33.3333	61-70	31-40
TIAF1	3	5	2	0	0	2	4659	5006	348	4658	331	5337	66.6667	16.6667	61-70	11-20
CCDC12	1	1	0	0	0	1	266	766	501	265	331	1097	66.6667	33.3333	61-70	31-40
TMEM40	17	9	7	0	2	3	358	1059	702	357	1249	2308	68.4211	13.1579	61-70	11-20
LYRM2	1	2	0	0	1	0	38	304	267	37	5049	5353	75	25	71-80	21-30
RPS5	7	0	0	1	2	1	850	1464	615	849	56	1520	63.6364	27.2727	61-70	21-30
ARL5A	2	6	1	0	2	0	313	852	540	312	4474	5326	72.7273	18.1818	71-80	11-20
MANBAL	1	3	1	0	1	0	813	1070	258	812	845	1915	66.6667	16.6667	61-70	11-20
MAPK3	8	3	1	0	0	2	1135	1932	798	1134	635	2567	78.5714	14.2857	71-80	11-20
SNRPF	0	2	0	0	1	0	147	407	261	146	982	1389	66.6667	33.3333	61-70	31-40
ACTR1A	12	7	5	0	2	2	65	1195	1131	64	1634	2829	67.8571	14.2857	61-70	11-20
ADIPOR1	8	5	2	0	2	3	300	1427	1128	299	750	2177	65	25	61-70	21-30
POLR3D	7	4	2	1	2	2	216	1412	1197	215	4082	5494	61.1111	22.2222	61-70	21-30
NRM	4	4	1	0	0	3	353	1141	789	352	614	1755	66.6667	25	61-70	21-30
MYD88	5	8	0	0	2	6	185	1138	954	184	1733	2871	61.9048	38.0952	61-70	31-40
RAP1A	2	4	3	0	0	0	180	734	555	179	4290	5024	66.6667	0	61-70	0-10
CRKL	11	4	2	4	2	1	510	1421	912	509	3904	5325	62.5	12.5	61-70	11-20
B3GNT3	8	3	1	1	1	4	148	1266	1119	147	960	2226	61.1111	27.7778	61-70	21-30
MRPL36	2	0	0	0	1	0	687	796	110	686	-3	793	66.6667	33.3333	61-70	31-40
CHCHD7	2	2	0	2	0	0	149	442	294	148	1363	1805	66.6667	0	61-70	0-10
PRPSAP1	10	5	1	2	2	3	447	1604	1158	446	2056	3660	65.2174	21.7391	61-70	21-30
TOMM22	5	0	2	1	0	0	32	460	429	31	1580	2040	62.5	0	61-70	0-10
MRPS12	3	1	1	0	0	1	342	758	417	341	462	1220	66.6667	16.6667	61-70	11-20
POLR3K	0	2	0	1	0	0	43	369	327	42	1023	1392	66.6667	0	61-70	0-10

## Sheet: 61-90% AGU.C Genes
gene_name	UCC	UCU	UCA	UCG	AGU	AGC	CDS_start	CDS_stop	CDS_length	5UTR_length	3UTR_length	transcript_length	UC[C/U]/Ser %	AG[U/C]/Ser %	UC[C/U]/Ser (%) bin	AG[U/C]/Ser (%) bin
SMKR1	0	1	0	0	0	2	347	544	198	346	491	1035	33.3333	66.6667	31-40	61-70
IL23A	1	1	1	1	4	8	171	740	570	170	306	1046	12.5	75	11-20	71-80
FUBP3	3	5	5	0	7	19	76	1794	1719	75	1330	3124	20.5128	66.6667	11-20	61-70
SNX3	0	2	0	0	2	4	340	828	489	339	927	1755	25	75	21-30	71-80
S100A2	1	1	0	0	3	2	374	667	294	373	331	998	28.5714	71.4286	21-30	71-80
CHP1	3	2	1	0	2	8	241	828	588	240	2501	3329	31.25	62.5	31-40	61-70
PRRG2	1	2	1	0	3	6	170	778	609	169	626	1404	23.0769	69.2308	21-30	61-70
CYP3A5	0	0	1	0	1	1	103	222	120	102	3098	3320	0	66.6667	0-10	61-70
GTPBP8	3	2	0	0	3	5	16	771	756	15	1016	1787	38.4615	61.5385	31-40	61-70
SSNA1	1	1	0	0	1	4	81	440	360	80	456	896	28.5714	71.4286	21-30	71-80
IFRD2	5	5	0	2	12	16	499	1827	1329	498	448	2275	25	70	21-30	61-70
TTLL12	4	1	3	2	3	15	65	1999	1935	64	1386	3385	17.8571	64.2857	11-20	61-70
TUFT1	3	3	5	0	7	11	63	1235	1173	62	1876	3111	20.6897	62.069	11-20	61-70
NDUFA2	1	0	0	1	3	1	203	502	300	202	302	804	16.6667	66.6667	11-20	61-70
AP1S1	1	0	0	2	3	3	119	595	477	118	711	1306	11.1111	66.6667	11-20	61-70
FAM136A	2	0	2	0	4	3	80	496	417	79	1314	1810	18.1818	63.6364	11-20	61-70
CAV1	1	2	0	0	1	5	861	1304	444	860	1897	3201	33.3333	66.6667	31-40	61-70
RNF24	0	0	0	1	2	1	253	699	447	252	6754	7453	0	75	0-10	71-80
STYK1	3	5	1	0	7	8	522	1790	1269	521	1205	2995	33.3333	62.5	31-40	61-70
PGP	2	1	0	0	1	9	31	996	966	30	1731	2727	23.0769	76.9231	21-30	71-80
GM2A	3	2	1	0	6	8	326	907	582	325	2989	3896	25	70	21-30	61-70
TRIM52	4	0	0	0	3	8	306	1199	894	305	2267	3466	26.6667	73.3333	21-30	71-80
TSR2	1	1	0	0	2	2	22	597	576	21	937	1534	33.3333	66.6667	31-40	61-70
ALDH3B1	5	1	1	3	1	17	43	1449	1407	42	1337	2786	21.4286	64.2857	21-30	61-70
NPC2	0	5	0	0	1	9	8	385	378	7	1051	1436	33.3333	66.6667	31-40	61-70
GPATCH11	1	4	2	0	6	5	68	925	858	67	2981	3906	27.7778	61.1111	21-30	61-70
COMMD7	1	3	1	0	4	6	607	1209	603	606	691	1900	26.6667	66.6667	21-30	61-70
GLRX	0	1	0	0	3	0	53	373	321	52	993	1366	25	75	21-30	71-80
MYO1C	5	8	5	7	11	31	326	3517	3192	325	1628	5145	19.403	62.6866	11-20	61-70
CHTF8	1	0	0	0	1	2	123	488	366	122	2415	2903	25	75	21-30	71-80
SLC25A46	5	2	2	1	12	9	127	1383	1257	126	1002	2385	22.5806	67.7419	21-30	61-70
TMEM164	1	1	3	1	4	7	337	1230	894	336	4337	5567	11.7647	64.7059	11-20	61-70
ZSCAN25	3	3	1	1	5	12	328	1962	1635	327	2387	4349	24	68	21-30	61-70
PRPF38B	6	9	7	0	27	8	638	1945	1308	637	1783	3728	26.3158	61.4035	21-30	61-70
CSF2	1	1	1	1	2	6	35	469	435	34	318	787	16.6667	66.6667	11-20	61-70
NME6	0	2	2	1	3	5	47	631	585	46	1373	2004	15.3846	61.5385	11-20	61-70
SENP8	2	1	4	0	5	7	217	855	639	216	3426	4281	15.7895	63.1579	11-20	61-70
ZNF189	1	3	9	2	21	15	285	2123	1839	284	1011	3134	7.84314	70.5882	0-10	61-70
EFHD2	4	1	0	1	1	9	78	800	723	77	1619	2419	31.25	62.5	31-40	61-70
IKBKE	9	4	2	2	7	26	327	2477	2151	326	744	3221	26	66	21-30	61-70
EEPD1	9	4	2	5	8	25	719	2428	1710	718	2337	4765	24.5283	62.2642	21-30	61-70
EWSR1	9	8	1	0	16	24	320	2290	1971	319	364	2654	29.3103	68.9655	21-30	61-70
RPL36	1	0	0	0	0	3	545	862	318	544	12	874	25	75	21-30	71-80
TANGO2	3	1	2	0	1	11	223	1176	954	222	1263	2439	22.2222	66.6667	21-30	61-70
OXLD1	1	0	0	1	2	3	19	297	279	18	506	803	14.2857	71.4286	11-20	71-80
RAB35	2	0	1	0	3	4	190	795	606	189	2150	2945	20	70	11-20	61-70
ZNF664	2	1	3	2	9	6	1831	2616	786	1830	2492	5108	13.0435	65.2174	11-20	61-70
PNN	10	12	15	0	45	22	68	2221	2154	67	1355	3576	21.1538	64.4231	21-30	61-70
TRAF3	8	4	1	4	7	24	354	1985	1632	353	5715	7700	25	64.5833	21-30	61-70
OGFR	4	5	1	9	6	24	2278	4155	1878	2277	351	4506	18.3673	61.2245	11-20	61-70
RNF113A	3	3	1	1	3	10	215	1246	1032	214	107	1353	28.5714	61.9048	21-30	61-70
CINP	1	2	1	2	3	7	42	680	639	41	275	955	18.75	62.5	11-20	61-70
TRIP10	5	2	4	2	6	18	647	1960	1314	646	289	2249	18.9189	64.8649	11-20	61-70
ZBED2	0	1	0	0	3	3	1010	1666	657	1009	645	2311	14.2857	85.7143	11-20	81-90
S100A16	0	1	1	1	0	8	187	498	312	186	648	1146	9.09091	72.7273	0-10	71-80
PRR7	3	0	1	4	2	11	491	1315	825	490	165	1480	14.2857	61.9048	11-20	61-70
SNRPD1	0	1	0	0	3	1	164	523	360	163	4386	4909	20	80	11-20	71-80
NDUFS8	2	0	1	0	1	5	108	740	633	107	51	791	22.2222	66.6667	21-30	61-70
AEBP2	6	8	6	6	12	41	27	1580	1554	26	3519	5099	17.7215	67.0886	11-20	61-70
JMJD6	1	2	2	2	4	10	325	1410	1086	324	4107	5517	14.2857	66.6667	11-20	61-70
SAP30L	1	1	0	2	5	6	649	1200	552	648	5026	6226	13.3333	73.3333	11-20	71-80
PDCD2L	4	1	2	0	6	10	48	1124	1077	47	47	1171	21.7391	69.5652	21-30	61-70
MAGEF1	0	1	1	2	4	4	182	1105	924	181	531	1636	8.33333	66.6667	0-10	61-70
MAF1	5	1	6	1	4	18	392	1252	861	391	502	1754	17.1429	62.8571	11-20	61-70
VAMP5	0	0	3	0	3	3	84	434	351	83	255	689	0	66.6667	0-10	61-70
ORMDL3	2	1	0	0	1	5	1496	1957	462	1495	273	2230	33.3333	66.6667	31-40	61-70
GPAT4	4	2	3	2	6	12	928	2298	1371	927	4000	6298	20.6897	62.069	11-20	61-70
EFNA1	2	2	1	0	6	2	519	1136	618	518	790	1926	30.7692	61.5385	21-30	61-70
BTBD3	7	3	3	1	7	21	626	2194	1569	625	2943	5137	23.8095	66.6667	21-30	61-70
ID3	2	0	0	1	1	4	369	728	360	368	523	1251	25	62.5	21-30	61-70
MPP2	7	2	4	0	7	14	836	2494	1659	835	2444	4938	26.4706	61.7647	21-30	61-70
MZT2A	2	1	0	2	0	9	47	523	477	46	101	624	21.4286	64.2857	21-30	61-70
AP1S2	1	0	1	0	4	2	118	600	483	117	2892	3492	12.5	75	11-20	71-80
MOB3C	0	2	0	1	3	3	3145	3795	651	3144	1930	5725	22.2222	66.6667	21-30	61-70
ZBED3	2	0	0	2	1	6	366	1070	705	365	5102	6172	18.1818	63.6364	11-20	61-70
ASPH	1	1	2	0	1	11	217	558	342	216	5779	6337	12.5	75	11-20	71-80
QKI	0	1	3	0	3	4	552	1577	1026	551	7886	9463	9.09091	63.6364	0-10	61-70
RBM42	5	1	0	1	1	11	106	1548	1443	105	132	1680	31.5789	63.1579	31-40	61-70
SMIM3	0	0	0	1	1	1	1039	1221	183	1038	1111	2332	0	66.6667	0-10	61-70
PDCD5	0	0	1	1	3	2	62	451	390	61	1348	1799	0	71.4286	0-10	71-80
DPCD	1	3	0	0	5	3	50	661	612	49	197	858	33.3333	66.6667	31-40	61-70
MLLT3	11	17	11	2	23	50	288	1994	1707	287	4778	6772	24.5614	64.0351	21-30	61-70
GADD45A	0	1	1	1	3	3	435	932	498	434	564	1496	11.1111	66.6667	11-20	61-70
CORO1B	7	1	2	3	3	21	134	1603	1470	133	328	1931	21.6216	64.8649	21-30	61-70
CMTM7	5	0	0	3	1	12	237	764	528	236	1274	2038	23.8095	61.9048	21-30	61-70
SMIM12	0	0	1	0	0	2	146	424	279	145	3030	3454	0	66.6667	0-10	61-70
HMBS	3	1	1	1	6	6	292	1326	1035	291	233	1559	22.2222	66.6667	21-30	61-70
PPP1R7	2	3	1	1	6	9	475	1557	1083	474	829	2386	22.7273	68.1818	21-30	61-70
HIC1	8	2	0	7	1	28	161	2305	2145	160	4406	6711	21.7391	63.0435	21-30	61-70
FABP5	0	1	0	0	0	2	471	776	306	470	210	986	33.3333	66.6667	31-40	61-70
GPC1	5	0	3	6	4	22	249	1925	1677	248	1788	3713	12.5	65	11-20	61-70
SELENOM	0	0	0	1	1	2	419	856	438	418	198	1054	0	75	0-10	71-80
LYL1	3	0	0	3	1	11	362	1204	843	361	286	1490	16.6667	66.6667	11-20	61-70
ONECUT3	5	1	0	5	0	18	1291	2775	1485	1290	5543	8318	20.6897	62.069	11-20	61-70
CENPX	1	0	0	0	0	2	58	303	246	57	502	805	33.3333	66.6667	31-40	61-70
GFOD1	4	0	1	2	1	13	666	1838	1173	665	6913	8751	19.0476	66.6667	11-20	61-70
ELOB	2	0	0	1	2	3	81	422	342	80	575	997	25	62.5	21-30	61-70
ASL	5	2	3	4	6	16	103	1497	1395	102	646	2143	19.4444	61.1111	11-20	61-70
SAC3D1	2	0	0	2	2	6	390	1466	1077	389	100	1566	16.6667	66.6667	11-20	61-70
TTC9C	0	1	1	0	3	2	311	826	516	310	254	1080	14.2857	71.4286	11-20	71-80
YBEY	0	1	0	0	2	1	399	902	504	398	117	1019	25	75	21-30	71-80
SPRYD7	0	0	1	1	4	0	256	729	474	255	2357	3086	0	66.6667	0-10	61-70
RASSF3	2	3	2	0	3	10	121	837	717	120	2655	3492	25	65	21-30	61-70
TSPAN31	2	0	1	0	1	5	133	513	381	132	2921	3434	22.2222	66.6667	21-30	61-70
HPRT1	2	0	2	0	4	3	160	816	657	159	591	1407	18.1818	63.6364	11-20	61-70
CD151	1	0	3	0	3	4	250	1011	762	249	637	1648	9.09091	63.6364	0-10	61-70
MBD2	3	4	3	2	11	12	230	1465	1236	229	3723	5188	20	65.7143	11-20	61-70
FAM104A	4	3	1	1	6	17	66	689	624	65	2176	2865	21.875	71.875	21-30	71-80
CHAC2	1	1	0	0	2	2	96	650	555	95	671	1321	33.3333	66.6667	31-40	61-70
CPSF4	2	0	0	2	3	4	162	896	735	161	842	1738	18.1818	63.6364	11-20	61-70
SIRT7	4	2	1	3	3	16	64	1266	1203	63	477	1743	20.6897	65.5172	11-20	61-70
PSMC3IP	1	2	0	0	3	4	110	763	654	109	653	1416	30	70	21-30	61-70
GINS2	0	2	1	0	2	3	102	659	558	101	2014	2673	25	62.5	21-30	61-70
OTUD3	1	3	4	0	5	10	2	1198	1197	1	5199	6397	17.3913	65.2174	11-20	61-70
SLC35F6	7	0	1	2	2	17	63	1178	1116	62	2720	3898	24.1379	65.5172	21-30	61-70
GALK2	5	4	3	0	13	9	233	1576	1344	232	3723	5299	26.4706	64.7059	21-30	61-70
PACSIN3	6	0	1	0	7	12	344	1618	1275	343	391	2009	23.0769	73.0769	21-30	71-80
ELP6	3	2	0	1	6	6	172	972	801	171	429	1401	27.7778	66.6667	21-30	61-70
SGCB	4	4	1	0	14	5	224	1180	957	223	3251	4431	28.5714	67.8571	21-30	61-70
FAM222A	10	0	3	3	5	24	717	2075	1359	716	1219	3294	22.2222	64.4444	21-30	61-70
DKK3	0	1	3	1	2	13	240	1292	1053	239	1358	2650	5	75	0-10	71-80
TOR4A	4	0	0	4	4	10	197	1468	1272	196	2680	4148	18.1818	63.6364	11-20	61-70
TOMM20	1	0	0	0	3	2	222	659	438	221	2728	3387	16.6667	83.3333	11-20	81-90
MRPL15	1	0	2	0	4	1	75	965	891	74	182	1147	12.5	62.5	11-20	61-70
HSF4	6	3	2	1	5	21	1	1389	1389	0	160	1549	23.6842	68.4211	21-30	61-70
TRAF4	5	3	2	0	9	10	130	1542	1413	129	1381	2923	27.5862	65.5172	21-30	61-70
SUFU	6	4	3	1	9	14	167	1621	1455	166	3380	5001	27.027	62.1622	21-30	61-70
ISG20	3	0	1	1	2	7	359	904	546	358	952	1856	21.4286	64.2857	21-30	61-70
CRCP	0	2	1	0	4	4	359	805	447	358	2204	3009	18.1818	72.7273	11-20	71-80
NMRAL1	3	1	0	0	1	7	731	1630	900	730	89	1719	33.3333	66.6667	31-40	61-70
SPACA3	1	0	1	0	1	6	410	850	441	409	99	949	11.1111	77.7778	11-20	71-80
C20orf27	1	0	1	2	3	7	812	1336	525	811	550	1886	7.14286	71.4286	0-10	71-80
ETFBKMT	0	3	2	0	9	6	216	1004	789	215	5124	6128	15	75	11-20	71-80
BORCS8	2	0	0	0	1	7	473	802	330	472	687	1489	20	80	11-20	71-80
GUCD1	3	0	0	1	4	6	326	1045	720	325	2568	3613	21.4286	71.4286	21-30	71-80
MED19	1	2	1	0	3	6	23	607	585	22	905	1512	23.0769	69.2308	21-30	61-70
COX7B	1	0	0	0	1	3	117	359	243	116	2112	2471	20	80	11-20	71-80
FARSA	8	3	2	2	7	17	142	1788	1647	141	269	2057	28.2051	61.5385	21-30	61-70
NT5M	0	1	1	2	0	7	217	921	705	216	714	1635	9.09091	63.6364	0-10	61-70
UBE2L6	1	0	0	0	1	1	608	871	264	607	702	1573	33.3333	66.6667	31-40	61-70
CETN3	0	1	1	0	3	1	126	629	504	125	1803	2432	16.6667	66.6667	11-20	61-70
CLCF1	1	0	0	2	1	6	199	876	678	198	968	1844	10	70	0-10	61-70
ARL17A	2	2	3	0	5	8	100	633	534	99	3312	3945	20	65	11-20	61-70
CITED2	4	1	0	2	0	19	217	1029	813	216	1325	2354	19.2308	73.0769	11-20	71-80
IL17D	3	0	0	1	1	6	109	717	609	108	1144	1861	27.2727	63.6364	21-30	61-70
ATG5	0	2	3	0	7	1	325	1152	828	324	2064	3216	15.3846	61.5385	11-20	61-70
IFNE	0	4	1	0	5	5	620	1246	627	619	229	1475	26.6667	66.6667	21-30	61-70
CTDSPL	4	0	2	1	4	10	241	1038	798	240	3602	4640	19.0476	66.6667	11-20	61-70
LIMS1	0	2	0	0	1	3	209	1222	1014	208	3239	4461	33.3333	66.6667	31-40	61-70
RABGAP1L	1	2	2	1	3	7	402	1514	1113	401	5307	6821	18.75	62.5	11-20	61-70
NTMT1	4	1	0	0	1	8	224	895	672	223	667	1562	35.7143	64.2857	31-40	61-70
YBX3	0	3	2	0	6	7	202	1320	1119	201	476	1796	16.6667	72.2222	11-20	71-80
C12orf49	2	1	1	1	1	8	162	779	618	161	7625	8404	21.4286	64.2857	21-30	61-70
SPACA9	4	1	2	0	1	12	448	1116	669	447	1420	2536	25	65	21-30	61-70
B9D2	2	0	1	1	4	4	221	748	528	220	279	1027	16.6667	66.6667	11-20	61-70
HNRNPAB	0	1	1	3	6	7	258	1256	999	257	540	1796	5.55556	72.2222	0-10	71-80
CDC37	1	3	2	0	2	10	55	1191	1137	54	417	1608	22.2222	66.6667	21-30	61-70
PTS	2	0	0	0	2	4	80	517	438	79	418	935	25	75	21-30	71-80
NME4	1	1	0	2	1	9	475	828	354	474	404	1232	14.2857	71.4286	11-20	71-80
BTBD19	2	1	0	1	3	6	340	1215	876	339	357	1572	23.0769	69.2308	21-30	61-70
PRELID3A	1	3	2	0	3	7	424	879	456	423	1122	2001	25	62.5	21-30	61-70
EGLN2	1	4	4	2	8	11	1029	2252	1224	1028	569	2821	16.6667	63.3333	11-20	61-70
LIF	1	0	0	1	2	6	157	765	609	156	3204	3969	10	80	0-10	71-80
DFFB	8	1	2	0	4	15	338	1426	1089	337	1679	3105	30	63.3333	21-30	61-70
RFXAP	1	2	1	5	3	12	135	953	819	134	1351	2304	12.5	62.5	11-20	61-70
SELENOH	0	0	0	1	1	4	347	712	366	346	579	1291	0	83.3333	0-10	81-90
PCSK7	10	4	5	1	8	25	632	2989	2358	631	1660	4649	26.4151	62.2642	21-30	61-70
PGAM1	2	1	1	0	2	5	149	913	765	148	917	1830	27.2727	63.6364	21-30	61-70
CHMP6	2	0	0	1	1	5	79	684	606	78	980	1664	22.2222	66.6667	21-30	61-70
CCDC78	7	3	2	0	2	18	107	1423	1317	106	188	1611	31.25	62.5	31-40	61-70
ZNF134	5	5	5	0	15	10	311	1594	1284	310	3320	4914	25	62.5	21-30	61-70
RARRES2	1	1	0	0	1	4	1035	1526	492	1034	92	1618	28.5714	71.4286	21-30	71-80
ZNF432	6	7	5	0	19	12	214	2172	1959	213	2341	4513	26.5306	63.2653	21-30	61-70
PDCL	2	3	3	0	7	7	167	1072	906	166	1741	2813	22.7273	63.6364	21-30	61-70
RAB24	2	2	0	2	4	6	604	1128	525	603	257	1385	25	62.5	21-30	61-70
CNIH1	0	1	0	0	2	1	105	539	435	104	4254	4793	25	75	21-30	71-80
CHORDC1	0	1	2	0	1	4	3915	4349	435	3914	456	4805	12.5	62.5	11-20	61-70
C1orf115	2	0	0	0	0	7	559	987	429	558	2426	3413	22.2222	77.7778	21-30	71-80
PRSS53	9	2	4	0	7	18	155	1816	1662	154	365	2181	27.5	62.5	21-30	61-70
L3HYPDH	1	2	3	1	4	7	115	1179	1065	114	348	1527	16.6667	61.1111	11-20	61-70
RELL1	3	2	2	2	6	9	90	905	816	89	445	1350	20.8333	62.5	11-20	61-70
TMEM167A	1	1	0	0	2	2	174	392	219	173	4238	4630	33.3333	66.6667	31-40	61-70
CEBPG	1	0	0	2	4	8	663	1115	453	662	2994	4109	6.66667	80	0-10	71-80
NDUFA4L2	1	0	0	0	1	3	265	528	264	264	658	1186	20	80	11-20	71-80
NT5C	1	0	0	0	2	4	89	694	606	88	260	954	14.2857	85.7143	11-20	81-90
ZBTB39	13	3	5	3	13	25	87	2225	2139	86	3945	6170	25.8065	61.2903	21-30	61-70
TMOD2	1	1	2	0	3	4	222	1277	1056	221	7914	9191	18.1818	63.6364	11-20	61-70
XYLT2	11	5	5	2	9	27	50	2647	2598	49	860	3507	27.1186	61.0169	21-30	61-70
ANP32B	0	0	4	0	5	2	196	951	756	195	512	1463	0	63.6364	0-10	61-70
IDI1	0	1	2	0	5	3	168	1022	855	167	1279	2301	9.09091	72.7273	0-10	71-80
PGRMC2	2	1	2	0	3	7	968	1711	744	967	2074	3785	20	66.6667	11-20	61-70
ELMO3	10	3	4	2	9	27	58	2379	2322	57	152	2531	23.6364	65.4545	21-30	61-70
BID	3	2	0	2	3	12	328	1053	726	327	1442	2495	22.7273	68.1818	21-30	61-70
MRPL14	2	0	0	0	3	5	133	570	438	132	389	959	20	80	11-20	71-80
ZNF296	6	1	6	2	3	21	216	1643	1428	215	101	1744	17.9487	61.5385	11-20	61-70
RAB5C	1	1	1	0	1	8	457	1107	651	456	805	1912	16.6667	75	11-20	71-80
P2RY11	4	1	1	1	2	18	185	1309	1125	184	634	1943	18.5185	74.0741	11-20	71-80
MRPL48	1	1	2	0	4	3	1352	1693	342	1351	229	1922	18.1818	63.6364	11-20	61-70
TMA16	1	0	3	0	6	1	342	953	612	341	1025	1978	9.09091	63.6364	0-10	61-70
CD276	9	4	0	4	1	26	303	1907	1605	302	1562	3469	29.5455	61.3636	21-30	61-70
SYNGR3	5	0	2	0	0	11	159	848	690	158	1203	2051	27.7778	61.1111	21-30	61-70
CXXC5	8	4	2	1	9	18	715	1683	969	714	975	2658	28.5714	64.2857	21-30	61-70
CD274	2	1	1	0	4	5	87	959	873	86	2685	3644	23.0769	69.2308	21-30	61-70
LAMTOR3	2	1	1	0	4	4	194	568	375	193	3658	4226	25	66.6667	21-30	61-70
MED20	1	2	1	0	6	4	82	720	639	81	1718	2438	21.4286	71.4286	21-30	71-80
NDUFA4	0	0	1	0	0	2	200	445	246	199	1685	2130	0	66.6667	0-10	61-70
EIF3K	0	1	0	2	2	4	77	712	636	76	615	1327	11.1111	66.6667	11-20	61-70
RBP5	0	0	0	1	0	3	168	575	408	167	437	1012	0	75	0-10	71-80
FYTTD1	1	4	1	1	7	4	223	1179	957	222	5687	6866	27.7778	61.1111	21-30	61-70
UPF3B	1	4	3	1	7	10	71	1522	1452	70	856	2378	19.2308	65.3846	11-20	61-70
TRMT2A	5	3	3	2	6	15	390	2267	1878	389	697	2964	23.5294	61.7647	21-30	61-70
RAB32	4	1	1	0	5	5	180	857	678	179	360	1217	31.25	62.5	31-40	61-70
MRPL41	0	0	0	1	0	6	789	1202	414	788	60	1262	0	85.7143	0-10	81-90
TTYH3	9	0	1	5	3	27	206	1777	1572	205	3063	4840	20	66.6667	11-20	61-70
AEN	4	3	3	0	3	13	152	1129	978	151	1988	3117	26.9231	61.5385	21-30	61-70
COMMD2	1	3	1	0	6	3	56	655	600	55	3051	3706	28.5714	64.2857	21-30	61-70
DPH6	0	1	0	0	2	5	52	549	498	51	3099	3648	12.5	87.5	11-20	81-90
RARA	7	2	2	1	2	18	527	1624	1098	526	1417	3041	28.125	62.5	21-30	61-70
FAM104B	2	1	1	0	3	4	40	390	351	39	839	1229	27.2727	63.6364	21-30	61-70
HSD3B7	0	1	0	0	1	6	291	881	591	290	1319	2200	12.5	87.5	11-20	81-90
PPP1R32	4	1	6	3	7	17	126	1403	1278	125	132	1535	13.1579	63.1579	11-20	61-70
PPP1R16A	6	0	0	0	5	16	918	2504	1587	917	218	2722	22.2222	77.7778	21-30	71-80
VAMP8	1	2	0	0	2	3	55	354	300	54	451	805	37.5	62.5	31-40	61-70
GPATCH4	3	2	3	0	4	9	134	1246	1113	133	726	1972	23.8095	61.9048	21-30	61-70
MCRIP1	4	0	0	0	1	8	2157	2450	294	2156	529	2979	30.7692	69.2308	21-30	61-70
SC5D	2	1	4	0	7	4	375	1274	900	374	1182	2456	16.6667	61.1111	11-20	61-70
PAIP2	0	3	0	0	3	4	992	1375	384	991	922	2297	30	70	21-30	61-70
PDF	2	0	1	1	1	7	26	757	732	25	401	1158	16.6667	66.6667	11-20	61-70
PIP4K2B	6	2	1	2	3	17	482	1732	1251	481	4002	5734	25.8065	64.5161	21-30	61-70
EMG1	2	3	1	0	9	2	32	766	735	31	4132	4898	29.4118	64.7059	21-30	61-70
LRRC45	7	3	2	2	4	24	343	2355	2013	342	346	2701	23.8095	66.6667	21-30	61-70
PTRH2	2	2	1	0	3	5	3448	3987	540	3447	127	4114	30.7692	61.5385	21-30	61-70
UBTD1	2	0	1	1	0	7	337	1020	684	336	686	1706	18.1818	63.6364	11-20	61-70
CPLX1	1	0	0	0	0	2	233	637	405	232	1544	2181	33.3333	66.6667	31-40	61-70
NUTF2	1	1	1	0	0	5	284	667	384	283	1654	2321	25	62.5	21-30	61-70
THTPA	1	0	0	0	3	4	737	1429	693	736	1431	2860	12.5	87.5	11-20	81-90
SDHAF1	1	0	0	1	1	4	77	424	348	76	693	1117	14.2857	71.4286	11-20	71-80
RGCC	0	3	1	4	4	9	150	563	414	149	397	960	14.2857	61.9048	11-20	61-70
CEBPZOS	1	1	0	0	0	4	35	277	243	34	2881	3158	33.3333	66.6667	31-40	61-70
LSM6	0	1	0	0	3	0	138	380	243	137	1879	2259	25	75	21-30	71-80
SZRD1	4	2	0	0	0	11	176	634	459	175	3002	3636	35.2941	64.7059	31-40	61-70
ANKS3	11	5	3	3	7	34	296	2266	1971	295	396	2662	25.3968	65.0794	21-30	61-70
ANKRD37	0	0	1	2	5	3	441	917	477	440	224	1141	0	72.7273	0-10	71-80
CLK1	2	10	6	1	20	12	336	1916	1581	335	110	2026	23.5294	62.7451	21-30	61-70
PPP1R14B	0	1	0	0	2	3	269	712	444	268	270	982	16.6667	83.3333	11-20	81-90
EFNB1	5	1	1	1	8	10	781	1821	1041	780	1493	3314	23.0769	69.2308	21-30	61-70
TOMM40L	1	0	1	2	4	6	334	1158	825	333	1649	2807	7.14286	71.4286	0-10	71-80
IKBKG	3	3	1	2	4	13	455	1714	1260	454	585	2299	23.0769	65.3846	21-30	61-70
OVOL2	3	2	0	5	2	17	244	1071	828	243	484	1555	17.2414	65.5172	11-20	61-70
MXD1	7	1	2	1	6	12	261	926	666	260	4661	5587	27.5862	62.069	21-30	61-70
MIEN1	2	0	0	1	3	2	293	640	348	292	366	1006	25	62.5	21-30	61-70
GOLGA7B	4	0	1	0	3	13	66	569	504	65	5878	6447	19.0476	76.1905	11-20	71-80
JUND	6	1	1	3	3	15	139	1182	1044	138	681	1863	24.1379	62.069	21-30	61-70
PPCDC	1	1	1	0	4	4	145	759	615	144	1491	2250	18.1818	72.7273	11-20	71-80
CDKN2C	1	0	0	0	1	2	2035	2541	507	2034	363	2904	25	75	21-30	71-80
DNAJC22	3	1	5	0	6	10	1205	2230	1026	1204	2182	4412	16	64	11-20	61-70
PPM1M	3	1	1	1	3	7	405	1217	813	404	1212	2429	25	62.5	21-30	61-70
POLR2D	1	0	3	0	3	4	58	486	429	57	4556	5042	9.09091	63.6364	0-10	61-70
CDC26	0	1	1	0	3	2	360	617	258	359	255	872	14.2857	71.4286	11-20	71-80
DNASE1L2	3	0	1	4	1	14	1002	1901	900	1001	293	2194	13.0435	65.2174	11-20	61-70
TREX2	4	1	1	0	2	8	1552	2262	711	1551	0	2262	31.25	62.5	31-40	61-70
FAM222B	4	4	6	2	8	18	183	1871	1689	182	2290	4161	19.0476	61.9048	11-20	61-70
TMC6	14	2	2	3	3	32	161	2578	2418	160	2690	5268	28.5714	62.5	21-30	61-70
PRTFDC1	2	0	3	0	4	4	30	707	678	29	1237	1944	15.3846	61.5385	11-20	61-70
RPL27A	1	0	0	1	2	3	404	850	447	403	4066	4916	14.2857	71.4286	11-20	71-80
FEN1	1	4	3	0	8	11	414	1556	1143	413	740	2296	18.5185	70.3704	11-20	61-70
ARHGAP8	10	1	0	1	6	15	142	1536	1395	141	189	1725	33.3333	63.6364	31-40	61-70
CLK2	8	2	7	2	13	19	317	1816	1500	316	350	2166	19.6078	62.7451	11-20	61-70
ABTB1	2	3	2	0	3	9	617	1627	1011	616	438	2065	26.3158	63.1579	21-30	61-70
ZCCHC3	4	0	1	0	0	11	620	1831	1212	619	1523	3354	25	68.75	21-30	61-70
PRCD	1	0	1	0	0	4	53	217	165	52	413	630	16.6667	66.6667	11-20	61-70
CDKN2D	1	1	0	0	2	3	326	826	501	325	596	1422	28.5714	71.4286	21-30	71-80
P3H4	2	1	2	0	0	13	468	1781	1314	467	1010	2791	16.6667	72.2222	11-20	71-80
RBM8A	2	1	0	0	1	4	111	635	525	110	4326	4961	37.5	62.5	31-40	61-70
CYTH2	3	0	1	1	4	4	477	1676	1200	476	3104	4780	23.0769	61.5385	21-30	61-70
COQ7	1	0	3	0	4	3	67	720	654	66	1937	2657	9.09091	63.6364	0-10	61-70
ISG15	2	0	1	1	0	11	252	725	474	251	63	788	13.3333	73.3333	11-20	71-80
MDK	1	0	0	0	0	3	430	861	432	429	305	1166	25	75	21-30	71-80
MIEF2	4	2	0	4	1	18	212	1576	1365	211	1788	3364	20.6897	65.5172	11-20	61-70
SLC39A4	13	3	3	2	7	27	305	2173	1869	304	124	2297	29.0909	61.8182	21-30	61-70
PSMG3	1	1	0	1	2	5	655	1023	369	654	368	1391	20	70	11-20	61-70
PDXP	3	0	0	1	0	10	57	947	891	56	1063	2010	21.4286	71.4286	21-30	71-80
FBXO45	2	3	0	2	3	10	298	1158	861	297	4741	5899	25	65	21-30	61-70
TMSB10	1	0	0	0	1	1	110	244	135	109	252	496	33.3333	66.6667	31-40	61-70
RAB14	0	3	1	0	4	4	239	886	648	238	3259	4145	25	66.6667	21-30	61-70
RPS6KB2	4	2	4	2	5	14	46	1494	1449	45	239	1733	19.3548	61.2903	11-20	61-70
PHLDA3	1	0	0	0	0	4	399	782	384	398	1858	2640	20	80	11-20	71-80
BOLA1	2	2	0	0	2	6	665	1078	414	664	18	1096	33.3333	66.6667	31-40	61-70
NDUFA10	4	2	2	0	7	8	102	1169	1068	101	3746	4915	26.087	65.2174	21-30	61-70
FAM207A	2	0	1	2	3	8	49	741	693	48	186	927	12.5	68.75	11-20	61-70
NUCB2	2	1	1	0	5	3	220	1482	1263	219	792	2274	25	66.6667	21-30	61-70
FOSL1	5	3	1	0	6	13	188	1003	816	187	666	1669	28.5714	67.8571	21-30	61-70
DLEU1	1	0	0	1	2	2	267	503	237	266	478	981	16.6667	66.6667	11-20	61-70
PRNP	1	3	0	1	5	5	288	1049	762	287	1608	2657	26.6667	66.6667	21-30	61-70
UBE2J2	1	2	0	1	4	3	475	1098	624	474	1289	2387	27.2727	63.6364	21-30	61-70
CEBPA	2	0	0	3	2	14	151	1227	1077	150	1404	2631	9.52381	76.1905	0-10	71-80
MED10	0	2	0	0	1	4	112	519	408	111	622	1141	28.5714	71.4286	21-30	71-80
GRK6	2	2	3	1	4	12	169	1899	1731	168	1040	2939	16.6667	66.6667	11-20	61-70
EIF4E2	2	2	2	0	4	9	43	753	711	42	2772	3525	21.0526	68.4211	21-30	61-70
PPP1R3E	2	1	0	0	2	10	273	1112	840	272	3661	4773	20	80	11-20	71-80
EIF4EBP1	2	0	2	0	1	10	234	590	357	233	430	1020	13.3333	73.3333	11-20	71-80
MAP1LC3A	2	0	1	0	1	4	762	1127	366	761	447	1574	25	62.5	21-30	61-70
TRNAU1AP	3	3	1	0	4	9	27	890	864	26	909	1799	30	65	21-30	61-70
LASP1	4	0	1	0	4	7	332	1117	786	331	2992	4109	25	68.75	21-30	61-70
MRPL58	1	4	0	1	3	7	14	634	621	13	256	890	31.25	62.5	31-40	61-70
SNRPG	0	0	1	0	2	0	769	963	195	768	130	1093	0	66.6667	0-10	61-70
MOB2	6	0	0	0	4	7	191	997	807	190	210	1207	35.2941	64.7059	31-40	61-70
FRMD5	8	2	3	0	5	18	925	1935	1011	924	3124	5059	27.7778	63.8889	21-30	61-70
TRMU	5	1	1	0	4	9	341	1606	1266	340	334	1940	30	65	21-30	61-70
STUB1	2	3	0	0	1	8	608	1303	696	607	257	1560	35.7143	64.2857	31-40	61-70
TSPAN3	3	0	1	0	3	5	275	1036	762	274	5431	6467	25	66.6667	21-30	61-70
RBM23	3	7	5	1	14	15	197	1516	1320	196	8524	10040	22.2222	64.4444	21-30	61-70
PTGES	3	0	0	0	0	5	36	494	459	35	1280	1774	37.5	62.5	31-40	61-70
HAT1	2	2	2	0	5	6	37	1296	1260	36	330	1626	23.5294	64.7059	21-30	61-70
CENPBD1	0	4	1	0	6	7	613	1176	564	612	1568	2744	22.2222	72.2222	21-30	71-80
HSBP1	0	1	0	1	4	0	235	465	231	234	8319	8784	16.6667	66.6667	11-20	61-70
SMAGP	1	1	0	1	2	4	674	967	294	673	1383	2350	22.2222	66.6667	21-30	61-70
LRTOMT	2	1	2	0	1	7	877	1752	876	876	1852	3604	23.0769	61.5385	21-30	61-70
RILPL2	1	0	0	2	2	5	298	933	636	297	5208	6141	10	70	0-10	61-70
C12orf76	0	1	2	0	3	4	259	582	324	258	1622	2204	10	70	0-10	61-70
SLC38A7	6	2	1	1	4	14	885	2273	1389	884	2276	4549	28.5714	64.2857	21-30	61-70
PDCD1LG2	4	1	1	1	5	6	249	1070	822	248	1295	2365	27.7778	61.1111	21-30	61-70
BCL2L1	5	1	1	1	7	8	412	1113	702	411	1497	2610	26.087	65.2174	21-30	61-70
RPL22	2	0	0	0	1	3	40	426	387	39	1652	2078	33.3333	66.6667	31-40	61-70
ARX	7	3	1	5	1	26	212	1900	1689	211	976	2876	23.2558	62.7907	21-30	61-70
RPS7	2	1	0	2	4	6	48	611	564	47	222	833	20	66.6667	11-20	61-70
OAF	1	1	1	0	3	11	514	1335	822	513	1190	2525	11.7647	82.3529	11-20	81-90
BLOC1S1	2	0	0	0	0	4	15	443	429	14	786	1229	33.3333	66.6667	31-40	61-70
UBE2G2	2	1	0	1	5	3	272	769	498	271	2797	3566	25	66.6667	21-30	61-70
RDH10	2	1	1	0	3	5	679	1704	1026	678	2245	3949	25	66.6667	21-30	61-70
DNASE1L1	4	3	3	0	3	13	631	1539	909	630	1469	3008	26.9231	61.5385	21-30	61-70
PALD1	10	1	2	3	7	34	269	2839	2571	268	1716	4555	19.2982	71.9298	11-20	71-80
ABHD11	6	1	0	0	1	15	71	1018	948	70	465	1483	30.4348	69.5652	21-30	61-70
ZSCAN2	10	4	4	2	13	30	293	2137	1845	292	1676	3813	22.2222	68.254	21-30	61-70
SPTBN5	44	14	11	15	35	97	229	11253	11025	228	472	11725	26.8519	61.1111	21-30	61-70
RAB10	3	0	0	1	4	3	500	1102	603	499	2433	3535	27.2727	63.6364	21-30	61-70
MZT2B	2	1	0	2	0	10	356	832	477	355	101	933	20	66.6667	11-20	61-70
DVL1	25	0	2	6	12	41	286	2373	2088	285	866	3239	29.0698	61.6279	21-30	61-70
C5orf24	4	1	1	1	4	8	229	795	567	228	4270	5065	26.3158	63.1579	21-30	61-70
C4orf48	1	0	1	0	2	2	152	439	288	151	38	477	16.6667	66.6667	11-20	61-70
GUCA1B	1	1	0	0	1	4	97	699	603	96	414	1113	28.5714	71.4286	21-30	71-80
GID8	0	1	1	1	4	3	148	834	687	147	3563	4397	10	70	0-10	61-70
TP53INP2	6	0	0	2	1	13	390	1052	663	389	3132	4184	27.2727	63.6364	21-30	61-70
COPS7B	1	0	5	0	3	9	108	929	822	107	1634	2563	5.55556	66.6667	0-10	61-70
RAB5B	2	1	2	0	2	11	222	869	648	221	4471	5340	16.6667	72.2222	11-20	71-80
GRIPAP1	13	2	8	1	10	29	36	2561	2526	35	470	3031	23.8095	61.9048	21-30	61-70
GCH1	2	0	1	3	1	9	190	942	753	189	2001	2943	12.5	62.5	11-20	61-70
EHF	5	1	2	0	5	8	122	1024	903	121	2126	3150	28.5714	61.9048	21-30	61-70
IL18BP	4	0	1	1	0	12	1373	1972	600	1372	2108	4080	22.2222	66.6667	21-30	61-70
ENDOG	1	0	0	4	2	8	212	1105	894	211	67	1172	6.66667	66.6667	0-10	61-70
COMMD5	2	2	2	0	4	9	423	1097	675	422	476	1573	21.0526	68.4211	21-30	61-70
SH3BP5L	6	0	1	2	4	17	1231	2412	1182	1230	1449	3861	20	70	11-20	61-70
PDGFA	3	1	0	0	4	6	409	999	591	408	1306	2305	28.5714	71.4286	21-30	71-80
UCN	1	1	0	1	1	5	300	674	375	299	121	795	22.2222	66.6667	21-30	61-70
TUSC1	3	1	0	1	1	8	120	758	639	119	1294	2052	28.5714	64.2857	21-30	61-70
COG8	1	0	1	0	1	4	1	670	670	0	1592	2262	14.2857	71.4286	11-20	71-80
PRX	1	2	1	0	2	6	270	713	444	269	4789	5502	25	66.6667	21-30	61-70
E2F4	6	6	6	2	10	25	60	1301	1242	59	795	2096	21.8182	63.6364	21-30	61-70
PNP	1	3	1	0	5	3	147	1016	870	146	493	1509	30.7692	61.5385	21-30	61-70
RNF5	2	0	1	0	2	4	159	701	543	158	467	1168	22.2222	66.6667	21-30	61-70
IGIP	1	0	1	1	3	2	2543	2704	162	2542	754	3458	12.5	62.5	11-20	61-70
TTC32	2	1	0	0	1	5	133	588	456	132	234	822	33.3333	66.6667	31-40	61-70
TNFAIP8L1	3	0	0	0	2	6	147	707	561	146	3138	3845	27.2727	72.7273	21-30	71-80
CSNK1G2	5	0	0	3	1	12	536	1783	1248	535	1135	2918	23.8095	61.9048	21-30	61-70
UNC5A	14	4	3	6	12	34	275	2803	2529	274	1009	3812	24.6575	63.0137	21-30	61-70
DNAJC19	0	2	0	0	2	2	172	522	351	171	931	1453	33.3333	66.6667	31-40	61-70
CRTAP	4	0	1	2	0	13	100	1305	1206	99	5325	6630	20	65	11-20	61-70
POLR3G	0	0	2	0	3	2	201	872	672	200	2413	3285	0	71.4286	0-10	71-80
CEBPD	1	0	0	3	0	12	967	1776	810	966	402	2178	6.25	75	0-10	71-80
C16orf74	0	0	0	1	0	7	552	746	195	551	491	1237	0	87.5	0-10	81-90
METRN	3	1	0	0	0	7	176	1057	882	175	2268	3325	36.3636	63.6364	31-40	61-70
GRPEL1	0	2	0	0	3	2	166	819	654	165	1956	2775	28.5714	71.4286	21-30	71-80
RAD21	0	5	8	0	11	10	289	2184	1896	288	1565	3749	14.7059	61.7647	11-20	61-70
IGFBP4	2	1	1	1	1	9	276	1052	777	275	1148	2200	20	66.6667	11-20	61-70
LRRC75A	0	0	0	3	1	5	164	802	639	163	1854	2656	0	66.6667	0-10	61-70
CYHR1	6	1	1	1	3	12	135	1223	1089	134	797	2020	29.1667	62.5	21-30	61-70
DUSP22	1	0	0	0	1	2	1114	1422	309	1113	2402	3824	25	75	21-30	71-80
PLEKHJ1	3	0	0	0	1	6	1115	1564	450	1114	687	2251	30	70	21-30	61-70
HYAL1	3	0	6	0	5	10	617	1924	1308	616	593	2517	12.5	62.5	11-20	61-70
FAM3A	3	1	1	3	4	12	430	1164	735	429	651	1815	16.6667	66.6667	11-20	61-70
FAM32A	1	0	0	0	0	2	26	364	339	25	1091	1455	33.3333	66.6667	31-40	61-70
PPM1K	3	4	4	1	11	8	391	1509	1119	390	4975	6484	22.5806	61.2903	21-30	61-70
MPG	4	0	2	2	3	10	248	1129	882	247	76	1205	19.0476	61.9048	11-20	61-70
IRF7	7	2	3	1	0	21	411	1961	1551	410	90	2051	26.4706	61.7647	21-30	61-70
NFKBIB	4	0	1	2	4	8	82	1098	1017	81	831	1929	21.0526	63.1579	21-30	61-70
CAPNS1	2	1	2	1	4	7	599	1405	807	598	513	1918	17.6471	64.7059	11-20	61-70
DPM2	1	0	0	0	1	1	665	919	255	664	623	1542	33.3333	66.6667	31-40	61-70
FAIM	0	2	2	0	7	2	684	1325	642	683	297	1622	15.3846	69.2308	11-20	61-70
CARD19	1	0	1	2	2	8	129	680	552	128	175	855	7.14286	71.4286	0-10	71-80
TIGD5	8	2	2	0	4	20	70	1998	1929	69	3392	5390	27.7778	66.6667	21-30	61-70
MBD3	4	0	0	2	0	11	171	950	780	170	4568	5518	23.5294	64.7059	21-30	61-70
PSMD9	3	1	2	1	3	8	127	798	672	126	1986	2784	22.2222	61.1111	21-30	61-70
SBK3	5	1	1	0	1	11	1	1080	1080	0	190	1270	31.5789	63.1579	31-40	61-70
SAT1	2	1	1	0	3	4	180	695	516	179	370	1065	27.2727	63.6364	21-30	61-70
LY6E	4	1	0	1	2	8	404	799	396	403	620	1419	31.25	62.5	31-40	61-70
SURF2	3	0	0	1	3	7	42	812	771	41	30	842	21.4286	71.4286	21-30	71-80
ORMDL2	1	2	1	0	1	6	196	657	462	195	1484	2141	27.2727	63.6364	21-30	61-70
METTL7B	3	1	0	0	0	7	210	944	735	209	562	1506	36.3636	63.6364	31-40	61-70
PAF1	7	6	6	2	16	17	332	1927	1596	331	139	2066	24.0741	61.1111	21-30	61-70
SPC24	1	0	0	1	3	6	33	626	594	32	1689	2315	9.09091	81.8182	0-10	81-90
NDUFS6	0	0	0	1	0	2	19	393	375	18	689	1082	0	66.6667	0-10	61-70
ARF3	1	0	0	0	0	4	336	881	546	335	3224	4105	20	80	11-20	71-80
