# Supplementary material for: Serine tRNAs compete to regulate the mRNA translation of serine-sensitive codons
Source: Sci Adv. 2025 Nov 14;11(46):eady4521. doi: 10.1126/sciadv.ady4521 (PMC12617527; doi:10.1126/sciadv.ady4521)
Supplement: Supplementary file 2 — Tables S1 to S4 [file sciadv.ady4521_tables_s1_to_s4.zip › ady4521_table_s4.xlsx]

## Sheet: Antibodies
Table S4. List of reagents used in study.
Antibodies
	Source	Catalog #	Working Dilution
Rabbit anti-BIP	Cell Signaling	#3177	WB 1:1000
Rabbit anti-phospho-eIF2α (S51)	Cell Signaling	#3398	WB 1:1000
Mouse anti-eIF2α	Cell Signaling	#2103	WB 1:1000
Rabbit anti-ELAC2	Protein Atlas	HPA019535	WB 1:1000, IF 1:200
Rabbit anti-RPP14	Protein Atlas	HPA036194	1:1000
Rabbit anti-RPP38	Protein Atlas	HPA050398	1:1000
Mouse anti-TPRKB	ProteinTech	66402-1-Ig	WB 1:1000, IF 1:1000
Mouse anti-FLAG® M2	Sigma	F3165	WB 1:1000, IF 1:1000
Mouse anti-COX IV (4D11-B3-E8)	Cell Signaling	#11967	IF 1:1000
Rabbit anti-RAD21	ProteinTech	27071-1-AP	WB 1:1000
Rabbit anti-B2M	Cell Signaling	12851S	WB 1:1000
Rabbit anti-RPL13A	ProteinTech	14633-1-AP	WB 1:1000
Rabbit anti-FEN1	Novus Biologicals	NB100-320	WB 1:1000
Rabbit anti-ANP32B	ProteinTech	10843-1-AP	WB 1:1000
Rabbit anti-TXNDC9	ProteinTech	25208-1-AP	WB 1:1000
Mouse anti-CHP1	Santa Cruz Biotechnology	sc-390898	WB 1:1000
Rabbit anti-AKT3	Cell Signaling	8018	WB 1:1000
Mouse anti-ERK2 (D2)	Santa Cruz Biotechnology	sc-1647	WB 1:1000
Alexa Fluor PLUS 647 Goat anti-Rabbit IgG	ThermoFisher Scientific	A32733	IF 1:1000
Alexa Fluor PLUS 488 Goat anti-Mouse IgG	ThermoFisher Scientific	A32723	IF 1:1000
IRDye® 680RD Goat anti-Mouse IgG (H + L)	LiCOR	926-68070	WB 1:10000
IRDye® 800CW Goat anti-Rabbit IgG (H + L)	LiCOR	926-32211	WB 1:10000

## Sheet: Chemicals and Enzymes
Table S4. List of reagents used in study.
Reagents, Chemical, and Enzymes
	Source	Catalog #
Cycloheximide	Sigma Millipore	239765
Puromycin	Tocris	40-895-0
Blasticidin	InvitrogenTM	NC9016621
MG132	Cayman Chemicals	10012628
Sodium periodate	Sigma Millipore	311448
Sodium tetraborate decahydrate	Sigma Millipore	221732
2-PLEX SILAC AMINO ACID STANDARDS	Cambridge Isotope	SILAC-2PLEX
Lipofectamine™ 2000 Transfection Reagent	InvitrogenTM	11668027
Lipofectamine™ RNAiMAX Transfection Reagent	InvitrogenTM	13778075
Defined Trypsin Inhibitor	Gibco™	R007100
Paraformaldehyde, 16% (Aqueous)	Tedpella	18505
SUPERase·In	ThermoFisher Scientific	AM2694
Turbo DNase	ThermoFisher Scientific	AM2238
RNAse I	ThermoFisher Scientific	AM2294
SuperScript III	ThermoFisher Scientific	18080-093
GlycoBlue	ThermoFisher Scientific	AM9515
Universal miRNA Cloning Linker	NEB	S1315S
T4 RNA ligase 2, truncated	NEB	M0242S
T4 polynucleotide kinase	NEB	M0201S
CircLigase™ ssDNA Ligase	Lucigen	CL4115K
CircLigase™ II ssDNA Ligase	Lucigen	CL9021K
NEBNext® Q5® Hot Start HiFi PCR Master Mix	NEB	M0543L
Phusion® High-Fidelity PCR Master Mix with HF Buffer	NEB	M0531L
SuperScript™ IV VILO™ Master Mix	ThermoFisher Scientific	#11756050
Dulbecco’s MEM (DMEM) w/o Glucose, Glutamine, Serine, Glycine, Sodium Pyruvate (Powder)	US Biologicals Life Science	#D9802-01

## Sheet: Commercial Kits
Table S4. List of reagents used in study.
Commercial Kits
	Source	Catalog #
QIAamp DNA Blood Maxi Kit	Qiagen	51194
QIAquick Gel Extraction kit	Qiagen	28704
PureLink RNA mini kit	ThermoFisher Scientific	12183025
RNA Clean & Concentrator-5	Zymo Research	R1015
RNA Clean & Concentrator™-25	Zymo Research	R1017
TRIzol™ Reagent	InvitrogenTM	15596018
rtStar™ tRNA-optimized First-Strand cDNA Synthesis Kit	ArrayStar	AS-FS-004
Micro Bio-Spin® Columns with Bio-Gel® P-6	Biorad	7326221
Microspin™ S-400 HR	FisherScientific	GE27-5140-01
SsoAdvanced Universal SYBR Green Supermix	Biorad	#172-5270

## Sheet: Software and Codes
Table S4. List of reagents used in study.
Commercial Kits
	Source	Catalog #
Xcalibur	ThermoFisher	ThermoFisher
GraphPad Prism 10	Version 10.1.1	GraphPad
MATLAB	Version 9.2	MathWorks
Gen5	Version 3.14.03	Agilent
Cutadapt	Version 1.18	http://gensoft.pasteur.fr/docs/cutadapt/1.18/installation.html
Bowtie2	Version 2.3.4.1	http://bowtie-bio.sourceforge.net/bowtie2/index.shtml
Bowtie	Version 1.2.3	http://bowtie-bio.sourceforge.net/index.shtml
Tophat	Version 2.1.1	https://ccb.jhu.edu/software/tophat/index.shtml
R	Version 3.5.0	https://www.r-project.org
DM-tRNAseq		https://github.com/Jessica-Pan/DM-tRNA-seq-ref-genomes
tRAX		https://trna.ucsc.edu/tRAX/
Ribominer	Version 0.2	https://github.com/xryanglab/RiboMiner
Singularity	Version 3.11.5	https://docs.sylabs.io/guides/2.6/user-guide/index.html
Xtail	Version 1.2.0	https://github.com/xryanglab/xtail

## Sheet: Oligos
Table S4. List of reagents used in study.
Oligonucleotides
sgELAC2_7_F	CACCGGGACACAAACACAGCAGCCA	Wang et al. 2014.
sgELAC2_7_R	AAACTGGCTGCTGTGTTTGTGTCCC	Wang et al. 2014.
sgELAC2_9_F	CACCGGTACCACAACCAGTGCCAGG	Wang et al. 2014.
sgELAC2_9_R	AAACCCTGGCACTGGTTGTGGTACC	Wang et al. 2014.
sgTPRKB_5_F	CACCGGGACCTATTTCCCGAATGCA	Wang et al. 2014.
sgTPRKB_5_R	AAACTGCATTCGGGAAATAGGTCCC	Wang et al. 2014.
sgTPRKB_7_F	CACCGGCAGTTCACCTCTACAAACT	Wang et al. 2014.
sgTPRKB_7_R	AAACAGTTTGTAGAGGTGAACTGCC	Wang et al. 2014.
sgRPP14_3_F	CACCGGCAGTGGTCTTGTCAAATTG	Wang et al. 2014.
sgRPP14_3_R	AAACCAATTTGACAAGACCACTGCC	Wang et al. 2014.
sgRPP14_9_F	CACCGGGTTGATGCCGCCTTACCTT	Wang et al. 2014.
sgRPP14_9_R	AAACAAGGTAAGGCGGCATCAACCC	Wang et al. 2014.
sgRPP14_3_F	CACCGGCAGTGGTCTTGTCAAATTG	Wang et al. 2014.
sgRPP14_3_R	AAACCAATTTGACAAGACCACTGCC	Wang et al. 2014.
sgRPP38_3_F	CACCGGCCATGGTACACTTAAACTG	Wang et al. 2014.
sgRPP38_3_R	AAACCAGTTTAAGTGTACCATGGCC	Wang et al. 2014.
TXNDC9 human qPCR F	CTGCTTCAGACTACCAAACTGG
TXNDC9 human qPCR R	CTCTGTAGAAATGGCAAACCACA
RPL13A human qPCR F	GCCATCGTGGCTAAACAGGTA
RPL13A human qPCR R	GTTGGTGTTCATCCGCTTGC
FEN1 human qPCR F	ATGACATCAAGAGCTACTTTGGC
FEN1 human qPCR R	GGCGAACAGCAATCAGGAACT
CHP1 human qPCR F	CCTTGCTGTGCTACAACCG
CHP1 human qPCR R	CGGAACACCTGGGTGGTATG
RAD21 human qPCR F	GGATAAGAAGCTAACCAAAGCCC
RDA21 human qPCR R	CTCCCAGTAAGAGATGTCCTGAT
ANP32B human qPCR F	CTGTTCGAGAACTTGTCTTGGAC
ANP32B human qPCR R	AGCTTGGGGAGATTTGAAACTG
ELAC2 human qPCR F	GCCCAAACACCGTGTACCT
ELAC2 human qPCR R	AGCAACCTTTAACTTGTGCTCC
HSPA5 (BIP) human qPCR F	CACGGTCTTTGACGCCAAG
HSPA5 (BIP) human qPCR R	CCAAATAAGCCTCAGCGGTTT
B2M human qPCR F	GAGGCTATCCAGCGTACTCCA
B2M human qPCR R	CGGCAGGCATACTCATCTTTT
18S human qPCR F	GTAACCCGTTGAACCCCATT
18S human qPCR R	CCATCCAATCGGTAGTAGCG
SerAGA_c17t35	rGrUrArGrUrCrGrUrGrGrCrCrGrArGrUrGrGrUrUrArArGrGrCrGrArUrGrGrArCrUrArGrArArArUrCrCrArUrUrGrGrGrGrUrCrUrCrCrCrCrGrCrGrCrArGrGrUrUrCrGrArArUrCrCrUrGrCrCrGrArCrUrArCrGrCrCrA	4 nmole Ultramer® RNA Oligo
SerCGA_c12t2	rGrUrCrArCrGrGrUrGrGrCrCrGrArGrUrGrGrUrUrArArGrGrCrGrUrUrGrGrArCrUrCrGrArArArUrCrCrArArUrGrGrGrGrUrUrUrCrCrCrCrGrCrArCrArGrGrUrUrCrGrArArUrCrCrUrGrUrUrCrGrUrGrArCrGrCrCrA	4 nmole Ultramer® RNA Oligo
SerGCU_c15t10	rGrArCrGrArGrGrUrGrGrCrCrGrArGrUrGrGrUrUrArArGrGrCrGrArUrGrGrArCrUrGrCrUrArArUrCrCrArUrUrGrUrGrCrUrCrUrGrCrArCrGrCrGrUrGrGrGrUrUrCrGrArArUrCrCrCrArUrCrCrUrCrGrUrCrGrCrCrA	4 nmole Ultramer® RNA Oligo
SerUGA_c10t2	rGrCrArGrCrGrArUrGrGrCrCrGrArGrUrGrGrUrUrArArGrGrCrGrUrUrGrGrArCrUrUrGrArArArUrCrCrArArUrGrGrGrGrUrCrUrCrCrCrCrGrCrGrCrArGrGrUrUrCrGrArArCrCrCrUrGrCrUrCrGrCrUrGrCrGrCrCrA	4 nmole Ultramer® RNA Oligo
